# Supplementary material for: Surfaceome CRISPR screen identifies OLFML3 as a rhinovirus-inducible IFN antagonist
Source: Genome Biol. 2021 Oct 22;22:297. doi: 10.1186/s13059-021-02513-w (PMC8532573; doi:10.1186/s13059-021-02513-w)
Supplement: Supplementary file 3 — Additional file 3. Design of genome-wide CRISPR library A. [file 13059_2021_2513_MOESM3_ESM.xlsx]

## Sheet: Whole genome
gene_id	sgRNA_id	sgRNA seq
ALX1	CCDS9028.1_ALX1_gR498f	TCAGAGAACAGCTTGCTCTG
ALX1	CCDS9028.1_ALX1_gR730r	ATACAGGAGGAAGTGTCACG
ALX1	CCDS9028.1_ALX1_gR772r	GTGTAACTGGAATCTGTCCG
ALX1	CCDS9028.1_ALX1_gR786f	GGACAGATTCCAGTTACACG
ASAH1	CCDS47813.1_ASAH1_gR1112f	ACCTTGATAGATGTTACCAA
ASAH1	CCDS47813.1_ASAH1_gR347r	TAAAGGTATATCAGTAACAG
ASAH1	CCDS47813.1_ASAH1_gR48r	GACTTGGGTAGGAGGCCCGG
ASAH1	CCDS47813.1_ASAH1_gR79f	TCTCAGCGCGCTTTTCACCG
BDKRB2	CCDS9942.1_BDKRB2_gR1107f	AGAACTCCATGGGCACACTG
BDKRB2	CCDS9942.1_BDKRB2_gR195r	CCAGCACGAACAGCACCCAG
BDKRB2	CCDS9942.1_BDKRB2_gR285f	CGGTGGCAGAGATCTACCTG
BDKRB2	CCDS9942.1_BDKRB2_gR809r	CACAACCAGGACTAGCACCG
CCDC85A	CCDS46290.1_CCDC85A_gR1121f	AGCCCTGATCACAAACACGG
CCDC85A	CCDS46290.1_CCDC85A_gR145f	GCTGCTGCAGTGGAGCAAGG
CCDC85A	CCDS46290.1_CCDC85A_gR223f	CCACAGCAACCTCATCCGCG
CCDC85A	CCDS46290.1_CCDC85A_gR524f	GTGCTACTAGATGAGGAGAA
CDH9	CCDS3893.1_CDH9_gR1553f	GATAAGGATGACCCTCCCCG
CDH9	CCDS3893.1_CDH9_gR1985f	GTGACCTACAACGATGAAGG
CDH9	CCDS3893.1_CDH9_gR1990f	CTACAACGATGAAGGCGGCG
CDH9	CCDS3893.1_CDH9_gR2038f	TGGCACATTAAGGAATCCAG
CDH20	CCDS11977.1_CDH20_gR1135f	AACAACAGTGCACATCAGTG
CDH20	CCDS11977.1_CDH20_gR1671f	CAGCACGGATTCTAACCAGG
CDH20	CCDS11977.1_CDH20_gR551r	GGCTGTCACTTGGATGACGG
CDH20	CCDS11977.1_CDH20_gR95r	TGGGGTGTCCGAGAGAACGG
CLEC14A	CCDS9667.1_CLEC14A_gR756r	CTGCGCATTTGCCAGCACGG
CLEC14A	CCDS9667.1_CLEC14A_gR417f	CCCAACGCTCCTGCACCGCG
CLEC14A	CCDS9667.1_CLEC14A_gR363r	TGTCGCTTTCGAGACCGCCG
CLEC14A	CCDS9667.1_CLEC14A_gR129r	CCTGCCGCTTCATGGTAGCG
CTRC	CCDS156.1_CTRC_gR159f	AGTACCTCAAGAACGACACG
CTRC	CCDS156.1_CTRC_gR247f	CAACACCCGGACCTACCGTG
CTRC	CCDS156.1_CTRC_gR271f	CGTGGGAAAGAACAACCTGG
CTRC	CCDS156.1_CTRC_gR757f	GAAGCCGGTAGTCTACACCC
DCBLD2	CCDS46878.1_DCBLD2_gR1784r	GCTGCTGCTATAGCGAACTG
DCBLD2	CCDS46878.1_DCBLD2_gR1876r	CCAACAATTCCTCCTACCAG
DCBLD2	CCDS46878.1_DCBLD2_gR2109f	CATCCACTTTCAAGGCTACG
DCBLD2	CCDS46878.1_DCBLD2_gR749f	GTAGTGTCAAACACGTTGGG
DMGDH	CCDS4044.1_DMGDH_gR1321f	GACAACAACCCAGTACACTG
DMGDH	CCDS4044.1_DMGDH_gR1449f	TGGAGTCTAAGTGTTCCATG
DMGDH	CCDS4044.1_DMGDH_gR1483r	CCTGGTTTGTAGAACCAGTG
DMGDH	CCDS4044.1_DMGDH_gR705f	GGGACGTTGAAACACCACAG
IDO1	CCDS47847.1_IDO1_gR1007r	GGAGACCAGAGCTTTCACAC
IDO1	CCDS47847.1_IDO1_gR259f	AGTTCTGGGATGCATCACCA
IDO1	CCDS47847.1_IDO1_gR726r	CCAGACCGTCTGATAGCTGG
IDO1	CCDS47847.1_IDO1_gR987r	AGGCGTCATAAGCTTCCCGC
IL22RA1	CCDS247.1_IL22RA1_gR1046r	GTTTGGGGCATAGGACAGTG
IL22RA1	CCDS247.1_IL22RA1_gR267r	TGGCATAGTAGAGCTCCGTG
IL22RA1	CCDS247.1_IL22RA1_gR66r	CGTGCTGGAGCAGATCCGAG
IL22RA1	CCDS247.1_IL22RA1_gR729r	GGTAGCAGAGTACTGCGACG
KIF25	CCDS43530.1_KIF25_gR346f	AAATACCTCAAGAAGCCCAA
KIF25	CCDS43530.1_KIF25_gR533f	CTGATGGAGCTCGTTCATGG
KIF25	CCDS43530.1_KIF25_gR685f	CCTCCCCAGGGAGCAAACAG
KIF25	CCDS43530.1_KIF25_gR724f	GAGCCGCAGAGCTTCTCAAG
KRT23	CCDS62182.1_gR126r	GGTTGTCTAAGGTCCTTCGG
KRT23	CCDS62182.1_gR428r	ACCTTGTCTGCTCTGCACAG
KRT23	CCDS62182.1_gR630f	AGCTACGCCATGAACTGGAG
KRT23	CCDS62182.1_gR702f	AGGAAATCACCACGTACCGA
LTA	CCDS4701.1_gR334f	CTACTTCGTCTACTCCCAGG
LTA	CCDS4701.1_gR422r	CACATGGAAGGGGTACTGGG
LTA	CCDS4701.1_gR505f	GCTGCACTCGATGTACCACG
LTA	CCDS4701.1_gR510r	TGAGCTGGAACGCAGCCCCG
MGAM2	CCDS78281.1_gR2097f	TCTACCAGGACTCAGCCACG
MGAM2	CCDS78281.1_gR4289r	CACGTTGTAGTGCTCCACGG
MGAM2	CCDS78281.1_gR4947f	GCAGCACATCAACAGGTCAG
MGAM2	CCDS78281.1_gR742f	CCGGGACGCTACCCCCACCG
MS4A2	CCDS73292.1_MS4A2_gR137r	CAGCCATGTATGCAGTGGTG
MS4A2	CCDS73292.1_MS4A2_gR142r	ACTGTCAGCCATGTATGCAG
MS4A2	CCDS73292.1_MS4A2_gR180f	AAAAAGAGCAGGAGTTCCTG
MS4A2	CCDS73292.1_MS4A2_gR467f	GCTGTGTCACTCACAATCTG
NAF1	CCDS47159.1_NAF1_gR184f	CGTGGAGGTTAAGCCTGCCG
NAF1	CCDS47159.1_NAF1_gR344r	CGAGTCCGAATCCGAGTCCG
NAF1	CCDS47159.1_NAF1_gR437r	TGGAGGAAGTGATATACAAG
NAF1	CCDS47159.1_NAF1_gR667r	ACAGTCTCCTCATTAACTGG
NFKBIB	CCDS74362.1_NFKBIB_gR355f	GCTGGAGGCTGAAAACTACG
NFKBIB	CCDS74362.1_NFKBIB_gR356f	CTGGAGGCTGAAAACTACGA
NFKBIB	CCDS74362.1_NFKBIB_gR67f	CCTGGGGGAGACATCCACGG
NFKBIB	CCDS74362.1_NFKBIB_gR71r	TGCGTACAGCTTCTCCACCG
OIP5	CCDS10074.1_OIP5_gR110r	CTGCGTATCCCACTCCATGG
OIP5	CCDS10074.1_OIP5_gR124f	CATGGAGTGGGATACGCAGG
OIP5	CCDS10074.1_OIP5_gR363r	GTGAACCTTCAATGCCAACT
OIP5	CCDS10074.1_OIP5_gR52r	CCACCACAAAAGTCCCCCCG
OR9K2	CCDS31814.1_OR9K2_gR46r	GAAACCTGTTGAGAGGCACA
OR9K2	CCDS31814.1_OR9K2_gR53r	CATGGTAGAAACCTGTTGAG
OR9K2	CCDS31814.1_OR9K2_gR399r	GAAATCCCTCAGTCACAATG
OR9K2	CCDS31814.1_OR9K2_gR491r	CAACTGAGTACACAGACGTG
PIK3CB	CCDS3104.1_PIK3CB_gR1327f	TGTAGCGTGGGTAAATACGA
PIK3CB	CCDS3104.1_PIK3CB_gR145r	TAAGAAATGGTAGCTTCCCG
PIK3CB	CCDS3104.1_PIK3CB_gR2952r	ATGCATCCTCACAACACTGG
PIK3CB	CCDS3104.1_PIK3CB_gR352f	GACAAGAAGTTGTGACCCAG
PLXNB1	CCDS2765.1_PLXNB1_gR1947r	CACACCAGTTACACCCCCAG
PLXNB1	CCDS2765.1_PLXNB1_gR3725f	ACGGAGCGGAGGCTTCAACG
PLXNB1	CCDS2765.1_PLXNB1_gR4275r	TCAGCGTCTTCACCACACAG
PLXNB1	CCDS2765.1_PLXNB1_gR4924f	CGTGGCATCTCTGCTCACCG
PNISR	CCDS5043.1_PNISR_gR1934f	CGTAAAATTGATGATCAACG
PNISR	CCDS5043.1_PNISR_gR1989f	GTGAGGCTAAAGAACAAGAG
PNISR	CCDS5043.1_PNISR_gR391f	CAGCAACAGTCAGGACAGTG
PNISR	CCDS5043.1_PNISR_gR944r	GTGCTCTTCTTGAGGAACTG
POLD2	CCDS5477.1_POLD2_gR1244f	TTTGGCTCCAAAATCATCCG
POLD2	CCDS5477.1_POLD2_gR370r	GGGTGTATGTATTTACTCCG
POLD2	CCDS5477.1_POLD2_gR713r	GAGGATAACCCGGGAGACGT
POLD2	CCDS5477.1_POLD2_gR818r	CATCTTAACAGCCTCCACGC
RDH12	CCDS9787.1_RDH12_gR250f	TGCTGCCAGTGAAATCCGAG
RDH12	CCDS9787.1_RDH12_gR523f	GGTGGTTAATGTGTCCTCGG
RDH12	CCDS9787.1_RDH12_gR623r	CTCACGAGTAAAAAGCACAT
RDH12	CCDS9787.1_RDH12_gR705r	AGTGCCGGACCAGCTCAGAG
RIPK2	CCDS6247.1_RIPK2_gR1311f	AGCCTGGTATAGCCCAGCAG
RIPK2	CCDS6247.1_RIPK2_gR728f	ATAATGTATAGTGTGTCACA
RIPK2	CCDS6247.1_RIPK2_gR784r	GAGATCATACGTGCTCGGTG
RIPK2	CCDS6247.1_RIPK2_gR81r	ACACAGTGCCAGAGGCGCCG
RRAGD	CCDS5022.1_RRAGD_gR136f	CGATCCGGACAGCGGCACAG
RRAGD	CCDS5022.1_RRAGD_gR46f	GCAGGACGAGGACGACGCGG
RRAGD	CCDS5022.1_RRAGD_gR483r	TGTAGGCCCTGGTCACCGTG
RRAGD	CCDS5022.1_RRAGD_gR829f	TGCAACTGATAGTACTCCGG
SETD2	CCDS2749.2_SETD2_gR1200f	GATCAGAAAGAGAGCGACGG
SETD2	CCDS2749.2_SETD2_gR4321r	CCAACCAGTGCTGAACCTGG
SETD2	CCDS2749.2_SETD2_gR6993f	CAAGTCTTCAGTATATCCAG
SETD2	CCDS2749.2_SETD2_gR7071f	TGACTACAATAGTTGCACCA
SLC1A1	CCDS6452.1_SLC1A1_gR104r	TTCTCGAACCAAGACTCCTG
SLC1A1	CCDS6452.1_SLC1A1_gR1259r	GGCACTCAGCACAATCACCA
SLC1A1	CCDS6452.1_SLC1A1_gR412f	CACCCCTGAAGTCAGTACGG
SLC1A1	CCDS6452.1_SLC1A1_gR70f	CTGGGTGTTGCTGTCCACCG
SLC17A9	CCDS77600.1_SLC17A9_gR1279f	GGACCTGAGCTCTACCCATG
SLC17A9	CCDS77600.1_SLC17A9_gR160f	CTTCGGCTGGAACAAGAAGG
SLC17A9	CCDS77600.1_SLC17A9_gR31f	CAGGCGCCAGGACAGTCAGG
SLC17A9	CCDS77600.1_SLC17A9_gR909f	GTTACAGAGCCATCACGGTG
SNX29	CCDS10553.2_SNX29_gR1357r	GAAGGTAACAGGCTGCTCAG
SNX29	CCDS10553.2_SNX29_gR1889f	CAGGAGCTCATCGATCTCCG
SNX29	CCDS10553.2_SNX29_gR196f	TCGAGGATTGGCACTCACAG
SNX29	CCDS10553.2_SNX29_gR1992r	TGCCCCGGAGAAACACTGAG
TCL1A	CCDS9941.1_TCL1A_gR171f	GTCGGGAAGACGTCGTCCTG
TCL1A	CCDS9941.1_TCL1A_gR222f	CAAGCCTGCTGCCTATCATG
TCL1A	CCDS9941.1_TCL1A_gR22f	CGAGTGCCCGACACTCGGGG
TCL1A	CCDS9941.1_TCL1A_gR243r	AGGATCGGTATCGTCCATCA
TMEM30B	CCDS32093.1_TMEM30B_gR841r	TTGACGCGGTAGGCGCCCCG
TMEM30B	CCDS32093.1_TMEM30B_gR813r	CGGCCGAGTAGTTGCCCTGG
TMEM30B	CCDS32093.1_TMEM30B_gR784r	GCGTACAGTTTGCGGAACGT
TMEM30B	CCDS32093.1_TMEM30B_gR238f	TAACTGCTCGGTGTGCGCCG
TMEM40	CCDS68347.1_TMEM40_gR293r	ATAGTGATAACACACCAGCA
TMEM40	CCDS68347.1_TMEM40_gR34r	TGGACTTGACTGTTGTCCTG
TMEM40	CCDS68347.1_TMEM40_gR362r	GATGCCAACGGTTTCCAGGG
TMEM40	CCDS68347.1_TMEM40_gR374r	TAGTCCGAAGTAGATGCCAA
TNP1	CCDS2406.1_TNP1_gR125f	AACCTGAAAAGTAGGAAACG
TNP1	CCDS2406.1_TNP1_gR74f	CCTCACAAGGGAGTCAAGAG
TNP1	CCDS2406.1_TNP1_gR62f	AAGAGCCGATCTCCTCACAA
TNP1	CCDS2406.1_TNP1_gR36f	TAAAGAGTCATGGCATGAGG
TRMO	CCDS83387.1_TRMO_gR313f	TATGCACAGGGAGATAGCAG
TRMO	CCDS83387.1_TRMO_gR355f	ACGTGATCAGAGTTCCAGCG
TRMO	CCDS83387.1_TRMO_gR715r	TTCCGGCGGTACACAGACCG
TRMO	CCDS83387.1_TRMO_gR729r	GGTCCTGGCAAAGCTTCCGG
TSTD1	CCDS44257.1_TSTD1_gR146r	AAGACTCCGGGCCAGCTGCG
TSTD1	CCDS44257.1_TSTD1_gR201f	ACGCTGGAGCCTATAGAGAA
TSTD1	CCDS44257.1_TSTD1_gR205f	TGGAGCCTATAGAGAATGGT
TSTD1	CCDS44257.1_TSTD1_gR20r	CTGCAGAGCACTCTCCAACT
UCN3	CCDS7065.1_UCN3_gR161r	GAAGCTCCTCTTGCTCAGCA
UCN3	CCDS7065.1_UCN3_gR250f	AAAGACTTTCCCCATCTCTG
UCN3	CCDS7065.1_UCN3_gR349r	AGGGTGAACTTGGTGCGGTG
UCN3	CCDS7065.1_UCN3_gR354r	GGGACAGGGTGAACTTGGTG
YPEL1	CCDS13794.1_YPEL1_gR214f	CCTTCTCACCGGGCTGCATG
YPEL1	CCDS13794.1_YPEL1_gR255f	AGAACTGCAAGACCACGCTC
YPEL1	CCDS13794.1_YPEL1_gR258f	ACTGCAAGACCACGCTCGGG
YPEL1	CCDS13794.1_YPEL1_gR60r	AGTGGATACAGCTGTACGTT
ZMAT3	CCDS46962.1_ZMAT3_gR343f	TCCTGCTAGAATGAGCAATG
ZMAT3	CCDS46962.1_ZMAT3_gR407f	ATGGGCTCCTTTAAGCCAGG
ZMAT3	CCDS46962.1_ZMAT3_gR434r	CTTACAGTAATCATTCTCCG
ZMAT3	CCDS46962.1_ZMAT3_gR713r	GCCACTTGGAGTAACACACA
ZNF556	CCDS74254.1_ZNF556_gR1053f	GCGTGGGAAAGTCTTCCGCG
ZNF556	CCDS74254.1_ZNF556_gR449f	CGGTACGAATGCAGTCAGTG
ZNF556	CCDS74254.1_ZNF556_gR923f	CGACACGTGAGAATTCACAA
ZNF556	CCDS74254.1_ZNF556_gR925f	ACACGTGAGAATTCACAACG
RPL22L1	CCDS82875.1_gR280f	TCTTCGTGATTGGCTTCGAG
RPL22L1	CCDS82875.1_gR295f	TCGAGTGGTTGCATCTGACA
RPL22L1	CCDS82875.1_gR311r	CTGGAAGTAACGAAGTTCGT
RPL22L1	CCDS82875.1_gR355f	TGAAGATGAATCAGAGTCGG
CCL3	CCDS11307.1_gR114f	GCTGCTTCAGCTACACCTCC
CCL3	CCDS11307.1_gR119r	ATTCTGTGGAATCTGCCGGG
CCL3	CCDS11307.1_gR122r	GAAATTCTGTGGAATCTGCC
CCL3	CCDS11307.1_gR26r	GGTGCAGAGGAGGACAGCAA
NANOG	CCDS73436.1_gR256f	AGAGAAGAGTGTCGCAAAAA
SDHD	CCDS60959.1_gR38f	AGTGCCGTTTGCGGTGCCCT
SDHD	CCDS60959.1_gR41f	GCCGTTTGCGGTGCCCTAGG
PITPNC1	CCDS58587.1_PITPNC1_gR101f	AGCCATGAACAGAGTGACCG
PITPNC1	CCDS58587.1_PITPNC1_gR152f	CCCTTTGAGGACCCTCACCA
PITPNC1	CCDS58587.1_PITPNC1_gR347f	ACCAAGTATGAGGACAACAA
PITPNC1	CCDS58587.1_PITPNC1_gR457f	GCGCTACTACAAAGAATCTG
RBM18	CCDS6839.1_RBM18_gR126r	ACTTCTGGAGGAGCTTGAGG
RBM18	CCDS6839.1_RBM18_gR203f	GCTTTGGAGGGACAGCCTCG
RBM18	CCDS6839.1_RBM18_gR208r	TTAACAAAACAGTAGCCTCG
RBM18	CCDS6839.1_RBM18_gR32r	AAGGATGGATGCATTCTCCA
GJC3	CCDS34697.1_GJC3_gR376f	GGGCAACACAGATGTCCCAG
GJC3	CCDS34697.1_GJC3_gR458r	CAGGTGGTACTGCAACCCCA
GJC3	CCDS34697.1_GJC3_gR558r	GGAAAATGGTCTTCTCAGAG
GJC3	CCDS34697.1_GJC3_gR745f	AGCAACCGATAGCCTCCCAG
CNTFR	CCDS6558.1_CNTFR_gR252r	AGCAGGCGTAGAGGCCACTG
CNTFR	CCDS6558.1_CNTFR_gR56r	TCTCTGGGCGTAGACAACTG
CNTFR	CCDS6558.1_CNTFR_gR835f	GAAGGAGTACATTATCCAGG
CNTFR	CCDS6558.1_CNTFR_gR931f	ACCGCGACACCTCACCACGG
HNRNPCL1	CCDS30591.1_gR796f	AGATCAGGGGGATGACCAGC
HNRNPCL1	CCDS30591.1_gR443f	TCGAAACGTCAACGTCTATC
HNRNPCL1	CCDS30591.1_gR431r	TGATAGACGTTGACGTTTCG
HNRNPCL1	CCDS30591.1_gR430r	GATAGACGTTGACGTTTCGA
AAMP	CCDS33378.1_AAMP_gR1187f	CGCCTGCTTACTGACTACCG
AAMP	CCDS33378.1_AAMP_gR326f	AATACCTTGGCAGTGACCGG
AAMP	CCDS33378.1_AAMP_gR455r	GAGGCCACTCATGTCCCCTG
AAMP	CCDS33378.1_AAMP_gR82f	TGGTGATGAAGAGATTATCG
MFSD7	CCDS77883.1_MFSD7_gR160f	GCTGTCACTGGTCTACCTCG
MFSD7	CCDS77883.1_MFSD7_gR165r	CAAATGGGGTGGATACCACG
MFSD7	CCDS77883.1_MFSD7_gR532f	CATCACGTTTGGGATCCTGG
MFSD7	CCDS77883.1_MFSD7_gR580f	CCGGACCAAGCACTTCACTG
PLA2G4D	CCDS32203.1_PLA2G4D_gR1497r	CGGAGCCGAAGAGCTCAGGA
PLA2G4D	CCDS32203.1_PLA2G4D_gR2278f	TGGCCAAGTGGATCTCACCG
PLA2G4D	CCDS32203.1_PLA2G4D_gR2320f	GTCCAACATGACCTACAAGG
PLA2G4D	CCDS32203.1_PLA2G4D_gR295f	TGATGAGGACTCAGTCACGG
STBD1	CCDS3578.1_STBD1_gR23r	ACCCCCTCCAACCAGCAGGG
STBD1	CCDS3578.1_STBD1_gR26r	CAGACCCCCTCCAACCAGCA
STBD1	CCDS3578.1_STBD1_gR686f	CCAGTGTTAAACCTAAACCA
STBD1	CCDS3578.1_STBD1_gR983f	TTTGTGTTGGTAGAGAATGG
ALS2	CCDS46492.1_ALS2_gR266r	AATAACATATTGCCCAACCA
ALS2	CCDS46492.1_ALS2_gR341f	AATGGTGTCGCGTACATGTG
ALS2	CCDS46492.1_ALS2_gR620f	GTGGTGCTTCAAGTTGCCTG
ALS2	CCDS46492.1_ALS2_gR639r	ATTGTACAAGGGCTAAGCTG
ATP1B4	CCDS14598.1_ATP1B4_gR594f	TGAATGTAGATTGTCCCCCG
ATP1B4	CCDS14598.1_ATP1B4_gR598r	TGGATGAAGTACTGCCCCGG
ATP1B4	CCDS14598.1_ATP1B4_gR599r	TTGGATGAAGTACTGCCCCG
ATP1B4	CCDS14598.1_ATP1B4_gR920r	AAAGTGCATTGCCACCAAGG
B4GALT4	CCDS2986.1_B4GALT4_gR326f	GAAAATCCCAAAGTGTCCAG
B4GALT4	CCDS2986.1_B4GALT4_gR364f	GGAATGTAAAGCTTTACAGA
B4GALT4	CCDS2986.1_B4GALT4_gR883f	CACTAGAGACAAAGGCAATG
B4GALT4	CCDS2986.1_B4GALT4_gR92r	ACCCACGAAGTAGTTACTGG
RNF40	CCDS55994.1_RNF40_gR1480f	CTTCCAGGGTATAACCCCTG
RNF40	CCDS55994.1_RNF40_gR1878f	TCGCGGATGAGGATGCCCTG
RNF40	CCDS55994.1_RNF40_gR2659f	GAAGTGCCCCAAGTGCAACG
RNF40	CCDS55994.1_RNF40_gR343f	CCGATGCCATGAGAGCCAGG
C16orf89	CCDS45404.2_C16orf89_gR153f	CCACCGTCTTCCTAGAACAG
C16orf89	CCDS45404.2_C16orf89_gR428r	GAACGTGGGGTACACCAAGG
C16orf89	CCDS45404.2_C16orf89_gR431r	CCCGAACGTGGGGTACACCA
C16orf89	CCDS45404.2_C16orf89_gR463f	GCCCCAGGACTCATTCTCAG
AMIGO2	CCDS8751.1_AMIGO2_gR1500f	GCATCCTAAAGTCCACGAGG
AMIGO2	CCDS8751.1_AMIGO2_gR1497f	AGGGCATCCTAAAGTCCACG
AMIGO2	CCDS8751.1_AMIGO2_gR1123f	ACGCCTGTTAAATGAAACTG
AMIGO2	CCDS8751.1_AMIGO2_gR783f	ACGATTACACCTGTCGCCTG
LEFTY2	CCDS53479.1_LEFTY2_gR130f	CGAGGTGCCCGTACTGGACA
LEFTY2	CCDS53479.1_LEFTY2_gR170r	TACATACTGGGCCCTCACGT
LEFTY2	CCDS53479.1_LEFTY2_gR171r	CTACATACTGGGCCCTCACG
LEFTY2	CCDS53479.1_LEFTY2_gR622f	GCTGCACACCCTGGACCTCA
REXO5	CCDS45437.1_LOC81691_gR289f	AAACCACCTAAACAACGTAG
REXO5	CCDS45437.1_LOC81691_gR400r	GCTAGAAAATCAGATGATGG
REXO5	CCDS45437.1_LOC81691_gR580f	CAGATGCCTTCTGACAAAGG
REXO5	CCDS45437.1_LOC81691_gR910r	CCCACTAACACAGCATCAGG
KRT82	CCDS8826.1_KRT82_gR1360f	CTTCCTGTACGAGCCATGTG
KRT82	CCDS8826.1_KRT82_gR564r	GCTCTGACTCTAGCCTCACG
KRT82	CCDS8826.1_KRT82_gR727f	TGACCTGGAGACCAACGCAG
KRT82	CCDS8826.1_KRT82_gR978r	GGTTGCGGAGGTTGTCACAG
ABCB11	CCDS46444.1_ABCB11_gR1095r	AAGCTCCTACTATGACACTG
ABCB11	CCDS46444.1_ABCB11_gR1339f	CAACATGGTCATTAAACCAG
ABCB11	CCDS46444.1_ABCB11_gR2222r	TTTCAGAATCCTCCTAACTG
ABCB11	CCDS46444.1_ABCB11_gR2605f	AGATGCTTCCCAAGTTCAAG
TMEM223	CCDS44628.1_TMEM223_gR326r	AAGACCAGCACCGAGTACGA
TMEM223	CCDS44628.1_TMEM223_gR476f	GTATCTTGCATGGCCCACCG
TMEM223	CCDS44628.1_TMEM223_gR483r	GCATGGCAGGGACTTCACCC
TMEM223	CCDS44628.1_TMEM223_gR540r	AGTGTCCAGTTTTGTCCAAG
PTRHD1	CCDS33156.1_PTRHD1_gR157f	GGTAGCGCAGGCTTGTCACG
PTRHD1	CCDS33156.1_PTRHD1_gR247f	CATGCGCAAAGTGGTCCTCG
PTRHD1	CCDS33156.1_PTRHD1_gR272r	CTCGGCCAGCTCCTTTAGGG
PTRHD1	CCDS33156.1_PTRHD1_gR353r	GGGCCGGAGAGCAATACAAG
CCK	CCDS2696.1_CCK_gR124r	GATACCCTCAGCTGCCTACG
CCK	CCDS2696.1_CCK_gR273r	AGTCCCGGTCACTTATCCTG
CCK	CCDS2696.1_CCK_gR31f	GTGCCTGTGCGTGCTGATGG
CCK	CCDS2696.1_CCK_gR329r	GGAGGGGTACTCATACTCCT
SPATA4	CCDS3826.1_SPATA4_gR273r	ATGATAATTCAAGTTCCCAG
SPATA4	CCDS3826.1_SPATA4_gR40f	AGGGTATTTGACACAGACTG
SPATA4	CCDS3826.1_SPATA4_gR70r	GCTAGCTGTGGCGAAAGTGA
SPATA4	CCDS3826.1_SPATA4_gR755r	TAAATTATATCTGCGCCCAG
MRPL27	CCDS11564.1_MRPL27_gR122f	GGTGGTAGCTCCAAAAACCT
MRPL27	CCDS11564.1_MRPL27_gR125f	GGTAGCTCCAAAAACCTCGG
MRPL27	CCDS11564.1_MRPL27_gR331f	GCCTCATCCCAGAAACACGG
MRPL27	CCDS11564.1_MRPL27_gR399r	CAGGCTTGGCAGGAACCACG
C10orf142	CCDS73090.1_C10orf142_gR124f	CTCGGCCGCAGGCAACTCGG
C10orf142	CCDS73090.1_C10orf142_gR197f	AAGCGCCCTACAGTTTGCAT
C10orf142	CCDS73090.1_C10orf142_gR27f	ACTCCTCAGATGCTCACGAA
C10orf142	CCDS73090.1_C10orf142_gR282f	CGAGGGGACGCTGCGCTGTG
PCK1	CCDS13460.1_PCK1_gR1132r	ATGGTGACACCTGAAGCTAG
PCK1	CCDS13460.1_PCK1_gR1786f	AGACATCGAGAAGTATCTGG
PCK1	CCDS13460.1_PCK1_gR1818r	TCTCTCTCTCGATTTCACAG
PCK1	CCDS13460.1_PCK1_gR493f	GCTGACGGATTCACCCTACG
GLI4	CCDS6398.1_GLI4_gR1008r	GGTGCCGGAAGAAGTGCGAG
GLI4	CCDS6398.1_GLI4_gR184f	CCTGGATCTCCAAGACGTAG
GLI4	CCDS6398.1_GLI4_gR364f	CTTCGGGCCTGAATCCAGCG
GLI4	CCDS6398.1_GLI4_gR63f	CTGTCAGTCTCTCATCACCG
C17orf99	CCDS54171.1_C17orf99_gR132r	AGCAGGTTATGAGCACCCAG
C17orf99	CCDS54171.1_C17orf99_gR205f	TGGAACCAAGAACATCAAGG
C17orf99	CCDS54171.1_C17orf99_gR248r	TGTGACGTTGAGGTTGAAGG
C17orf99	CCDS54171.1_C17orf99_gR625f	CCAGCACAGCGCCCTCACAG
CHCHD6	CCDS3041.1_CHCHD6_gR148r	AGGCCAAAGGTAGAAGATGT
CHCHD6	CCDS3041.1_CHCHD6_gR33r	CCACTCCGAAGGACACCCTG
CHCHD6	CCDS3041.1_CHCHD6_gR385f	CGAAGGCAGCATCAGCCATG
CHCHD6	CCDS3041.1_CHCHD6_gR486f	AGCAGCTGGAGCGTATTGAG
ORAOV1	CCDS8192.1_ORAOV1_gR107f	AGTAGTTTGGGTGTGATGGA
ORAOV1	CCDS8192.1_ORAOV1_gR326f	GAAGACTTAGACAAGATCAG
ORAOV1	CCDS8192.1_ORAOV1_gR35r	CCTCTCATCCGCCATCACGA
ORAOV1	CCDS8192.1_ORAOV1_gR37f	ATTCGATGCCATCGTGATGG
TBC1D22A	CCDS63511.1_TBC1D22A_gR1063r	AGGCGGATGGTACAACGCAG
TBC1D22A	CCDS63511.1_TBC1D22A_gR217f	GGAGAGCCTGAACTCCGAGG
TBC1D22A	CCDS63511.1_TBC1D22A_gR360r	TGACCGACTTCACCAGCCGG
TBC1D22A	CCDS63511.1_TBC1D22A_gR841f	AGAGGTGCTGTGCAACATCG
TMEM217	CCDS69102.1_TMEM217_gR145f	TGAGATCACACCAAAGTACA
TMEM217	CCDS69102.1_TMEM217_gR249r	GGGCATACACTGAGTACAGG
TMEM217	CCDS69102.1_TMEM217_gR50r	GGTGAAGACCCCTGACAACA
TMEM217	CCDS69102.1_TMEM217_gR511f	CAAGAGACGAATTTCTACAG
KRT3	CCDS44895.1_KRT3_gR1625f	GGCTATGGAGGAGGTTACGG
KRT3	CCDS44895.1_KRT3_gR771f	AGAATCACATCAACTACCTG
KRT3	CCDS44895.1_KRT3_gR796f	CTACCTGGACAACATCCTCG
KRT3	CCDS44895.1_KRT3_gR952f	CAGTGCCTATATGAACAAGG
NFKB1	CCDS54783.1_NFKB1_gR1942f	ACTTCTTGACCACCCCAACG
NFKB1	CCDS54783.1_NFKB1_gR2828f	TTTACCGAGTCTCTGACCAG
NFKB1	CCDS54783.1_NFKB1_gR628f	CAAGGAGATGGACCTCAGCG
NFKB1	CCDS54783.1_NFKB1_gR986r	CCGAAGCTGGACAAACACAG
TM2D1	CCDS65554.1_TM2D1_gR278f	ATAACTTGTAAGGATTCCAG
TM2D1	CCDS65554.1_TM2D1_gR364f	AAATGGCTATTCCTACAAAG
TM2D1	CCDS65554.1_TM2D1_gR96f	CAGTCACTACAGGACCCTGG
TM2D1	CCDS65554.1_TM2D1_gR97f	AGTCACTACAGGACCCTGGG
RING1	CCDS34424.1_gR1204f	GCTGTGCTATGCTCCCACCA
RING1	CCDS34424.1_gR340f	TAAGATCTATCCTAGCCGGG
RING1	CCDS34424.1_gR875r	CTTGGAGAGGTGGTCCACTG
RING1	CCDS34424.1_gR888r	GCAGGGCCAAGTACTTGGAG
DHX15	CCDS33966.1_DHX15_gR2026r	GTAAAGTCAGTACTTCGACG
DHX15	CCDS33966.1_DHX15_gR2118f	TGGCACATTTAGAACGAACA
DHX15	CCDS33966.1_DHX15_gR340r	GTGAACGGATTAATGCACTG
DHX15	CCDS33966.1_DHX15_gR517r	ATGTACTCCACACACCACTG
CLCA1	CCDS709.1_CLCA1_gR1267f	TATAAGTGGGTGCTTTAACG
CLCA1	CCDS709.1_CLCA1_gR2291f	CTGAAGGCGGAAATTCACGG
CLCA1	CCDS709.1_CLCA1_gR2617r	TCAGGACTAGGTGTCTCTGG
CLCA1	CCDS709.1_CLCA1_gR337r	TAGGGTTCATCATTACCTGG
MTMR11	CCDS72901.1_MTMR11_gR166f	CCTGCATAAATTTATCCCTG
MTMR11	CCDS72901.1_MTMR11_gR477r	TAGGGACCCAGAAGTAACGG
MTMR11	CCDS72901.1_MTMR11_gR579r	GGAGAAGATCACTGCCCCCA
MTMR11	CCDS72901.1_MTMR11_gR600r	CTGTATAGAAGCCTCCACAG
APEH	CCDS2801.1_APEH_gR1258f	AATTGACCAGGACCTCATGG
APEH	CCDS2801.1_APEH_gR1810f	TCAGTACCCAGAGACCTACA
APEH	CCDS2801.1_APEH_gR2002r	TGGCCCAACATCAGTAACAG
APEH	CCDS2801.1_APEH_gR265f	CAACAGTGTGGAGACCCGGG
FBXO25	CCDS5954.1_FBXO25_gR499r	ATGTTGTTCAGCATGTGCAG
FBXO25	CCDS5954.1_FBXO25_gR574r	TCACTAAGCATATACAACGT
FBXO25	CCDS5954.1_FBXO25_gR805f	CTCAGGACACCCCTGCACGG
FBXO25	CCDS5954.1_FBXO25_gR850r	AAGAGGTCGATGAAGTGCTG
SLC16A11	CCDS11086.1_SLC16A11_gR1076r	GAGTACACCGAAAACCAGCG
SLC16A11	CCDS11086.1_SLC16A11_gR1133r	CAGCATCATCACCAGCCCTG
SLC16A11	CCDS11086.1_SLC16A11_gR1233r	GGATCAAAGAACCAGACAGG
SLC16A11	CCDS11086.1_SLC16A11_gR685r	AGGGCAGCTAGGGGACTACG
SLC6A13	CCDS58198.1_SLC6A13_gR278f	CTGCACTTACGGCCCCTCTG
SLC6A13	CCDS58198.1_SLC6A13_gR221r	GAGTGGGTGGGGTGGCACAA
SLC6A13	CCDS58198.1_SLC6A13_gR165f	TTGGCTTAGGCAACGTCTGG
SLC6A13	CCDS58198.1_SLC6A13_gR112f	GGGGCACTGGAACAACAAGA
GRIK3	CCDS416.1_GRIK3_gR1249f	CGACGGGCTCAACATCACTG
GRIK3	CCDS416.1_GRIK3_gR2164f	GGCGCTGGTGAAGAACAACG
GRIK3	CCDS416.1_GRIK3_gR27r	ATTCCCAAACCAGACTCCGG
GRIK3	CCDS416.1_GRIK3_gR530r	ACTGTCGTCATAGACCACGG
RINL	CCDS12522.1_RINL_gR1121f	TTAGATCCAGATGAGCTGCG
RINL	CCDS12522.1_RINL_gR1154r	GTGCAGCGCCCCAAACCACG
RINL	CCDS12522.1_RINL_gR144f	GGGTCCAACAGGACACCCCA
RINL	CCDS12522.1_RINL_gR600r	CCTTTGCCAGGTGATCCTGG
MTMR8	CCDS14379.1_MTMR8_gR1048f	CACAGCACAAGTCTGCTCAG
MTMR8	CCDS14379.1_MTMR8_gR173r	GATGGGTAACTTCTCCACAG
MTMR8	CCDS14379.1_MTMR8_gR1963f	CAAAGACTTAGGAATCTGTG
MTMR8	CCDS14379.1_MTMR8_gR232f	CCGCTGCAAGAATTTCCGGG
VCL	CCDS7340.1_VCL_gR1500f	GCAAGATTGAGCAAGCACAG
VCL	CCDS7340.1_VCL_gR1522f	GTGGATTGATAATCCCACAG
VCL	CCDS7340.1_VCL_gR1532f	AATCCCACAGTGGATGACCG
VCL	CCDS7340.1_VCL_gR2320f	GAGGGAGGTGGAGAATTCCG
WDR83OS	CCDS12274.1_WDR83OS_gR220f	TGCCAACTCTCGGAGCTCGG
WDR83OS	CCDS12274.1_WDR83OS_gR24f	CTAACAATATGTCGGACCCA
WDR83OS	CCDS12274.1_WDR83OS_gR27f	ACAATATGTCGGACCCACGG
WDR83OS	CCDS12274.1_WDR83OS_gR70r	AAGGCCGGGTTACATTCGCT
ZBTB37	CCDS1312.1_ZBTB37_gR364f	CAAATGTACACAGATCCTGG
ZBTB37	CCDS1312.1_ZBTB37_gR457f	GAGACCTCCAGAGTCTCACA
ZBTB37	CCDS1312.1_ZBTB37_gR521f	ACCCCAAAGGGAAACCGGCG
ZBTB37	CCDS1312.1_ZBTB37_gR802f	AGAAGATGGGAGTAGTGCAG
ZNF485	CCDS7205.2_ZNF485_gR1073f	CCGTATCAGTGTCGTGACTG
ZNF485	CCDS7205.2_ZNF485_gR1074f	CGTATCAGTGTCGTGACTGT
ZNF485	CCDS7205.2_ZNF485_gR193f	AATTACTCAGTTGGAGCAAG
ZNF485	CCDS7205.2_ZNF485_gR791f	CGTCATGAAAGAATACATAG
C17orf58	CCDS42375.1_C17orf58_gR179r	GGCTGGGCGACCTACAGCCC
C17orf58	CCDS42375.1_C17orf58_gR62r	ATTGCAGCTGGAGGAGTCCA
C17orf58	CCDS42375.1_C17orf58_gR23f	CGCCTGTACCTCACCCCCGA
C17orf58	CCDS42375.1_C17orf58_gR12r	CGTCGGGGGTGAGGTACAGG
EIF4EBP2	CCDS7303.1_EIF4EBP2_gR114f	ACTATTGCACCACGCCCGGG
EIF4EBP2	CCDS7303.1_EIF4EBP2_gR118r	GTGGAGAAGAGCGTCCCCCC
EIF4EBP2	CCDS7303.1_EIF4EBP2_gR140f	CTCTTCTCCACCACACCGGG
EIF4EBP2	CCDS7303.1_EIF4EBP2_gR326f	CACGACAGGAAACATGCAGT
PRAMEF17	CCDS41264.1_PRAMEF17_gR1145r	ATTTCCGCGAAAGTAGAAGG
PRAMEF17	CCDS41264.1_PRAMEF17_gR725r	TAACTCATCGTCATAACCGA
PRAMEF17	CCDS41264.1_PRAMEF17_gR876r	AGGTTCCCAAGGGGTTCTTG
PRAMEF17	CCDS41264.1_PRAMEF17_gR885r	AGAATATAAAGGTTCCCAAG
COX7B	CCDS14437.1_gR13r	TTTAGTGCGCTTTTGACCAA
COX7B	CCDS14437.1_gR143r	CCATGTAACAATACAGAAAG
COX7B	CCDS14437.1_gR14r	ATTTAGTGCGCTTTTGACCA
COX7B	CCDS14437.1_gR228f	GAGTTACCCCAAAGGAATGG
FCGR1A	CCDS933.1_gR162f	CTGGGAGCAGCTCTACACAG
KRTAP9-6	CCDS59286.1_gR23r	GCAGGTAGGCTGACAGCCAG
KRTAP9-6	CCDS59286.1_gR53r	GCAGGTAGTCCTGCAGCAAG
KRTAP9-6	CCDS59286.1_gR256r	CAGCAGATGGGCTGGTAGCA
KRTAP9-6	CCDS59286.1_gR433r	CAGCAGGCTGGGCAGTAGCA
USP17L2	CCDS43713.1_gR1518r	TCCTCCCTTGCAGAGAAGCG
USP17L2	CCDS43713.1_gR1517r	CCTCCCTTGCAGAGAAGCGA
USP17L2	CCDS43713.1_gR133f	GAAGTCACCACTCTCATCTG
CYB5D2	CCDS58501.1_CYB5D2_gR131f	GTAGAAGCTGCGATCACCAG
CYB5D2	CCDS58501.1_CYB5D2_gR279r	CTGGCTTATACAGCTTCCTG
CYB5D2	CCDS58501.1_CYB5D2_gR373r	AGGTCCCCACGATTTCTGTG
CYB5D2	CCDS58501.1_CYB5D2_gR79f	GACAGGACGGTTCTACGGAG
SPPL2B	CCDS74253.1_SPPL2B_gR1302r	GTACCTGGATGTCAAACCTG
SPPL2B	CCDS74253.1_SPPL2B_gR1328r	GGCCACGAAGTATACCCTGG
SPPL2B	CCDS74253.1_SPPL2B_gR1374r	GTGCCACGAATGTCACAAGG
SPPL2B	CCDS74253.1_SPPL2B_gR415f	TGATGAGATTGGCATTCCCG
TSPAN13	CCDS5363.1_TSPAN13_gR130f	GCTGATTTCCAGTCTCCGAG
TSPAN13	CCDS5363.1_TSPAN13_gR139f	CAGTCTCCGAGTGGTCGGCG
TSPAN13	CCDS5363.1_TSPAN13_gR591r	ATGCACTAGGATTCGCGCGG
TSPAN13	CCDS5363.1_TSPAN13_gR594r	GGAATGCACTAGGATTCGCG
OR10AG1	CCDS31514.1_OR10AG1_gR865f	GAGGAACAAAGATATCATGG
OR10AG1	CCDS31514.1_OR10AG1_gR846f	ATCCTATTATATATACCCTG
OR10AG1	CCDS31514.1_OR10AG1_gR137r	ATACATGGGAGTCTGGAGAG
OR10AG1	CCDS31514.1_OR10AG1_gR135r	ACATGGGAGTCTGGAGAGCG
MOSPD2	CCDS83457.1_MOSPD2_gR1152r	CTATATCCACTGATGCACCC
MOSPD2	CCDS83457.1_MOSPD2_gR48f	AGCTCATCTCTGAGACCCGG
MOSPD2	CCDS83457.1_MOSPD2_gR760r	ATAGGCCCATTCTCACACAG
MOSPD2	CCDS83457.1_MOSPD2_gR781f	GAATGGGCCTATTACCAGTG
MOB1B	CCDS34002.1_MOB1B_gR126r	GAAGCATGACAGCCATCCGA
MOB1B	CCDS34002.1_MOB1B_gR510r	CCTCCTGAAGCTGGATCACA
MOB1B	CCDS34002.1_MOB1B_gR613r	TTTTCAATCAGTTCTTGGAG
MOB1B	CCDS34002.1_MOB1B_gR64r	TCATACTGGTGAGAACCCTC
GLIS3	CCDS6451.1_GLIS3_gR1793r	TGTGAGTGGAGGTAACTGGG
GLIS3	CCDS6451.1_GLIS3_gR1875r	AAGGAGCTGGAACTCTCCGG
GLIS3	CCDS6451.1_GLIS3_gR2278f	CTTCTTGCAGATCAGCACCG
GLIS3	CCDS6451.1_GLIS3_gR734f	ATGCAACAGCTGGAGCACGG
SLC35G3	CCDS11293.1_SLC35G3_gR312r	GCAGGGCACAGAAGAAGGCC
SLC35G3	CCDS11293.1_SLC35G3_gR81r	GCTGGCAGCGCTGGTACCAG
SLC35G3	CCDS11293.1_SLC35G3_gR78r	GGCAGCGCTGGTACCAGCGG
SLC35G3	CCDS11293.1_SLC35G3_gR21r	AGTCAGGCTGGTTGAAATAG
EXOC5	CCDS45111.1_EXOC5_gR1194f	AGCGTACCAACTTACCACTT
EXOC5	CCDS45111.1_EXOC5_gR1216f	GCCAAGTATCGATACTCATG
EXOC5	CCDS45111.1_EXOC5_gR709f	TTATATAAAGCAGTGCCAGG
EXOC5	CCDS45111.1_EXOC5_gR811f	CAGTAATCCAGAAACAGTCC
OR10C1	CCDS34364.1_gR20r	AAGAAACTCAGTCACCATGG
OR10C1	CCDS34364.1_gR237r	GGAGGTGGTGAAGTAGCAGG
OR10C1	CCDS34364.1_gR414r	CTAGCTGTAGACACACCCGG
OR10C1	CCDS34364.1_gR666r	GGATCCGGAAGATGGTAACG
SGPP2	CCDS2453.1_SGPP2_gR1081f	GGTGGTCACCAGGAACAAGG
SGPP2	CCDS2453.1_SGPP2_gR593r	CACCAAGGTGGAAAACACCA
SGPP2	CCDS2453.1_SGPP2_gR608r	GAGCCTGCTGAGACACACCA
SGPP2	CCDS2453.1_SGPP2_gR753r	GCACAACTATGACACACACG
SGK1	CCDS78184.1_SGK1_gR432f	AGTTGTTCTACCATCTCCAG
SGK1	CCDS78184.1_SGK1_gR433f	GTTGTTCTACCATCTCCAGA
SGK1	CCDS78184.1_SGK1_gR463r	GCAGCATAGAAACGAGCCCG
SGK1	CCDS78184.1_SGK1_gR697f	GCAGCCTTATGACAGGACTG
KLHL34	CCDS14199.1_KLHL34_gR1482r	CCAGGACGTATAAGTCCCGG
KLHL34	CCDS14199.1_KLHL34_gR1422r	CCGAGATGTACACAACACCG
KLHL34	CCDS14199.1_KLHL34_gR1328r	CAGGTCGTACATCTCCACCG
KLHL34	CCDS14199.1_KLHL34_gR507r	TGAGCTCCAGGAGTCCCGCG
SPINK6	CCDS34268.1_SPINK6_gR111r	CCCGAGTGCAGTAGACCTTG
SPINK6	CCDS34268.1_SPINK6_gR121f	CCCCAAGGTCTACTGCACTC
SPINK6	CCDS34268.1_SPINK6_gR140f	CGGGAATCTAACCCACACTG
SPINK6	CCDS34268.1_SPINK6_gR141r	GGCCATCAGAGCCACAGTGT
SIGLECL1	CCDS77341.1_SIGLECL1_gR17f	ATGCTTCCACTGCTACAGCT
SIGLECL1	CCDS77341.1_SIGLECL1_gR266r	TATCCGGCTCTCAGAAAATG
SIGLECL1	CCDS77341.1_SIGLECL1_gR53r	CTGGATCAGCCCTTTCACGA
SIGLECL1	CCDS77341.1_SIGLECL1_gR72r	TTCCCGCATAGATAGCACCC
SPECC1L	CCDS58797.1_SPECC1L_gR1048f	TTTAGACAGTGAGTGCAGTG
SPECC1L	CCDS58797.1_SPECC1L_gR1231f	GAACCAACACAGTACAAGTG
SPECC1L	CCDS58797.1_SPECC1L_gR324f	GCACAGCTTCTTCAACCAAG
SPECC1L	CCDS58797.1_SPECC1L_gR468r	ATTCTGTAGCAGTTCGACTG
NAPSA	CCDS12794.1_NAPSA_gR1122r	TCCCCAAGAAGACGTCACCG
NAPSA	CCDS12794.1_NAPSA_gR211r	ACATCCCTGTAGTTCGAGAG
NAPSA	CCDS12794.1_NAPSA_gR363r	AGGCTTTGGGATCAAATCGG
NAPSA	CCDS12794.1_NAPSA_gR877f	CCTCATCACAGGACCCACTG
PQLC2L	CCDS58859.1_PQLC2L_gR112f	AGCCTACAGAAATGGAAGAG
PQLC2L	CCDS58859.1_PQLC2L_gR176f	GGAGACCTGACAAATTTCAA
PQLC2L	CCDS58859.1_PQLC2L_gR53f	AACTCAAGCACTGATACGTC
PQLC2L	CCDS58859.1_PQLC2L_gR62r	AAGGCAGGTCAAGTGCTCTC
PHOSPHO2	CCDS33319.1_PHOSPHO2_gR57f	TAGATGACAATAGTGACACT
PHOSPHO2	CCDS33319.1_PHOSPHO2_gR497f	GTAGATAAACAGTTACAACA
PHOSPHO2	CCDS33319.1_PHOSPHO2_gR596f	GATGTTGCCATGCCACGGAA
PHOSPHO2	CCDS33319.1_PHOSPHO2_gR598r	TGTAAGGTATATCCTTTCCG
MPDZ	CCDS59119.1_MPDZ_gR520f	AGAGATACAAGAGGGCAGTG
MPDZ	CCDS59119.1_MPDZ_gR5320r	GATGTACTGGATCCAGAGAG
MPDZ	CCDS59119.1_MPDZ_gR5575f	CATCTGTGGCACATCCACTG
MPDZ	CCDS59119.1_MPDZ_gR5767r	AGTGTAATAGACTTACATTG
TMTC2	CCDS81717.1_TMTC2_gR173f	GGGACTCTTCTAACCCACAG
TMTC2	CCDS81717.1_TMTC2_gR333r	ATGTCCAGTATCCATCACCA
TMTC2	CCDS81717.1_TMTC2_gR846r	CTGGACATAGCAACAGCCAG
TMTC2	CCDS81717.1_TMTC2_gR937f	CTGGAGAAACCTACACACTG
PDGFRA	CCDS3495.1_PDGFRA_gR1576f	CCTGCGTTCTGAACTCACGG
PDGFRA	CCDS3495.1_PDGFRA_gR2451r	TGCGAGCAGCCAGATCACGG
PDGFRA	CCDS3495.1_PDGFRA_gR2983f	TGGTGTCACCTACAAAAACG
PDGFRA	CCDS3495.1_PDGFRA_gR832f	GTACACTTTGACGGTCCCCG
ZNF691	CCDS476.1_ZNF691_gR103f	GGGTTCTTGGATCCCACCTG
ZNF691	CCDS476.1_ZNF691_gR216r	CATGCCTTGGATGAGCAATG
ZNF691	CCDS476.1_ZNF691_gR510r	TCTTGCCACAGATGTCACAG
ZNF691	CCDS476.1_ZNF691_gR726f	CCAACTTTGGAGCACACCAG
TSPEAR	CCDS74801.1_TSPEAR_gR118f	GAACGAGTACCTGCTGACGG
TSPEAR	CCDS74801.1_TSPEAR_gR1419r	TGTGACTGTTTGCCACAGCG
TSPEAR	CCDS74801.1_TSPEAR_gR296r	GGTGAGGGAGAAGACGCCTG
TSPEAR	CCDS74801.1_TSPEAR_gR736f	CAAAGAAAGACTGGACTACG
TMEM190	CCDS33113.1_TMEM190_gR190f	CCGGTGCTGCTACCGCAATG
TMEM190	CCDS33113.1_TMEM190_gR241f	CGTGCGGAGGAAGCACATGT
TMEM190	CCDS33113.1_TMEM190_gR361r	ACGGACTTGGACATGTCACA
TMEM190	CCDS33113.1_TMEM190_gR395f	TCGCTGCTCTCCAAGCACCG
NOP10	CCDS10037.1_NOP10_gR100r	TCATCTGGGGAGAACCGAGC
NOP10	CCDS10037.1_NOP10_gR113r	TCGAGAGTATTTGTCATCTG
NOP10	CCDS10037.1_NOP10_gR24r	CTCGATCTCCCTGCTCGTTG
NOP10	CCDS10037.1_NOP10_gR26f	CAGTATTACCTCAACGAGCA
EXPH5	CCDS76473.1_EXPH5_gR1047f	AGAGTGGGTTTATACCACCA
EXPH5	CCDS76473.1_EXPH5_gR2600r	CAGATCTAAAGAATCACACG
EXPH5	CCDS76473.1_EXPH5_gR3466f	GGAGAGAATCATTAGCCCTG
EXPH5	CCDS76473.1_EXPH5_gR3642f	ACTTGTCAGGAAAAGAACGT
IGFBP5	CCDS2405.1_IGFBP5_gR129r	TGACCAGCTCGCAGCCCAGG
IGFBP5	CCDS2405.1_IGFBP5_gR528r	CAGGTGCAGAGATGATCCGG
IGFBP5	CCDS2405.1_IGFBP5_gR637r	TTGGGCAGGTACACAGCACG
IGFBP5	CCDS2405.1_IGFBP5_gR772f	AGGCATGGAGTACGTTGACG
TMEM45A	CCDS2937.1_TMEM45A_gR30r	TAAAAAAGAAGGTTCCAGGG
TMEM45A	CCDS2937.1_TMEM45A_gR611f	TTTGTCCTGTATCCCCCCAG
TMEM45A	CCDS2937.1_TMEM45A_gR613r	CATGCAGGACCTCCACTGGG
TMEM45A	CCDS2937.1_TMEM45A_gR615r	CCCATGCAGGACCTCCACTG
AKAP8	CCDS12329.1_AKAP8_gR1426f	GCACTTCTTCAAGAAGATCG
AKAP8	CCDS12329.1_AKAP8_gR686f	TGGAACGAGCTGAACTACGT
AKAP8	CCDS12329.1_AKAP8_gR888r	CCGTGCCATCTGGTCCGAAG
AKAP8	CCDS12329.1_AKAP8_gR931f	GAAGCAGTTCCAACTTTACG
DNMT3B	CCDS56184.1_DNMT3B_gR292f	CGACCTCACAGACGACACAG
DNMT3B	CCDS56184.1_DNMT3B_gR303f	ACGACACAGAGGACACACAT
DNMT3B	CCDS56184.1_DNMT3B_gR70f	AGACTCGATCCTCGTCAACG
DNMT3B	CCDS56184.1_DNMT3B_gR940f	TAACAACGGCAAAGACCGAG
MFSD1	CCDS54666.1_MFSD1_gR1272f	GTATGATACTGGATTCTCGG
MFSD1	CCDS54666.1_MFSD1_gR65r	GTGGAACACTGTCAAGACGG
MFSD1	CCDS54666.1_MFSD1_gR665r	AATCATAAGTGTGATCCCGA
MFSD1	CCDS54666.1_MFSD1_gR986r	CACCAGGAGCCCAAACACCG
TCEAL4	CCDS14510.2_TCEAL4_gR163f	CAAGGGCAAAACAGGAGATG
TCEAL4	CCDS14510.2_TCEAL4_gR412f	GGGGCTGGCTCATTACCTCA
TCEAL4	CCDS14510.2_TCEAL4_gR417r	TGGCCTCTTTATACTCCTTG
TCEAL4	CCDS14510.2_TCEAL4_gR583f	CTTCTACCCTAGAGGTCCAA
SPINK2	CCDS3508.1_SPINK2_gR139r	CACACAGGGTTAAAGTGTCT
SPINK2	CCDS3508.1_SPINK2_gR152f	AGACACTTTAACCCTGTGTG
SPINK2	CCDS3508.1_SPINK2_gR153r	ACATGTCACTGCCACACACA
SPINK2	CCDS3508.1_SPINK2_gR154r	GACATGTCACTGCCACACAC
IGHMBP2	CCDS8187.1_IGHMBP2_gR1792f	TGAGGACCGGAGGATCAACG
IGHMBP2	CCDS8187.1_IGHMBP2_gR2672r	GGTGTTATCAGCCTTAACGG
IGHMBP2	CCDS8187.1_IGHMBP2_gR2687f	GTTAAGGCTGATAACACCTG
IGHMBP2	CCDS8187.1_IGHMBP2_gR667f	CACTGGGAAAACCACGACTG
TBC1D28	CCDS42273.1_TBC1D28_gR178r	ACCTCCAGGGCACTGACGCG
TBC1D28	CCDS42273.1_TBC1D28_gR315f	AAGTCATTCCCCTGGCGGTG
TBC1D28	CCDS42273.1_TBC1D28_gR330r	CTAGCAAAAGTGACAACGCC
TBC1D28	CCDS42273.1_TBC1D28_gR611f	CAGGCATGGGTGTCTCTCGG
OAZ3	CCDS58028.1_OAZ3_gR112f	GTCCCTAGTAGGCCTCCAGG
OAZ3	CCDS58028.1_OAZ3_gR114r	CGGTGCTTTTGCCCTCCTGG
OAZ3	CCDS58028.1_OAZ3_gR131f	GAGGGCAAAAGCACCGAGCA
OAZ3	CCDS58028.1_OAZ3_gR425f	CAGAATGATCGGAACGACAG
TESK2	CCDS41323.1_TESK2_gR1015f	ACTCTTGGAGAAAGCACCTG
TESK2	CCDS41323.1_TESK2_gR1132r	AAGACACTCACTGTACGTGG
TESK2	CCDS41323.1_TESK2_gR1226f	GCTCGCCAGGACCTCATGGG
TESK2	CCDS41323.1_TESK2_gR495r	CTTTGAAGTGAAGGTAGCTG
SLC25A11	CCDS54069.1_SLC25A11_gR144r	GCACGGTATAGATGCCAAGG
SLC25A11	CCDS54069.1_SLC25A11_gR320f	CTTCCAGCTGACCAGCGCCG
SLC25A11	CCDS54069.1_SLC25A11_gR59r	GAACTTGACGGACTTAGGGG
SLC25A11	CCDS54069.1_SLC25A11_gR663r	GGCTGAAGAAGCCCTCGTAG
DYNLT1	CCDS5257.1_gR203r	ATTCTTCTGCATAATTACAC
DYNLT1	CCDS5257.1_gR308r	GGCACTGACGATGCAGTACA
DYNLT1	CCDS5257.1_gR64f	AGTGAGCAACATTGTAAAAG
DYNLT1	CCDS5257.1_gR86f	GCTATAGAAAGCGCAATTGG
P2RX1	CCDS11040.1_P2RX1_gR1040r	CAGCAGGTCACAGAGAACTG
P2RX1	CCDS11040.1_P2RX1_gR249r	CAGCCACATCCCAGACCTGG
P2RX1	CCDS11040.1_P2RX1_gR35r	GTCATACTCGAAGAGGAAGG
P2RX1	CCDS11040.1_P2RX1_gR501r	TGTCGTCATCCACCTCCACG
SEPT1	CCDS10678.3_SEPT1_gR15r	CCACTGTAGCTCCATCATCG
SEPT1	CCDS10678.3_SEPT1_gR612r	CTTTCTCGTGTACTGCCCGG
SEPT1	CCDS10678.3_SEPT1_gR997f	GACGCACGATCTGCTCTACG
SEPT1	CCDS10678.3_SEPT1_gR998f	ACGCACGATCTGCTCTACGA
TMEM187	CCDS14739.1_TMEM187_gR57r	TGAACACAGCCACGGCACAG
TMEM187	CCDS14739.1_TMEM187_gR121f	GGGCTATGAGCACTACGCCG
TMEM187	CCDS14739.1_TMEM187_gR338r	GAGCCACTGGTCCAGCACCG
TMEM187	CCDS14739.1_TMEM187_gR645f	GTGACCATCAGCTCGCACGG
F13A1	CCDS4496.1_F13A1_gR1107f	AACTCACCAAGGATTCAGTG
F13A1	CCDS4496.1_F13A1_gR184f	GAGATGGGACACTAACAAGG
F13A1	CCDS4496.1_F13A1_gR628f	GTATGTCCTGAATGACATCG
F13A1	CCDS4496.1_F13A1_gR831r	TATTGTCCCAGGATCCAACG
SERPINB4	CCDS11986.1_SERPINB4_gR1009f	GGCCTTTGTGGAGGTCACTG
SERPINB4	CCDS11986.1_SERPINB4_gR1046r	TAATTCGACTACTACTACAG
SERPINB4	CCDS11986.1_SERPINB4_gR966r	CTTTAGATACTGAGAGACCG
SERPINB4	CCDS11986.1_SERPINB4_gR988f	AGTATCTAAAGTCCTACACA
ABCA6	CCDS11683.1_ABCA6_gR111r	ACAGTCCTAGAAGTATTGAG
ABCA6	CCDS11683.1_ABCA6_gR1544f	ACGGCAATCCTGGGTCACAG
ABCA6	CCDS11683.1_ABCA6_gR3556f	GCACTACAGAGAATTTCCAG
ABCA6	CCDS11683.1_ABCA6_gR4123f	GACGTTGAGGGAACACCTGG
CUBN	CCDS7113.1_CUBN_gR2862r	AAGTACAGTTGATACCGTGG
CUBN	CCDS7113.1_CUBN_gR628r	TCATATTTGGATGCACACTG
CUBN	CCDS7113.1_CUBN_gR8918r	GACACAGCTTCCCGTCACAG
CUBN	CCDS7113.1_CUBN_gR938f	GAATGTGAGATAAATAACGG
MGP	CCDS8669.1_MGP_gR254r	AGCATTGTATCCATAAACCA
MGP	CCDS8669.1_MGP_gR296f	CGCTACTTCAGGAAGCGCCG
MGP	CCDS8669.1_MGP_gR297f	GCTACTTCAGGAAGCGCCGA
MGP	CCDS8669.1_MGP_gR38r	CAAAGTTACTACCGCTAAGG
APOBEC3A	CCDS13981.1_gR137r	GTGCTGGTCCATCTTGACCG
APOBEC3A	CCDS13981.1_gR152f	GTCAAGATGGACCAGCACAG
APOBEC3A	CCDS13981.1_gR169f	CAGGGGCTTTCTACACAACC
APOBEC3A	CCDS13981.1_gR98r	CTCCACTTCGTAGCACAGGT
MFNG	CCDS54525.1_MFNG_gR272r	GCAGTTGGTGACCACAAGGT
MFNG	CCDS54525.1_MFNG_gR289f	TGTGGTCACCAACTGCTCCG
MFNG	CCDS54525.1_MFNG_gR795f	TCAGCTACGGTGTCTTTGAG
MFNG	CCDS54525.1_MFNG_gR876r	TATCTGGATAGAGCAGACAA
GZMB	CCDS9633.1_GZMB_gR143f	CAGAAGTCTCTGAAGAGGTG
GZMB	CCDS9633.1_GZMB_gR427f	GCCAGGGCAGACATGCAGTG
GZMB	CCDS9633.1_GZMB_gR458r	GTGTGAGTGTTTTCCCAGGG
GZMB	CCDS9633.1_GZMB_gR564f	GTACCATTGAGTTGTGCGTG
CSGALNACT1	CCDS6010.1_CSGALNACT1_gR1498f	GCAGTCCAAGGCCATGAACG
CSGALNACT1	CCDS6010.1_CSGALNACT1_gR247f	GCAGATCGCACAGCTCAAGG
CSGALNACT1	CCDS6010.1_CSGALNACT1_gR425r	AGGCACTGCTGCATACTCTG
CSGALNACT1	CCDS6010.1_CSGALNACT1_gR685f	GTATGAGCTCACCTTCAAAG
CRTAM	CCDS76489.1_CRTAM_gR172f	TAGTACATCGGAGATTGACA
CRTAM	CCDS76489.1_CRTAM_gR200r	GGTCAAGTCAGGATCTTGAG
CRTAM	CCDS76489.1_CRTAM_gR464r	GTTCATGCAACGCATAGGGT
CRTAM	CCDS76489.1_CRTAM_gR50r	TTCATCAGTAACTAGGAAAG
CENPA	CCDS42662.1_CENPA_gR123f	CCTCCCATCAACACAGTCGG
CENPA	CCDS42662.1_CENPA_gR183r	AGGGCAGCTTCCTTATCAAG
CENPA	CCDS42662.1_CENPA_gR261r	CTCGGCCTGCATGTAAGGTG
CENPA	CCDS42662.1_CENPA_gR309f	AGGATGTGCAACTGGCCCGG
DEFB136	CCDS43709.1_DEFB136_gR119r	CGGACACCCGAAGAAACATA
DEFB136	CCDS43709.1_DEFB136_gR139r	GCAATCCACCTGTATCCTGG
DEFB136	CCDS43709.1_DEFB136_gR144f	GGTGTCCGCCAGGATACAGG
DEFB136	CCDS43709.1_DEFB136_gR211r	CATGGATCTTTGGCTTGCGG
MROH6	CCDS47928.1_gR1250r	CAGGCCCAACCAGCGCACAG
MROH6	CCDS47928.1_gR1297f	CCTCGCGCTGAATCGCAGGA
MROH6	CCDS47928.1_gR1732f	GGCCCACTATGACAGCCCCG
MROH6	CCDS47928.1_gR776r	ATGTGGGTAGAAGCCCCTCG
SGK2	CCDS13321.1_SGK2_gR350f	GTGCTCGACTATGTCAACGG
SGK2	CCDS13321.1_SGK2_gR63f	CCAATGGGAACATCAACCTG
SGK2	CCDS13321.1_SGK2_gR761f	CAGCCGCTACAGATCCCCGG
SGK2	CCDS13321.1_SGK2_gR785r	GCTTTGCAGGAGGTCACAGG
GNB3	CCDS73427.1_GNB3_gR481f	CAATATTGTGACCAGCTCGG
GNB3	CCDS73427.1_GNB3_gR753r	CTGCCCGCAGGTCAAACAAG
GNB3	CCDS73427.1_GNB3_gR806f	TCCCACGAGAGCATCATCTG
GNB3	CCDS73427.1_GNB3_gR849r	CGTAGCCAGCGAATAGTAGG
DUSP19	CCDS46469.1_DUSP19_gR148f	AGAAGTAGAGCCGAGCAGTG
DUSP19	CCDS46469.1_DUSP19_gR448f	GCAGCTTCGTACATATCAAG
DUSP19	CCDS46469.1_DUSP19_gR449f	CAGCTTCGTACATATCAAGA
DUSP19	CCDS46469.1_DUSP19_gR61f	TCTCAGGAAGCAATGCACCA
CTRB2	CCDS32489.1_CTRB2_gR734r	GGCGACACGGGCGTACACAG
CTRB2	CCDS32489.1_CTRB2_gR747r	AGGGTATGAGCTTGGCGACA
CTRB2	CCDS32489.1_CTRB2_gR759f	GTGTCGCCAAGCTCATACCC
CTRB2	CCDS32489.1_CTRB2_gR760f	TGTCGCCAAGCTCATACCCT
CLDN8	CCDS13587.1_CLDN8_gR652r	TGACTTCTGGAGTAGACGCT
CLDN8	CCDS13587.1_CLDN8_gR508f	TCTCTACTTAGGATGGACCA
CLDN8	CCDS13587.1_CLDN8_gR322f	GAAATGCACCAGGTGCACGG
CLDN8	CCDS13587.1_CLDN8_gR88r	AAGGCCGACACTCTCCACTG
SEC23B	CCDS13137.1_SEC23B_gR115r	GGAGTAAGGAGACAAGCCAG
SEC23B	CCDS13137.1_SEC23B_gR2135f	TACATCAACACGGAGCATGG
SEC23B	CCDS13137.1_SEC23B_gR729r	GCTCCCCAAGAAGATCAGTG
SEC23B	CCDS13137.1_SEC23B_gR800r	AATGGACAAAGCCACACCAG
MRPL53	CCDS1944.1_MRPL53_gR190r	CCGAACAGCACGTCCACGCA
MRPL53	CCDS1944.1_MRPL53_gR227f	GGGCATCGCCTGATTATGCG
MRPL53	CCDS1944.1_MRPL53_gR76f	CTGTCCCTTCGAGAAAAACG
MRPL53	CCDS1944.1_MRPL53_gR87f	AGAAAAACGTGGAATCGACG
DNAJC22	CCDS8785.1_DNAJC22_gR402f	CAGACTTTAAGAACACTCTG
DNAJC22	CCDS8785.1_DNAJC22_gR489f	CCGCCAGCATTACAGCTCAG
DNAJC22	CCDS8785.1_DNAJC22_gR711r	AGATCCGGTAAGGCAGAAGG
DNAJC22	CCDS8785.1_DNAJC22_gR937f	CCACAACCTGGACCAGACAG
LRRN3	CCDS5754.1_LRRN3_gR94r	ATTTCACACGTACATAACCG
LRRN3	CCDS5754.1_LRRN3_gR121r	ATGGATCTGGGTGTAAACCA
LRRN3	CCDS5754.1_LRRN3_gR367f	GCTCCTTTCTGTGTACCTAG
LRRN3	CCDS5754.1_LRRN3_gR827f	CCTATTAATAGAATACGAAG
CBR1	CCDS68202.1_CBR1_gR268f	GGACGTGCTGGTCAACAACG
CBR1	CCDS68202.1_CBR1_gR407r	TGACCATGCAGACAGTACGC
CBR1	CCDS68202.1_CBR1_gR465f	GAAAGTCCAAGCCCTTAGCA
CBR1	CCDS68202.1_CBR1_gR501r	ATGGGCCCAGAGTTAAGCAG
IRX5	CCDS58462.1_IRX5_gR1342f	CCAGACCGTGTTGAACCGAG
IRX5	CCDS58462.1_IRX5_gR319r	CCGTAAGGGTACGATCCCAG
IRX5	CCDS58462.1_IRX5_gR361f	GTACCGGAAGAACGCCACAA
IRX5	CCDS58462.1_IRX5_gR598f	TGACCTGGAGAAGAACGACG
SELENOS	CCDS53979.1_SELENOS_gR101r	GAAGACGATGTACCAGCCAT
SELENOS	CCDS53979.1_SELENOS_gR161r	CCTCAAGGCTCTTAGCCGGG
SELENOS	CCDS53979.1_SELENOS_gR27f	AAGAGGAGTCTCTGTCCGCG
SELENOS	CCDS53979.1_SELENOS_gR473f	TCGGACAGAAAGCCTTTGCG
SETD5	CCDS74892.1_SETD5_gR1038f	CTAGACGTAGAAAAGCACGA
SETD5	CCDS74892.1_SETD5_gR110r	TGTTGCTGTATACAACACAG
SETD5	CCDS74892.1_SETD5_gR1467f	GTGTTGGTGTGAATACCCGG
SETD5	CCDS74892.1_SETD5_gR3953f	TCACAGCACTACCCACACCG
BCL11B	CCDS9949.1_BCL11B_gR1930f	GCAGTGGCTGGTGGGCTACG
BCL11B	CCDS9949.1_BCL11B_gR239f	GAGCACAAAAGGAAGCAGTG
BCL11B	CCDS9949.1_BCL11B_gR816r	TGACTCGGTCGAAGGCACTG
BCL11B	CCDS9949.1_BCL11B_gR98f	GCCATCCTCGAAGAAGACGA
BGN	CCDS14721.1_BGN_gR13r	AGAGACACGAGGCGCCACAG
BGN	CCDS14721.1_BGN_gR24r	TCAGGGCCAGCAGAGACACG
BGN	CCDS14721.1_BGN_gR408f	AGAAGGCCTTCAGCCCACTG
BGN	CCDS14721.1_BGN_gR590f	GGGAACCCACTGGAGAACAG
CLDN7	CCDS54081.1_CLDN7_gR141f	CGGCCCAGGCCATGTACAAG
CLDN7	CCDS54081.1_CLDN7_gR202f	GAGCTGCAAAATGTACGACT
CLDN7	CCDS54081.1_CLDN7_gR250f	GGCCACTCGAGCCCTAATGG
CLDN7	CCDS54081.1_CLDN7_gR359f	AAGGCCCGTATAGCCATGGG
DEFB119	CCDS13178.1_DEFB119_gR174r	TTATCCTCATGTAGGACTGG
DEFB119	CCDS13178.1_DEFB119_gR180f	GCTGCCTCCAGTCCTACATG
DEFB119	CCDS13178.1_DEFB119_gR234f	ACTGGTCTTATGAGAAGCAG
DEFB119	CCDS13178.1_DEFB119_gR92f	CTTCGATGCATGGGTAACAG
SFT2D2	CCDS1271.1_SFT2D2_gR195r	AGGTATAAAACACTGCGAAG
SFT2D2	CCDS1271.1_SFT2D2_gR215r	AATTGATGCGATATTACCAA
SFT2D2	CCDS1271.1_SFT2D2_gR252r	GCTGTTTCACTGGTCCCATG
SFT2D2	CCDS1271.1_SFT2D2_gR292r	ATAGTTGCAATCAAACGAGT
C6orf52	CCDS47371.1_C6orf52_gR395r	CTGCCAGTGGCAATTCATGA
C6orf52	CCDS47371.1_C6orf52_gR408r	CTGTGTCCAGAGGCTGCCAG
C6orf52	CCDS47371.1_C6orf52_gR418r	TCGGAGTGAACTGTGTCCAG
C6orf52	CCDS47371.1_C6orf52_gR81r	GCTTCACTCTAATAGCAGAG
HSP90AB1	CCDS4909.1_HSP90AB1_gR2030r	GCGATAGATGCGGTTGGAGT
HSP90AB1	CCDS4909.1_HSP90AB1_gR2036r	GATCATGCGATAGATGCGGT
HSP90AB1	CCDS4909.1_HSP90AB1_gR2040r	GCTTGATCATGCGATAGATG
HSP90AB1	CCDS4909.1_HSP90AB1_gR413r	CACTTTCTCTGCCACCAAGT
RPS6KL1	CCDS9834.2_RPS6KL1_gR106f	GGAGCAGATTCGCAACAGGG
RPS6KL1	CCDS9834.2_RPS6KL1_gR1516f	CGAGTGGCTCAGTCGCCCAG
RPS6KL1	CCDS9834.2_RPS6KL1_gR208f	TGTTAGTGAGGACTATGAGG
RPS6KL1	CCDS9834.2_RPS6KL1_gR871f	GAACCTTCTCCTAGCTGGGG
SLC2A4RG	CCDS13537.1_SLC2A4RG_gR1034r	CAGGGTGACTCCGATCCTGG
SLC2A4RG	CCDS13537.1_SLC2A4RG_gR1047f	CCAGGATCGGAGTCACCCTG
SLC2A4RG	CCDS13537.1_SLC2A4RG_gR1081f	CGACGCGAAGAAGTGCCGGA
SLC2A4RG	CCDS13537.1_SLC2A4RG_gR767r	AGTCAGGCTGGACAGCCCGT
SLC23A1	CCDS4212.1_SLC23A1_gR121r	AGGATGCACAGGTACCAAGG
SLC23A1	CCDS4212.1_SLC23A1_gR1499r	CCCGCCCACAAACATCTCCG
SLC23A1	CCDS4212.1_SLC23A1_gR1585f	TCTGATACAGTGGAAAGCTG
SLC23A1	CCDS4212.1_SLC23A1_gR295f	CACTCTCATCCAGACCACCG
SNED1	CCDS46562.1_SNED1_gR1477r	AGAAGCCCAAAGAATCCCAG
SNED1	CCDS46562.1_SNED1_gR2316r	GGCACAGGTACCCAGCAACG
SNED1	CCDS46562.1_SNED1_gR2821f	GCAGATGCTTGATGGCTACG
SNED1	CCDS46562.1_SNED1_gR355f	AGGCGACGTGTACTACCGGG
SPAG9	CCDS58577.1_SPAG9_gR2056f	CCTGTTAGGAGGCATCACAG
SPAG9	CCDS58577.1_SPAG9_gR2223f	AAGCTACAGAAGGGAATGCG
SPAG9	CCDS58577.1_SPAG9_gR2493f	TCCATTCATCTGTAGCCCAG
SPAG9	CCDS58577.1_SPAG9_gR3107r	ACGATTTCCTGGTACACCTG
SUMO3	CCDS33587.1_SUMO3_gR141f	TGATGAAGGCCTACTGCGAG
SUMO3	CCDS33587.1_SUMO3_gR51r	CGGCCACCTTCAGGTTGATG
SUMO3	CCDS33587.1_SUMO3_gR55f	GAATGACCACATCAACCTGA
SUMO3	CCDS33587.1_SUMO3_gR58f	TGACCACATCAACCTGAAGG
TFAP2C	CCDS13454.1_TFAP2C_gR1142r	TATGTTCGTCTCCAAGACTG
TFAP2C	CCDS13454.1_TFAP2C_gR1226r	GTTCTGCAGGGCAGACACCG
TFAP2C	CCDS13454.1_TFAP2C_gR661f	GGCCGTAATGAACCCCACTG
TFAP2C	CCDS13454.1_TFAP2C_gR985f	CGAATTTCCTAGTAAACCAG
TMEM229B	CCDS9783.1_TMEM229B_gR309r	CGAACTGGGAGTAGTCCCAG
TMEM229B	CCDS9783.1_TMEM229B_gR275r	CTGGCGCAGGATGAAGCCGG
TMEM229B	CCDS9783.1_TMEM229B_gR170r	GCGCTCCACGATGAGGATGG
TMEM229B	CCDS9783.1_TMEM229B_gR67f	CATCCACGGCTACTTCTGCG
TMEM235	CCDS56048.1_TMEM235_gR100f	CGACTACTGGTACATCCTGG
TMEM235	CCDS56048.1_TMEM235_gR350f	TGTGCCTTGGAGGCATTCAG
TMEM235	CCDS56048.1_TMEM235_gR70f	CTTCGCGCTCCTGGCCGCCG
TMEM235	CCDS56048.1_TMEM235_gR74r	GTAGTCGCTGGCGACCGCGG
TNKS1BP1	CCDS7951.1_TNKS1BP1_gR3163f	AAACAGTGATGCTAGCCAGG
TNKS1BP1	CCDS7951.1_TNKS1BP1_gR3650f	GGAGGGTCTGAAGAGCCGGG
TNKS1BP1	CCDS7951.1_TNKS1BP1_gR3993f	CAGACTCTGGAGGTTCTCAG
TNKS1BP1	CCDS7951.1_TNKS1BP1_gR999r	GAGCTGATGGAGTCACAGCG
VIT	CCDS54350.1_VIT_gR293f	GGTGTGCTTGATAATTCAGG
VIT	CCDS54350.1_VIT_gR294f	GTGTGCTTGATAATTCAGGA
VIT	CCDS54350.1_VIT_gR381f	AATCGTTATCCCTACCACGA
VIT	CCDS54350.1_VIT_gR385r	ATAAAGGATTCTCTCCATCG
CBX3	CCDS5398.1_gR214r	AGAAACGCTTCAATCAATTC
CBX3	CCDS5398.1_gR460f	AGACTTGGTGCTGGCGAAAG
CBX3	CCDS5398.1_gR67f	AAAGAGTAAAAAAGTTGAAG
KLRC2	CCDS31745.1_gR148r	ATCCCTTGATGATTCAGGGA
KLRC2	CCDS31745.1_gR155f	AATCCTTCCCTGAATCATCA
KLRC2	CCDS31745.1_gR156f	ATCCTTCCCTGAATCATCAA
KLRC2	CCDS31745.1_gR314r	TTTCTGCGTTCTTGTATTCG
SVBP	CCDS474.1_gR188f	TGTAAACAGATGCAGCCTCC
SVBP	CCDS474.1_gR129r	GTTCTGTCATGACTCTGTTG
SVBP	CCDS474.1_gR58f	ATCTGTCAGCAGAGTTGAGA
SVBP	CCDS474.1_gR13r	GTTTTTTCTTTACGTGCAGG
AGFG1	CCDS46535.1_AGFG1_gR119r	GCCGACCGTCATGTTAACGT
AGFG1	CCDS46535.1_AGFG1_gR548r	TTGAGAACGACCTACAACTG
AGFG1	CCDS46535.1_AGFG1_gR643r	TTGGCTGTAGCTGTTGACTG
AGFG1	CCDS46535.1_AGFG1_gR938r	ACCAACAGGAGCTTTACCTG
INTS5	CCDS8027.1_INTS5_gR1013r	CTGCAGTAGGAACGGAACCG
INTS5	CCDS8027.1_INTS5_gR1355f	CAAAAACTGGTTCATCACCG
INTS5	CCDS8027.1_INTS5_gR2997r	GGCCAGAGAAAAGACCTAGG
INTS5	CCDS8027.1_INTS5_gR594r	AGCTACCAATGAGAGCCGAG
IQCE	CCDS75560.1_IQCE_gR1476f	CTTTCAGGGGACATCTCACG
IQCE	CCDS75560.1_IQCE_gR1707f	CCACCGCAGCTTCTACCAGG
IQCE	CCDS75560.1_IQCE_gR292f	GCACGTGCAGAAGAGCGACG
IQCE	CCDS75560.1_IQCE_gR950f	GCGCTGCACAGACAGCCACG
ABCD4	CCDS9828.1_ABCD4_gR1576f	GTATGATGTTCTGTCCCCGG
ABCD4	CCDS9828.1_ABCD4_gR195r	GGACCCCATAGTACTGACTG
ABCD4	CCDS9828.1_ABCD4_gR506r	GTAGTAGACGAGGGTGAACG
ABCD4	CCDS9828.1_ABCD4_gR515r	CTGGTAAGTGTAGTAGACGA
MMP8	CCDS8320.1_MMP8_gR1084f	TATTCTGCAAGGTTATCCCA
MMP8	CCDS8320.1_MMP8_gR271r	CTGTCAGGCACTCCACAGCG
MMP8	CCDS8320.1_MMP8_gR696r	TGGGATACATCAAGGCACCA
MMP8	CCDS8320.1_MMP8_gR846r	TAGCATCAAATGTCAAACTG
LPAR4	CCDS14441.1_LPAR4_gR422r	AGATCGAAAAGGATAGACAA
LPAR4	CCDS14441.1_LPAR4_gR500f	GTCTGGATCCTAGTCCTCAG
LPAR4	CCDS14441.1_LPAR4_gR504r	AGGCTGAAATACCGCCACTG
LPAR4	CCDS14441.1_LPAR4_gR824r	AATAGCTTGGGAGCGCACCA
LMBR1	CCDS5945.1_LMBR1_gR1088r	GCTATAGAAGCCGACAACAG
LMBR1	CCDS5945.1_LMBR1_gR1358r	AAGTTCTTCTCGAACTGCAG
LMBR1	CCDS5945.1_LMBR1_gR24f	GGCAGGACGAGGTGTCGGCG
LMBR1	CCDS5945.1_LMBR1_gR923r	AGCCACCAAGAGGACCGAGA
OR11H6	CCDS32033.1_OR11H6_gR99r	TTTGACCATGGAAACCCAGG
OR11H6	CCDS32033.1_OR11H6_gR210f	GTGCAGTGAAATTGGACAGG
OR11H6	CCDS32033.1_OR11H6_gR243r	GAAAGGCAAAGTTTCCCAGA
OR11H6	CCDS32033.1_OR11H6_gR641r	GGTGTAACAGATAAGCTCAG
MUC7	CCDS3541.1_MUC7_gR1120f	CAGAATTATTGACGACATGG
MUC7	CCDS3541.1_MUC7_gR403r	GATATGGTGGTGGCATTCTG
MUC7	CCDS3541.1_MUC7_gR796r	GGGTCTAGGGTAGTTGCAGA
MUC7	CCDS3541.1_MUC7_gR991r	GAAGTAGTAGTCTGGTGTGT
SUDS3	CCDS44993.1_SUDS3_gR62r	CTCCTCGGGGTAGTACTCGG
SUDS3	CCDS44993.1_SUDS3_gR70f	GGCCCCCGAGTACTACCCCG
SUDS3	CCDS44993.1_SUDS3_gR73f	CCCCGAGTACTACCCCGAGG
SUDS3	CCDS44993.1_SUDS3_gR75r	CCAGCTCTTCATCCTCCTCG
TMEM143	CCDS77325.1_TMEM143_gR1021f	TTTCCCCAAACTAGACCCAG
TMEM143	CCDS77325.1_TMEM143_gR613f	GGTGCTAACCGACCTCAAGG
TMEM143	CCDS77325.1_TMEM143_gR61f	CATGCTGCATGTGACCCGGG
TMEM143	CCDS77325.1_TMEM143_gR799f	GCAGGACGAGCACACCAAGG
TUSC2	CCDS2819.1_TUSC2_gR127r	CGGCGCGTGAATACGAAGGG
TUSC2	CCDS2819.1_TUSC2_gR128r	GCGGCGCGTGAATACGAAGG
TUSC2	CCDS2819.1_TUSC2_gR129r	CGCGGCGCGTGAATACGAAG
TUSC2	CCDS2819.1_TUSC2_gR322f	TTTCCCTGTGATCCTCTATG
GPR34	CCDS14258.1_GPR34_gR103r	GTTGCTGAGAAGTTTTGTGG
GPR34	CCDS14258.1_GPR34_gR483f	TTAATCGGTCTATACAGCAA
GPR34	CCDS14258.1_GPR34_gR608r	TCTGTAATGGAAACACATTG
GPR34	CCDS14258.1_GPR34_gR1050f	GATTTCAAGGTGAACCAAGT
RAX	CCDS11972.1_RAX_gR423r	GGTACGTGGTGAAAGTCGTG
RAX	CCDS11972.1_RAX_gR496f	CCCGGACGTGTACAGCCGCG
RAX	CCDS11972.1_RAX_gR526f	CGGCAAGGTCAACCTACCAG
RAX	CCDS11972.1_RAX_gR973f	CCCGCGCAACAGCAGCATCG
SPATA19	CCDS8493.1_SPATA19_gR152f	ACAGAAGAAGAGGCTTCTCG
SPATA19	CCDS8493.1_SPATA19_gR313f	GTTGGCAAACCAGAGCCAAG
SPATA19	CCDS8493.1_SPATA19_gR366r	GCACTTGGAAGATACGAGTG
SPATA19	CCDS8493.1_SPATA19_gR97f	CATTGACGTTGTGGAAAGTG
C2orf83	CCDS54434.1_C2orf83_gR241f	GGTTCTCAGCTGGAAGAGCG
C2orf83	CCDS54434.1_C2orf83_gR73f	ACCCATCGTGACGATGACTG
C2orf83	CCDS54434.1_C2orf83_gR86f	ATGACTGTGGTTGACAACCA
C2orf83	CCDS54434.1_C2orf83_gR93f	TGGTTGACAACCAAGGACTG
SIAH3	CCDS41883.1_SIAH3_gR316r	AAGGGACACATGCACAGGCA
SIAH3	CCDS41883.1_SIAH3_gR560r	GGTCCCAATCAGCATCATGG
SIAH3	CCDS41883.1_SIAH3_gR658r	ACGCACTCAAGAACAGACCG
SIAH3	CCDS41883.1_SIAH3_gR778f	GATTGCCATCACCGCGACAG
PRICKLE1	CCDS8742.1_PRICKLE1_gR2100f	ACTCTCCCAAGGACAGACTG
PRICKLE1	CCDS8742.1_PRICKLE1_gR2426r	TGTCCTCTGACCAAACTGAG
PRICKLE1	CCDS8742.1_PRICKLE1_gR571r	TCGTCACATGCTGAGCACCG
PRICKLE1	CCDS8742.1_PRICKLE1_gR760f	GGAGTACTGTGAAACCTGTG
OLFM3	CCDS30781.1_OLFM3_gR1323r	TGACATTGAACAGCACCTGG
OLFM3	CCDS30781.1_OLFM3_gR495r	TTTCCTCCTGAATACCAGTG
OLFM3	CCDS30781.1_OLFM3_gR526f	AATTGGTGCCTATGACTACG
OLFM3	CCDS30781.1_OLFM3_gR90f	AGATTAGTCCTAAAGAAGGG
GEMIN4	CCDS45559.1_GEMIN4_gR2573r	CCAAGGCATGACTTGCACCA
GEMIN4	CCDS45559.1_GEMIN4_gR270f	CGTCCGACACAGAGACACGG
GEMIN4	CCDS45559.1_GEMIN4_gR509f	TGGGAGGTGATGAAGCACAA
GEMIN4	CCDS45559.1_GEMIN4_gR815r	GTTCCACACAGAGATCACCG
CAP1	CCDS81304.1_CAP1_gR1151f	CTGGTATTCGATGACGTGGT
CAP1	CCDS81304.1_CAP1_gR608r	TTTGCTCCAGGCCAGTCCGG
CAP1	CCDS81304.1_CAP1_gR722r	GCATGAAATGGTAGAGACTG
CAP1	CCDS81304.1_CAP1_gR762r	TCTGCGCGAACAGTGATGAG
FUS	CCDS58454.1_FUS_gR1124f	CGCCGGGCAGACTTTAATCG
FUS	CCDS58454.1_FUS_gR1412f	AACTACGGGGATGATCGTCG
FUS	CCDS58454.1_FUS_gR217r	CCAGTCGAGCCATATCCCTG
FUS	CCDS58454.1_FUS_gR719f	AGTGGTGGCTATGAACCCAG
NCOA1	CCDS1713.1_NCOA1_gR3051f	TCAGGCAAAAACCTTCACTG
NCOA1	CCDS1713.1_NCOA1_gR3083f	GTTCAAGTAACACCTCCCCG
NCOA1	CCDS1713.1_NCOA1_gR3366f	ACAGTCAACAGCACCGACAG
NCOA1	CCDS1713.1_NCOA1_gR3474r	GAGCACCCTGAGGAAGACGG
S100A9	CCDS1036.1_S100A9_gR187f	GGTCATAGAACACATCATGG
S100A9	CCDS1036.1_S100A9_gR283f	CTCCCACGAGAAGATGCACG
S100A9	CCDS1036.1_S100A9_gR284f	TCCCACGAGAAGATGCACGA
S100A9	CCDS1036.1_S100A9_gR293f	AAGATGCACGAGGGTGACGA
FRY	CCDS41875.1_FRY_gR1092r	AGAGCAAACAGGTCACCAGG
FRY	CCDS41875.1_FRY_gR2203r	GCGTGGAGTACACTGCAGTG
FRY	CCDS41875.1_FRY_gR5329f	CCTCCCACAGATGACCCAGG
FRY	CCDS41875.1_FRY_gR7814r	AAGATCATCCTCATGCACGG
FUBP1	CCDS683.1_FUBP1_gR1816r	TAATCTGGCTGACCACCTGG
FUBP1	CCDS683.1_FUBP1_gR1892f	TATGCCCAGACAAGTCCCCA
FUBP1	CCDS683.1_FUBP1_gR1897r	GGATGCTGTGGCATTCCCTG
FUBP1	CCDS683.1_FUBP1_gR773f	GAGTTAATTCGTGATCAAGG
MED23	CCDS59039.1_MED23_gR1993r	CTAAGGAAGCGTGTAAACTG
MED23	CCDS59039.1_MED23_gR2814r	GAGGATCCACCTGTTCCGCG
MED23	CCDS59039.1_MED23_gR2972f	ACTCTACTGGATCATCTAGG
MED23	CCDS59039.1_MED23_gR3060r	GTTTTCGTTTGAGAAATGCG
CDH22	CCDS13395.1_CDH22_gR1561f	GCTCATCCAGACCATCAGCG
CDH22	CCDS13395.1_CDH22_gR1837f	CATCCAGTCCTGCAACACCA
CDH22	CCDS13395.1_CDH22_gR652f	CGGCGAGCACCACTTCACCG
CDH22	CCDS13395.1_CDH22_gR797r	ATTGACGTCGGTGACTACGA
DUPD1	CCDS31223.1_DUPD1_gR166f	CCAGTACACCCACGTCAACG
DUPD1	CCDS31223.1_DUPD1_gR328f	GGACATCCAGTACCACGGCG
DUPD1	CCDS31223.1_DUPD1_gR366r	CCGGGTAGAAGAAGACACTG
DUPD1	CCDS31223.1_DUPD1_gR379f	CAGTGTCTTCTTCTACCCGG
SERGEF	CCDS7828.1_SERGEF_gR256f	ACTGGGGCTTGGTCACACAG
SERGEF	CCDS7828.1_SERGEF_gR573r	ACAATGGAAGAGTCTGCCCA
SERGEF	CCDS7828.1_SERGEF_gR863f	ACTGGCAAGATGTTTACCTG
SERGEF	CCDS7828.1_SERGEF_gR991r	GTTGCTCCAGTTAAGCAATG
MAK	CCDS75398.1_MAK_gR1176f	TGAGTCATAAAAGTGGTAGG
MAK	CCDS75398.1_MAK_gR1354f	AGGCTCCAACCACTCGACAG
MAK	CCDS75398.1_MAK_gR1496f	AAGGTGTCCTTGATAGCCAG
MAK	CCDS75398.1_MAK_gR721r	AAGTTTATAGGAACACACTG
ATG4C	CCDS623.1_ATG4C_gR199f	AGAGTCGGGATGTACAATAG
ATG4C	CCDS623.1_ATG4C_gR322f	TTTGACAACAGACTGTGGGT
ATG4C	CCDS623.1_ATG4C_gR703f	AGATTGGTATGGACCAGCTG
ATG4C	CCDS623.1_ATG4C_gR928f	CGACTACTTAGAATTTGTGA
MICB	CCDS75422.1_gR460f	ACAGCGATATCTGAAATCCG
MICB	CCDS75422.1_gR463f	GCGATATCTGAAATCCGGGG
MICB	CCDS75422.1_gR689f	GTGGCCACCAGGATTCGCCA
MICB	CCDS75422.1_gR951r	CCAGCTGTGCTGCATCCCTG
CERS5	CCDS61120.1_CERS5_gR503r	GGAGAAGGAGATAAGCCCAA
CERS5	CCDS61120.1_CERS5_gR65f	TGTATTGGCATCGAGGACAG
CERS5	CCDS61120.1_CERS5_gR753f	TCGGGCCTTATGCTTCATGG
CERS5	CCDS61120.1_CERS5_gR934r	TTGCTGGAGCTACTGTCACA
FGFR4	CCDS78096.1_FGFR4_gR149r	CAGACGCACAGGCTGCCCAA
FGFR4	CCDS78096.1_FGFR4_gR258r	GGAAGCTGGCAATCTCTAGG
FGFR4	CCDS78096.1_FGFR4_gR489f	AACTGCATGCAGTACCTGCG
FGFR4	CCDS78096.1_FGFR4_gR893r	TTGCACATAGGGGAAACCGT
ZSCAN20	CCDS41300.1_ZSCAN20_gR1065r	CAATGGCCCGATATACCTGG
ZSCAN20	CCDS41300.1_ZSCAN20_gR1395f	TCAATGTTGAGTCTACCCAG
ZSCAN20	CCDS41300.1_ZSCAN20_gR2608f	ACCACACAGCACAAACTCAG
ZSCAN20	CCDS41300.1_ZSCAN20_gR974f	AAGGTGTCAGGTGTTCACTG
ARMT1	CCDS69224.1_ARMT1_gR461r	AACCTCAGTAGCCAGTTCAG
ARMT1	CCDS69224.1_ARMT1_gR586f	TAAGTGGATGTCCAAGTGTG
ARMT1	CCDS69224.1_ARMT1_gR664r	GGCATTGCACAGTACTCATG
ARMT1	CCDS69224.1_ARMT1_gR685r	TATAAGTCAGGTGCAACCTG
C2CD3	CCDS31636.1_C2CD3_gR4740r	GGAGCTGCTCAGACTCACTG
C2CD3	CCDS31636.1_C2CD3_gR5186r	AAGTGGGGAGAGGTCCACCG
C2CD3	CCDS31636.1_C2CD3_gR5294r	GTGTATCAAACTCTCCAAAG
C2CD3	CCDS31636.1_C2CD3_gR702f	GCAGTAGATCAACCACTCCG
LRRC7	CCDS81341.1_LRRC7_gR1356f	ACAGCTTTAACCCTACACTG
LRRC7	CCDS81341.1_LRRC7_gR1732f	ATATCCAACTCCTTACCCAG
LRRC7	CCDS81341.1_LRRC7_gR3054f	TCACCTACGGAAGTAGTAAG
LRRC7	CCDS81341.1_LRRC7_gR3973r	TTCTTAGTAATGGTGTCCGG
ARHGEF7	CCDS81781.1_ARHGEF7_gR1142f	CCGCACACCACCATCAACTG
ARHGEF7	CCDS81781.1_ARHGEF7_gR1497f	AACCAAGCCTAGACTCCCTG
ARHGEF7	CCDS81781.1_ARHGEF7_gR502f	AGAGCTCGAGAGACACATGG
ARHGEF7	CCDS81781.1_ARHGEF7_gR961f	GCACCTACAGAAGCAAACGA
CDC123	CCDS7090.1_CDC123_gR290f	GAAGCTATCAATTCCCTCGG
CDC123	CCDS7090.1_CDC123_gR36f	TTCACTGCCAGTTCTCCGCG
CDC123	CCDS7090.1_CDC123_gR41r	TCGGAAGAACGGGTACCACG
CDC123	CCDS7090.1_CDC123_gR778f	AGATTCACTGCTGTTCACCT
ATRNL1	CCDS73204.1_ATRNL1_gR1046f	AATGTAGGAACTCCATCAAG
ATRNL1	CCDS73204.1_ATRNL1_gR1228f	ACATGGTCAGCAGTATGCTG
ATRNL1	CCDS73204.1_ATRNL1_gR222r	GGCAGGTGGAGTTGACACAG
ATRNL1	CCDS73204.1_ATRNL1_gR898r	CGACCTACAGAAGGACTGAA
EXOSC1	CCDS81492.1_EXOSC1_gR13r	GGGATGCAGTATCTCACAGG
EXOSC1	CCDS81492.1_EXOSC1_gR142f	GAAGAGCAGCGAGAATGGCG
EXOSC1	CCDS81492.1_EXOSC1_gR297r	CCAAGACAATGTCACCTGGG
EXOSC1	CCDS81492.1_EXOSC1_gR300r	TGGCCAAGACAATGTCACCT
NISCH	CCDS63651.1_NISCH_gR1101r	GGCCACTCAGACTCTCTAGG
NISCH	CCDS63651.1_NISCH_gR1206r	ACACGTGCTCCAGACACGGG
NISCH	CCDS63651.1_NISCH_gR326r	GAAGTGGGCCAGTACTCTGG
NISCH	CCDS63651.1_NISCH_gR734r	TGAGAAGCGGACACTCAGCG
PSMA7	CCDS13489.1_PSMA7_gR236r	GATGACTATCCTTGCATCGG
PSMA7	CCDS13489.1_PSMA7_gR307f	TGTGGAGGACCCGGTCACTG
PSMA7	CCDS13489.1_PSMA7_gR450r	AGGCATGGTATGTGCCCGAG
PSMA7	CCDS13489.1_PSMA7_gR91f	CGTCAAGAAGGGCTCGACCG
RAB3A	CCDS12372.1_RAB3A_gR303r	CGTTGGTGATGTCATACATG
RAB3A	CCDS12372.1_RAB3A_gR316f	CATGTATGACATCACCAACG
RAB3A	CCDS12372.1_RAB3A_gR443f	CGGGTGGTGTCATCAGAACG
RAB3A	CCDS12372.1_RAB3A_gR47r	GTAGTCGAAGTTCTGATCCG
COG7	CCDS10610.1_COG7_gR160f	CCAAGAGGTGAACCACGCCG
COG7	CCDS10610.1_COG7_gR2294r	GTAATTCACACTCCGCATGG
COG7	CCDS10610.1_COG7_gR796f	TTGGCACACACAAATCCAGT
COG7	CCDS10610.1_COG7_gR829r	AGCACCATTACCACCTCGTG
ARHGAP26	CCDS47297.1_ARHGAP26_gR1587r	TGGGTCCAAACACCACACCA
ARHGAP26	CCDS47297.1_ARHGAP26_gR2173f	ACTTTCGTTCACAGCAGGCA
ARHGAP26	CCDS47297.1_ARHGAP26_gR285r	GTTCATCTTCAAGATTCCTG
ARHGAP26	CCDS47297.1_ARHGAP26_gR481f	GAAAGAATCTCAGCTTCAGG
MRPL32	CCDS5468.1_MRPL32_gR125f	GGCTTTCCCAGTCCTCCGTG
MRPL32	CCDS5468.1_MRPL32_gR33f	TGGTCTTGGTGGTTTCGCCG
MRPL32	CCDS5468.1_MRPL32_gR369r	TTTCATAGCAGTAGGCACAA
MRPL32	CCDS5468.1_MRPL32_gR81f	ACTACTGGGAGCGACTGCTA
DACH1	CCDS41899.1_DACH1_gR1102f	TGGAGCAGACTCTGAAAACG
DACH1	CCDS41899.1_DACH1_gR322f	CAACTGCAACCCCAACCTGG
DACH1	CCDS41899.1_DACH1_gR604f	CAAAGTGGCTTCCTTCACGG
DACH1	CCDS41899.1_DACH1_gR899r	CATGATGTGAGAGTTCTCTG
RAET1G	CCDS43514.1_RAET1G_gR24r	GGAGGCGTAGAAGGAACGCG
RAET1G	CCDS43514.1_RAET1G_gR25r	GGGAGGCGTAGAAGGAACGC
RAET1G	CCDS43514.1_RAET1G_gR708r	ATATGAGGAGACACATGATG
RAET1G	CCDS43514.1_RAET1G_gR811r	ACTCTCCTCAGCAGCCAGGT
MBNL3	CCDS55492.1_MBNL3_gR241f	GATGCGTTCAGATAAACTGG
MBNL3	CCDS55492.1_MBNL3_gR263f	GTTTGCCGAGAATTTCAGCG
MBNL3	CCDS55492.1_MBNL3_gR280f	GCGTGGAAATTGTACCCGTG
MBNL3	CCDS55492.1_MBNL3_gR554r	AGTGGGATTAAAGACCGGGG
C7orf26	CCDS78206.1_C7orf26_gR371r	TAACCTCACACAGTAAACCA
C7orf26	CCDS78206.1_C7orf26_gR506r	TGATGACAGGTCATAGAGCG
C7orf26	CCDS78206.1_C7orf26_gR685r	CTGTTGATCTCCTCTACCAG
C7orf26	CCDS78206.1_C7orf26_gR72r	TGCTGAAGTAGATGTCCAGG
MAP4K1	CCDS42564.1_MAP4K1_gR1511r	GGTGGAGGGATGTGTCCAGG
MAP4K1	CCDS42564.1_MAP4K1_gR2018r	GCTCACGCCGATGCACACAG
MAP4K1	CCDS42564.1_MAP4K1_gR2419f	AGTGGTGGAGACACGCCCAG
MAP4K1	CCDS42564.1_MAP4K1_gR42r	GCAGGTCATAGTGGTCCCGG
DMRTA2	CCDS44141.1_DMRTA2_gR1061f	CAGGTGCTGAACCACCACCG
DMRTA2	CCDS44141.1_DMRTA2_gR1437r	GCGCCATGAAGGCCAGACCG
DMRTA2	CCDS44141.1_DMRTA2_gR464r	CACTGAACCGAAGACCTCGT
DMRTA2	CCDS44141.1_DMRTA2_gR952r	ACGCGTGTCAAGATATCCAG
DNAJC6	CCDS58005.1_DNAJC6_gR1501f	TAACAGCTTCTCTCCGCCAG
DNAJC6	CCDS58005.1_DNAJC6_gR1544f	CTACTGAGTGACCTGTTTGG
DNAJC6	CCDS58005.1_DNAJC6_gR1952r	ATGGGTGGGAGTACCATGCG
DNAJC6	CCDS58005.1_DNAJC6_gR2480r	CCATAGTACGGTATGCATCG
MMRN2	CCDS7379.1_MMRN2_gR1192f	GGAGTTGCAGTACACCCTGG
MMRN2	CCDS7379.1_MMRN2_gR1912f	GAGCTACGAGCAGATCCGCG
MMRN2	CCDS7379.1_MMRN2_gR2133f	ACGACGTCAAGAATGTCGGG
MMRN2	CCDS7379.1_MMRN2_gR90r	TGGAGCTCTGCAGATCAGAG
SF1	CCDS8081.1_SF1_gR1214f	CCATTACCCAGCCTGACAGG
SF1	CCDS8081.1_SF1_gR128r	TTGTTCTCGAGTAAGTCCAG
SF1	CCDS8081.1_SF1_gR697f	GCAGGGTATCGAGACTCCAG
SF1	CCDS8081.1_SF1_gR833r	TCCACACTTGGTACACACTG
MITD1	CCDS2040.1_MITD1_gR115f	GGCTCTGGTGTGTTACCAAG
MITD1	CCDS2040.1_MITD1_gR116f	GCTCTGGTGTGTTACCAAGA
MITD1	CCDS2040.1_MITD1_gR53r	TACTGCCCGCTTTAGCACAG
MITD1	CCDS2040.1_MITD1_gR84f	TAGAACTAGATTCGGAGTCG
FCGRT	CCDS12770.1_FCGRT_gR1018f	CCTTCGTGGAGACGACACCG
FCGRT	CCDS12770.1_FCGRT_gR103f	CCTCCTGTACCACCTTACCG
FCGRT	CCDS12770.1_FCGRT_gR893r	GATTCCCACCACGAGCACGG
FCGRT	CCDS12770.1_FCGRT_gR995r	TCCACGAAGGGAGATCCAAG
SIGLEC12	CCDS59416.1_SIGLEC12_gR1046f	TCCCTGCAAAACGAGTACAC
SIGLEC12	CCDS59416.1_SIGLEC12_gR1081f	TATATCAGGAGTGACGCTAG
SIGLEC12	CCDS59416.1_SIGLEC12_gR250f	TATACCATGGGATATTCCAG
SIGLEC12	CCDS59416.1_SIGLEC12_gR293f	AAAGTGCAAGAGGATACCCA
SLC4A9	CCDS58974.1_SLC4A9_gR1134r	GGGCGTCCAAGAAATCGCTG
SLC4A9	CCDS58974.1_SLC4A9_gR1507f	CTACTTCACCCGCTTCACTG
SLC4A9	CCDS58974.1_SLC4A9_gR1622r	GTATTGGCAGAGGCACCCGT
SLC4A9	CCDS58974.1_SLC4A9_gR652r	AGTCGAACAAAGGCTCCCAG
SORL1	CCDS8436.1_SORL1_gR107f	TGGACGCAGAGGCTGCACGG
SORL1	CCDS8436.1_SORL1_gR3428f	TGTGACCTTGAGGATGACTG
SORL1	CCDS8436.1_SORL1_gR3524r	GTCCCCGTCACATACCCAGG
SORL1	CCDS8436.1_SORL1_gR73r	ACTTCGCAGAGAGCTCCGGG
TNFRSF14	CCDS44046.1_gR142f	CAAGGAGGACGAGTACCCAG
TNFRSF14	CCDS44046.1_gR603r	AGAGAAACCACCATACCCAG
TNFRSF14	CCDS44046.1_gR656r	ACATATGATTAGGCCAACTG
TNFRSF14	CCDS44046.1_gR828f	AGACAATACCCTCATTCACG
TTR	CCDS11899.1_TTR_gR119f	AAAGTTCTAGATGCTGTCCG
TTR	CCDS11899.1_TTR_gR152r	AGCCTTTCTGAACACATGCA
TTR	CCDS11899.1_TTR_gR268f	TGTAGAAGGGATATACAAAG
TTR	CCDS11899.1_TTR_gR36r	ACACAAATACCAGTCCAGCA
UBE2J1	CCDS5021.1_UBE2J1_gR148r	CCATCAAAATCGGAGTCTGG
UBE2J1	CCDS5021.1_UBE2J1_gR199r	GGTTTCATGGGATACTCTGG
UBE2J1	CCDS5021.1_UBE2J1_gR400f	TTCTCTAGATTACACTCCTG
UBE2J1	CCDS5021.1_UBE2J1_gR749r	GCGCTGTCGAGGGCTCATGG
URB2	CCDS31052.1_URB2_gR1490r	GAGGCATGCAGAGAGTACCG
URB2	CCDS31052.1_URB2_gR2597f	CCCGAAGGTATAGAACCTAG
URB2	CCDS31052.1_URB2_gR3109f	TAGTTCCAAACCATACACGG
URB2	CCDS31052.1_URB2_gR4084r	AAGACGCTTCCATACTCCAG
VIPAS39	CCDS53905.1_VIPAS39_gR327r	GACGTCGCACTGTATCACTG
VIPAS39	CCDS53905.1_VIPAS39_gR384r	GTAGTTTGTCCTGTAAGGAG
VIPAS39	CCDS53905.1_VIPAS39_gR719r	GTAATGGTCCTGTATGTGTG
VIPAS39	CCDS53905.1_VIPAS39_gR889f	CTGCTTCTATCACTACACAG
WBP4	CCDS9375.1_WBP4_gR1000f	TGGTGGCGGAGAACCCAAAG
WBP4	CCDS9375.1_WBP4_gR1112f	TCTAGAAATTTAAGGCAACG
WBP4	CCDS9375.1_WBP4_gR404r	ATAGTAATGGTAACCCTCAG
WBP4	CCDS9375.1_WBP4_gR601r	GAAGGCAGATCACTAGTGTG
ZCCHC2	CCDS45880.1_ZCCHC2_gR1012r	GCCACGGTAAGTCCGTCCTG
ZCCHC2	CCDS45880.1_ZCCHC2_gR2407r	AAAGCGGGAGTACTACTGTG
ZCCHC2	CCDS45880.1_ZCCHC2_gR2464r	CAGCTCTCAGAAGATCCCTG
ZCCHC2	CCDS45880.1_ZCCHC2_gR2945r	AGAGGTGCTGTCACTCTGCG
ZFHX4	CCDS47878.2_ZFHX4_gR10688r	TAGTGAGGTTTGAACCCCTG
ZFHX4	CCDS47878.2_ZFHX4_gR382f	TGACGTGGAAAATCTAACAG
ZFHX4	CCDS47878.2_ZFHX4_gR687r	TGTGTCGGAGATCATAGACA
ZFHX4	CCDS47878.2_ZFHX4_gR6952f	CCAGTGTAAAAAGTGCAATG
ZNF586	CCDS56107.1_ZNF586_gR109f	CATATATACAAAGACCAGGG
ZNF586	CCDS56107.1_ZNF586_gR185r	GATCTCTTCTGGGTTCAGTG
ZNF586	CCDS56107.1_ZNF586_gR20r	CTGAGCAGGCGCCCTCAGAG
ZNF586	CCDS56107.1_ZNF586_gR545f	CTAGTCTCATTAAACACAGG
CCL26	CCDS5578.1_CCL26_gR133r	TAGCTTCGCACCCAGGTCCA
CCL26	CCDS5578.1_CCL26_gR225f	AGAAAGTCTGTACCCATCCA
CCL26	CCDS5578.1_CCL26_gR48r	TTCCAAGGTGGAGACTCAGG
CCL26	CCDS5578.1_CCL26_gR56f	TCCCTCCTGAGTCTCCACCT
ERP29	CCDS44977.1_ERP29_gR14r	AAATGCGGCGCGGGGCACAG
ERP29	CCDS44977.1_ERP29_gR22r	GGGGAGAGAAATGCGGCGCG
ERP29	CCDS44977.1_ERP29_gR24r	GCGGGGAGAGAAATGCGGCG
ERP29	CCDS44977.1_ERP29_gR41r	CAGGAGAAGGGGAAGCAGCG
GADD45A	CCDS72806.1_GADD45A_gR112f	TCAGCGCACGATCACTGTCG
GADD45A	CCDS72806.1_GADD45A_gR124f	CACTGTCGGGGTGTACGAAG
GADD45A	CCDS72806.1_GADD45A_gR39f	CTGGAGAGCAGAAGACCGAA
GADD45A	CCDS72806.1_GADD45A_gR67f	TAAGGTGGGGGATGCCCTGG
APELA	CCDS77980.1_APELA_gR120f	GCAAACACAATTGCCTTCAG
APELA	CCDS77980.1_APELA_gR142r	AAGGGTACTCGTGAATGGAG
APELA	CCDS77980.1_APELA_gR147r	AGGGAAAGGGTACTCGTGAA
APELA	CCDS77980.1_APELA_gR59f	ATGAGTCTTCTCCTTATCAG
MAGOHB	CCDS76532.1_MAGOHB_gR106r	CGGCCAACCCTATCAGGGGG
MAGOHB	CCDS76532.1_MAGOHB_gR109r	TGTCGGCCAACCCTATCAGG
MAGOHB	CCDS76532.1_MAGOHB_gR110r	CTGTCGGCCAACCCTATCAG
MAGOHB	CCDS76532.1_MAGOHB_gR34f	TTATGTGCACAAGAGTGTAA
CER1	CCDS6476.1_CER1_gR599r	GGAGGTATGGGAGTGCTGCG
CER1	CCDS6476.1_CER1_gR650r	GTTCAGTGGCAAGTGCATCG
CER1	CCDS6476.1_CER1_gR686r	CATCACCACCTTGATCACGG
CER1	CCDS6476.1_CER1_gR691f	ACTTTCCTCCGTGATCAAGG
NOC4L	CCDS9277.1_NOC4L_gR1011r	ACTTGACGTGAAAGACAGAG
NOC4L	CCDS9277.1_NOC4L_gR1013r	GTACTTGACGTGAAAGACAG
NOC4L	CCDS9277.1_NOC4L_gR257r	CCACACCTTGTACTTCCGTG
NOC4L	CCDS9277.1_NOC4L_gR78r	ACACGGCGTTGGCCTCACTG
PCMTD1	CCDS69480.1_PCMTD1_gR104f	CGTCCGTGTTGTTATTGTGG
PCMTD1	CCDS69480.1_PCMTD1_gR140r	CCAGGCGCTAGGACTCGGCG
PCMTD1	CCDS69480.1_PCMTD1_gR228r	GACTGTCAGAAGCTATCTGG
PCMTD1	CCDS69480.1_PCMTD1_gR78f	GGCCCCGCCTCTCCACTCGG
PRAMEF11	CCDS53268.2_PRAMEF11_gR1256r	AGCACCATAACTTTCCTGCG
PRAMEF11	CCDS53268.2_PRAMEF11_gR1258r	TCAGCACCATAACTTTCCTG
PRAMEF11	CCDS53268.2_PRAMEF11_gR1385f	ACTGACAACTGCCCTGACCA
PRAMEF11	CCDS53268.2_PRAMEF11_gR1386r	ATGACCTGTCGCCATGGTCA
FGL1	CCDS6004.1_FGL1_gR228f	TCATTGATCTTGGAAGCAAG
FGL1	CCDS6004.1_FGL1_gR347f	TATTGTGACATGTCCGATGG
FGL1	CCDS6004.1_FGL1_gR645f	CAGCTGGAGATTCCCTTGCG
FGL1	CCDS6004.1_FGL1_gR812f	CTGAATGGTGTATACTACAG
UCP2	CCDS8228.1_UCP2_gR103r	CGGACTTTAGCAGTATCCAG
UCP2	CCDS8228.1_UCP2_gR176f	ACAGCCAGCGCCCAGTACCG
UCP2	CCDS8228.1_UCP2_gR183r	GAATGGTGCCCATCACACCG
UCP2	CCDS8228.1_UCP2_gR689r	TACAGGGGAGGCGATGACAG
SLC41A2	CCDS9100.2_SLC41A2_gR1550r	CCAGTCAGCAATCCACAGCA
SLC41A2	CCDS9100.2_SLC41A2_gR38f	TCTATTACCGATAAAACAAG
SLC41A2	CCDS9100.2_SLC41A2_gR56f	AGTGGTGGTCCAAGTAGTGG
SLC41A2	CCDS9100.2_SLC41A2_gR844f	ACTTCTGTGCTCTAGCAGTG
ZNF433	CCDS77240.1_ZNF433_gR1202r	ACCATGTGTTTGAAGGAGTG
ZNF433	CCDS77240.1_ZNF433_gR1225f	AACACATGGTAGGACTCACA
ZNF433	CCDS77240.1_ZNF433_gR365r	CCTTTCATGTGTCTGAACAG
ZNF433	CCDS77240.1_ZNF433_gR386f	ACACATGAAAGGGCTCATAG
ODF3L1	CCDS10285.1_ODF3L1_gR255r	CCAAGAGATAGCAAGGCCCA
ODF3L1	CCDS10285.1_ODF3L1_gR397f	TGAGAAGATCCACCCACCGG
ODF3L1	CCDS10285.1_ODF3L1_gR421r	CGGTAGCCAAACGTGTACTG
ODF3L1	CCDS10285.1_ODF3L1_gR574f	CAAGAACTGGTTCTACAAGG
TLR4	CCDS6818.1_TLR4_gR1641r	GACTGTAATCAAGAACCTGG
TLR4	CCDS6818.1_TLR4_gR1844f	GCAACACCTTCAGATAAGCA
TLR4	CCDS6818.1_TLR4_gR1920r	CAGATACTACAAGCACACTG
TLR4	CCDS6818.1_TLR4_gR195f	ACCTGAGCTTTAATCCCCTG
TBX4	CCDS11629.1_TBX4_gR1150f	GAGCCCCTCCTACTGCAGTG
TBX4	CCDS11629.1_TBX4_gR1246r	GTCCACATGTTACAGCTCAG
TBX4	CCDS11629.1_TBX4_gR241f	GCTCTGGAAGAAGTTCCACG
TBX4	CCDS11629.1_TBX4_gR919f	GCACTACCAGCACGAGAACG
SKAP2	CCDS5400.1_SKAP2_gR250r	GCTAATGAAATAGTGTCTGG
SKAP2	CCDS5400.1_SKAP2_gR417f	GATTTGAATGGCAGAAACGG
SKAP2	CCDS5400.1_SKAP2_gR42r	GGTTCCTAATTTCCTCAGGG
SKAP2	CCDS5400.1_SKAP2_gR956f	GATGAGTTGTCATTTAAGCG
DOK5	CCDS13447.1_DOK5_gR249f	GGTATGGACGTGATACTACG
DOK5	CCDS13447.1_DOK5_gR319f	TATCTTTCAGACCCGAGACG
DOK5	CCDS13447.1_DOK5_gR492f	CCTACTGGCAGCACATCACA
DOK5	CCDS13447.1_DOK5_gR61f	GCCTGACTTACTGGCCACTG
RIOX2	CCDS2929.1_RIOX2_gR1113r	GCAGTACTGTGAGGACAATG
RIOX2	CCDS2929.1_RIOX2_gR485r	GTACACATTCGAGCCAACCA
RIOX2	CCDS2929.1_RIOX2_gR628f	CCTGGCACGAGAGTACAGCG
RIOX2	CCDS2929.1_RIOX2_gR704f	GATTTGTTGTACTTTCCCAG
TTF2	CCDS892.1_TTF2_gR1492r	ACAGGTTGGGTACCACGACG
TTF2	CCDS892.1_TTF2_gR2915r	GGTGCCGTTAAGGGAAACAG
TTF2	CCDS892.1_TTF2_gR3173f	GAGGCATTTAACCACTCCAG
TTF2	CCDS892.1_TTF2_gR862f	CAAGGAGTACACGAACTGGG
FGD1	CCDS14359.1_FGD1_gR1330f	TGAGCTAGAGAAGCGCATGG
FGD1	CCDS14359.1_FGD1_gR1567r	TTGAGAAGAAGCTCATAGCG
FGD1	CCDS14359.1_FGD1_gR2343r	CATAGCAATCAGTGCACACA
FGD1	CCDS14359.1_FGD1_gR880f	CAGCTCGCCATCCAACAGCG
ODF2	CCDS56589.1_ODF2_gR1573f	TGACATCCTGAAGATCACGG
ODF2	CCDS56589.1_ODF2_gR1641r	GGTCTGATATGATGGCTGTG
ODF2	CCDS56589.1_ODF2_gR703f	GCTGCAAGACAAGGACAAGG
ODF2	CCDS56589.1_ODF2_gR767r	CATGGATTTAGAAAGCTCAG
ATP5E	CCDS13476.1_ATP5E_gR113f	GCAAATGCTGAGAAGACTTC
ATP5E	CCDS13476.1_ATP5E_gR54r	TCACTGCTTTTGCACAGATC
UBAP1	CCDS6550.1_UBAP1_gR1094r	TGACACTGAGAAATTAGGAG
UBAP1	CCDS6550.1_UBAP1_gR286f	GAATTCTAAGAGTGGCCCAG
UBAP1	CCDS6550.1_UBAP1_gR451f	CAGCCCACCTCACATAAAGG
UBAP1	CCDS6550.1_UBAP1_gR602f	TTGGACAATAACTTGCCCAG
FOXR2	CCDS35308.1_FOXR2_gR367f	CGAAGGGTCTAACTGCTCAG
FOXR2	CCDS35308.1_FOXR2_gR629f	TTAAGAAACAACCCCCACTG
FOXR2	CCDS35308.1_FOXR2_gR642r	TGTAGATCTCCTGCACACTG
FOXR2	CCDS35308.1_FOXR2_gR799r	AGCTTCCAAAGGCAAGAGCG
NME5	CCDS4197.1_NME5_gR207r	TCATGTAAGCTGTTAAGTTG
NME5	CCDS4197.1_NME5_gR238r	GCTAATATCATGGCGACAAG
NME5	CCDS4197.1_NME5_gR400f	GAGTAATGACTTTGCTGCTG
NME5	CCDS4197.1_NME5_gR76f	ACCAGATATTGTTGACAAAG
RAET1L	CCDS5224.1_gR24r	GGAGGCACAGAAGCAAAGCT
RAET1L	CCDS5224.1_gR45r	CGAACAGCAGGAACAGAAGC
RAET1L	CCDS5224.1_gR529f	GTGGGAGAATGACAAGGATG
RAET1L	CCDS5224.1_gR569f	ATCTCAATGGGAGACTGCAT
ZZZ3	CCDS76172.1_ZZZ3_gR1010f	TGTGGCATAGAACCCATCCA
ZZZ3	CCDS76172.1_ZZZ3_gR1020f	AACCCATCCAGGGTGTTCGG
ZZZ3	CCDS76172.1_ZZZ3_gR55f	ACAGACGATTGCTGTACTCG
ZZZ3	CCDS76172.1_ZZZ3_gR778r	TCTTCATCCATATACACTGG
ST14	CCDS8487.1_ST14_gR1213f	GGACTACGTGGAGATCAACG
ST14	CCDS8487.1_ST14_gR1293r	CGGTGTAGGACTGATCTGAG
ST14	CCDS8487.1_ST14_gR618f	CGGACTCCAAAACAGTACAG
ST14	CCDS8487.1_ST14_gR926r	GATGAGCAGGACGTTCTGGG
PAK6	CCDS61590.1_PAK6_gR1351f	CAGGGAGCTGCTCTTCAACG
PAK6	CCDS61590.1_PAK6_gR1387f	GGACTACCAGCACTTCAACG
PAK6	CCDS61590.1_PAK6_gR1754r	CAGGAAGTCTCGCAGCACTG
PAK6	CCDS61590.1_PAK6_gR549r	AGGCACCCTGAAACTCGGCG
DENND4A	CCDS45285.1_DENND4A_gR2304r	TAAACCACAGTCCATAACAG
DENND4A	CCDS45285.1_DENND4A_gR25r	ACAAAGTAGTCAGCAACACG
DENND4A	CCDS45285.1_DENND4A_gR5206r	GCATTCCAGAGAATGTACAA
DENND4A	CCDS45285.1_DENND4A_gR5545f	TGATAGACCACCAAGTACAG
SLC6A5	CCDS7854.1_SLC6A5_gR2296f	ATTCTTAGCTCAACACCGCG
SLC6A5	CCDS7854.1_SLC6A5_gR2301r	TGTTCTTGTAACGCTCCCCG
SLC6A5	CCDS7854.1_SLC6A5_gR905r	GGGTAGTACAGACACAAAGG
SLC6A5	CCDS7854.1_SLC6A5_gR920f	TTTGTGTCTGTACTACCCTG
GGT5	CCDS42989.1_GGT5_gR26r	CAGCAGGACTAGGCTGACCG
GGT5	CCDS42989.1_GGT5_gR528f	TCAACGGGACAGAACCCCTG
GGT5	CCDS42989.1_GGT5_gR730r	TACAGGGTATAGTCCCCCAG
GGT5	CCDS42989.1_GGT5_gR870r	ACTTGAGCGTCTCTACAAGG
PFDN6	CCDS4773.1_gR160f	CCTGCTGGATGGGTCCAACG
PFDN6	CCDS4773.1_gR205f	GCTAGTCAAACAGGAGCTGG
PFDN6	CCDS4773.1_gR81f	ACTTAAGTAAATCCATGTCG
PFDN6	CCDS4773.1_gR84f	TAAGTAAATCCATGTCGGGG
PAPSS1	CCDS3676.1_PAPSS1_gR1274f	CTACGCAACCCAGTGCACAA
PAPSS1	CCDS3676.1_PAPSS1_gR1456f	TCTGAATCCTGAGACGACAG
PAPSS1	CCDS3676.1_PAPSS1_gR1501f	GATGTATGCTGGACCAACTG
PAPSS1	CCDS3676.1_PAPSS1_gR833r	TCTCATAAAGCCATTCAATG
CPXM2	CCDS7637.1_CPXM2_gR1084f	GGAGATCTCAGATCACCCTG
CPXM2	CCDS7637.1_CPXM2_gR1275r	AGGCCTTCTCGTAGCCATCG
CPXM2	CCDS7637.1_CPXM2_gR1422r	AGTGATTGGGAACTTTCCTG
CPXM2	CCDS7637.1_CPXM2_gR633f	CTGGTGTCATCACTCAAGGG
ZSWIM3	CCDS13381.1_ZSWIM3_gR1749r	GGTACTTCTTCTGCCACCGG
ZSWIM3	CCDS13381.1_ZSWIM3_gR437r	GCAAAACGATGGCTCAACCA
ZSWIM3	CCDS13381.1_ZSWIM3_gR763f	GCACTTTGCTGTGCTCAAGG
ZSWIM3	CCDS13381.1_ZSWIM3_gR838f	CGATTGGCCCAAGGTCAAGG
C20orf173	CCDS46594.1_C20orf173_gR100r	AAGTACATTCGTTTTTCCTG
C20orf173	CCDS46594.1_C20orf173_gR290r	CCACCAGAGCACAGTGTCAG
C20orf173	CCDS46594.1_C20orf173_gR475f	CGACATCGACCAATACCCCG
C20orf173	CCDS46594.1_C20orf173_gR54r	GATAGGGGGTCATCAGCCAG
LCE4A	CCDS1022.1_LCE4A_gR42r	TGGGGATAGGACACTTGGGA
LCE4A	CCDS1022.1_LCE4A_gR46r	TACTTGGGGATAGGACACTT
LCE4A	CCDS1022.1_LCE4A_gR189r	GGGACCTATGGTGTCTGTGG
LCE4A	CCDS1022.1_LCE4A_gR192r	AGTGGGACCTATGGTGTCTG
KAT6A	CCDS83290.1_KAT6A_gR1884r	TAGAAAAGTAGCCAACAAGG
KAT6A	CCDS83290.1_KAT6A_gR425r	TAACTGCTGGTGAAAGCCAG
KAT6A	CCDS83290.1_KAT6A_gR523f	CAACACTAAAGCAACCAACG
KAT6A	CCDS83290.1_KAT6A_gR765f	TTCGAGTGAAGGCCTTACGG
EIF2B2	CCDS9836.1_EIF2B2_gR1017r	GGTAGAGTTCACTCATCAGG
EIF2B2	CCDS9836.1_EIF2B2_gR268f	AGTGCTCAAGATTATCCGGG
EIF2B2	CCDS9836.1_EIF2B2_gR794r	AGGTGCACAGACGATGAGTG
EIF2B2	CCDS9836.1_EIF2B2_gR936r	GGGGAACGTAGTCAAACACA
KCNJ4	CCDS13971.1_KCNJ4_gR1018f	ACGTTTTCACAAGACCTACG
KCNJ4	CCDS13971.1_KCNJ4_gR988f	GGAGAAGAGCCACTACAAGG
KCNJ4	CCDS13971.1_KCNJ4_gR568f	GTTGCTGTTCAGCCACCACG
KCNJ4	CCDS13971.1_KCNJ4_gR127f	CAAGTCGCAGCGCTACATGG
FAM163B	CCDS35171.1_FAM163B_gR25f	CGGGACCGTGGTCATCACCG
FAM163B	CCDS35171.1_FAM163B_gR349f	AGAGGACGTGCTGAACGGCG
FAM163B	CCDS35171.1_FAM163B_gR382f	CTACAAGAGCGTGAGCCAGG
FAM163B	CCDS35171.1_FAM163B_gR453f	CCAACCGCCTCTCAGCCATG
PDE1B	CCDS73477.1_PDE1B_gR1116r	GTGCCACTAGAGTGGAAGTG
PDE1B	CCDS73477.1_PDE1B_gR1216f	GAAGAGTGTTCAGCCCCTGG
PDE1B	CCDS73477.1_PDE1B_gR314r	AGAGTAAGTGGGGCCCACAG
PDE1B	CCDS73477.1_PDE1B_gR414f	CAGCAGATGACCATGCCCTG
RHOB	CCDS1699.1_RHOB_gR91f	CAGTAAGGACGAGTTCCCCG
RHOB	CCDS1699.1_RHOB_gR96r	CGGTGGGCACGTACACCTCG
RHOB	CCDS1699.1_RHOB_gR236r	GAAGCACATGAGAATGACGT
RHOB	CCDS1699.1_RHOB_gR387r	TCATGCGGGCCAGCTCTGTG
SLC25A3	CCDS9065.1_SLC25A3_gR256r	CGGCATTTCACTAAATCCAG
SLC25A3	CCDS9065.1_SLC25A3_gR454f	GTATAGCAATATGCTTGGAG
SLC25A3	CCDS9065.1_SLC25A3_gR68f	CATCTGCAGCTGGTGCACGA
SLC25A3	CCDS9065.1_SLC25A3_gR762r	CTGGCTTTGAACATTCACTG
TAF11	CCDS59014.1_TAF11_gR109f	CGACACCGATGGAATCCCAG
TAF11	CCDS59014.1_TAF11_gR18r	CTTTGTCGGAGGGCGACTCG
TAF11	CCDS59014.1_TAF11_gR32f	GAGTCGCCCTCCGACAAAGG
TAF11	CCDS59014.1_TAF11_gR388f	TCGCCGCTCAGCTTTCCCTA
TMPRSS13	CCDS55789.1_TMPRSS13_gR1174f	CAACCTGCACCAGTTGCCTG
TMPRSS13	CCDS55789.1_TMPRSS13_gR335r	GGTTGGGGAGGTTGTCACCG
TMPRSS13	CCDS55789.1_TMPRSS13_gR376f	CCTTGTTAGAGCAACACCAG
TMPRSS13	CCDS55789.1_TMPRSS13_gR536r	GATGATGAGCGAAACCACCA
TPM1	CCDS32264.1_TPM1_gR146r	TCTGTTCAGAGAAGCTACGT
TPM1	CCDS32264.1_TPM1_gR511f	GAACAACTTGAAGTCACTGG
TPM1	CCDS32264.1_TPM1_gR589f	CCTTTCCGACAAGCTGAAGG
TPM1	CCDS32264.1_TPM1_gR618f	CTCGGGCTGAGTTTGCGGAG
TRAM1	CCDS83300.1_TRAM1_gR198f	CAGACCCAACTATCTTATGG
TRAM1	CCDS83300.1_TRAM1_gR199f	AGACCCAACTATCTTATGGA
TRAM1	CCDS83300.1_TRAM1_gR363r	AAAGGTAAGCTCCAGCAATG
TRAM1	CCDS83300.1_TRAM1_gR705f	TTAATTTTCAGCTTCGAAGG
WFDC6	CCDS13358.1_WFDC6_gR109f	GCCGTGTCCCAAAATCAAAG
WFDC6	CCDS13358.1_WFDC6_gR121f	AATCAAAGTGGAATGCGAAG
WFDC6	CCDS13358.1_WFDC6_gR191f	AAGTGTTGCCCGTTCAGCCG
WFDC6	CCDS13358.1_WFDC6_gR63f	TGGGGGACATCCAGGAACCT
ZNF599	CCDS32991.1_ZNF599_gR1418f	CGACATAATAGGACCCACAG
ZNF599	CCDS32991.1_ZNF599_gR1725r	GGTGAGTGAACGATGAACTG
ZNF599	CCDS32991.1_ZNF599_gR813r	GAATACGCTGGTGCTCCGTG
ZNF599	CCDS32991.1_ZNF599_gR830f	GAGCACCAGCGTATTCACAC
C12orf75	CCDS55879.1_C12orf75_gR138r	TATTGACAGCTTCAGATGGT
C12orf75	CCDS55879.1_C12orf75_gR142r	ACCATATTGACAGCTTCAGA
C12orf75	CCDS55879.1_C12orf75_gR172f	GGTGTCCAGTCAAACAAAGA
C12orf75	CCDS55879.1_C12orf75_gR99f	CCGTAACAGAAGATGACAAG
SNCA	CCDS43252.1_SNCA_gR133f	TGTAGGCTCCAAAACCAAGG
SNCA	CCDS43252.1_SNCA_gR151f	GGAGGGAGTGGTGCATGGTG
SNCA	CCDS43252.1_SNCA_gR241f	AGCAGTAGCCCAGAAGACAG
SNCA	CCDS43252.1_SNCA_gR245f	GTAGCCCAGAAGACAGTGGA
ZNF208	CCDS54240.1_ZNF208_gR166f	AGACCTGATCATTTTTCTGG
ZNF208	CCDS54240.1_ZNF208_gR3241f	TAAGGCAACTCATGCTGGAG
ZNF208	CCDS54240.1_ZNF208_gR3704r	GAGGATTGAGAACGTACTAA
ZNF208	CCDS54240.1_ZNF208_gR3788r	GAAGACTGATAACCAGCTGA
GABARAPL1	CCDS8620.1_GABARAPL1_gR115f	AGAGAAGGCTCCAAAAGCCA
GABARAPL1	CCDS8620.1_GABARAPL1_gR135f	GGGTGCCTGATCTGGACAAG
GABARAPL1	CCDS8620.1_GABARAPL1_gR262r	TGGCCCATGGTAGCACTGGT
GABARAPL1	CCDS8620.1_GABARAPL1_gR329r	ATAGACACTCTCATCACTGT
GSTM1	CCDS810.1_GSTM1_gR230r	GCGGGCAATGTAGCACAAGA
GSTM1	CCDS810.1_GSTM1_gR329f	ATGGACAACCATATGCAGCT
GSTM1	CCDS810.1_GSTM1_gR451f	GCCATGGTTTGCAGGAAACA
GSTM1	CCDS810.1_GSTM1_gR514r	ACAGCCATCTTTGAGAACAC
ANKRD20A1	CCDS6620.1_gR227f	CTACACTTGGCCTGTACCAG
FAM104B	CCDS55424.1_gR115f	TCAGGATTCTCAAGATACAG
FAM104B	CCDS55424.1_gR60r	TTTTGGGCTGGGTGGAATGA
FAM104B	CCDS55424.1_gR68r	CTTATTCCTTTTGGGCTGGG
FAM104B	CCDS55424.1_gR96r	CTTGAGAATCCTGAAAGATA
ADCY3	CCDS1715.1_ADCY3_gR1219f	GCGGGAGAAGACCAAGACTG
ADCY3	CCDS1715.1_ADCY3_gR1437r	TCTCTTCTAGGTAATCACAG
ADCY3	CCDS1715.1_ADCY3_gR2825f	ACAGAGGAGAGCATCAACAA
ADCY3	CCDS1715.1_ADCY3_gR3229f	CAGCAGGATGGAGTCCACGG
CNGA3	CCDS42719.1_CNGA3_gR1513f	GGAGATGTACATCATCAACG
CNGA3	CCDS42719.1_CNGA3_gR1514f	GAGATGTACATCATCAACGA
CNGA3	CCDS42719.1_CNGA3_gR275f	CATGTGCACCACCAGGACCA
CNGA3	CCDS42719.1_CNGA3_gR762f	GCACAAACTACCCAGAAGTG
KRT78	CCDS73473.1_KRT78_gR1001f	GGCAGCGCTGTCATGTCTGG
KRT78	CCDS73473.1_KRT78_gR207f	AGCAGCTCCAGGGAGAACGA
KRT78	CCDS73473.1_KRT78_gR517f	CTTCAGCAGCATCATCACTG
KRT78	CCDS73473.1_KRT78_gR980r	GACAGCGCTGCCTCCCACCG
ADIPOQ	CCDS3284.1_ADIPOQ_gR277r	TGGATTCCCGGAAAGCCTCG
ADIPOQ	CCDS3284.1_ADIPOQ_gR339r	ATCCCACACTGAATGCTGAG
ADIPOQ	CCDS3284.1_ADIPOQ_gR346f	ATACCGCTCAGCATTCAGTG
ADIPOQ	CCDS3284.1_ADIPOQ_gR443r	GTTGCAGTGGAATTTACCAG
PSME4	CCDS33197.2_PSME4_gR2491r	ACTGGCTCTCCTTTCAACGG
PSME4	CCDS33197.2_PSME4_gR3907f	AAGCAGGGAGGATATGACAG
PSME4	CCDS33197.2_PSME4_gR5235r	TGGTATCTCCTACAGAACCA
PSME4	CCDS33197.2_PSME4_gR5358r	GATGTGCACTGAGATTCATG
SUGP1	CCDS12399.1_SUGP1_gR1439f	GCAGTCCAACAGCACCAGCA
SUGP1	CCDS12399.1_SUGP1_gR1456f	GCACGGCTATGACAGTGATG
SUGP1	CCDS12399.1_SUGP1_gR1796r	GAAGCCAGCGCCGTCCACTG
SUGP1	CCDS12399.1_SUGP1_gR827f	GCCAGGTTCATAGCGGACGG
COL17A1	CCDS7554.1_COL17A1_gR3013r	GAGCTGCTGATAGAGCCCGG
COL17A1	CCDS7554.1_COL17A1_gR3192r	TCCGTAAGTAGCTCACAACG
COL17A1	CCDS7554.1_COL17A1_gR3303r	GGCCCATCAAGTACTGACGT
COL17A1	CCDS7554.1_COL17A1_gR568f	CATCCCCAAGAAAGGCACTG
PHC1	CCDS8597.1_PHC1_gR2256r	GTAACTGAGAACAACCCACC
PHC1	CCDS8597.1_PHC1_gR2624f	ATTCAGGGCAAGTGCCACCG
PHC1	CCDS8597.1_PHC1_gR2628r	TAGAGTCTTCTTGACCCCGG
PHC1	CCDS8597.1_PHC1_gR299r	CAGATTGATCGAGGCCTGGG
ST6GAL1	CCDS46973.1_ST6GAL1_gR177r	GGATGTAAAAGGGCTGATTG
ST6GAL1	CCDS46973.1_ST6GAL1_gR316f	GATGACGCTGTGTGACCAGG
ST6GAL1	CCDS46973.1_ST6GAL1_gR420r	TCTTCTCATAGAGCAGCGGG
ST6GAL1	CCDS46973.1_ST6GAL1_gR455f	TTGGTGAAGCATCTCAACCA
AKAP7	CCDS5143.1_AKAP7_gR115f	TAAGAGGCTGGTGGAGAACG
AKAP7	CCDS5143.1_AKAP7_gR145f	GGCTGTCCAGCAGTATCTGG
AKAP7	CCDS5143.1_AKAP7_gR171f	CACAGAATAAAAACAAGCCG
AKAP7	CCDS5143.1_AKAP7_gR99f	AACTAGTAAGGCTCAGTAAG
C21orf58	CCDS68229.1_C21orf58_gR343r	GGAGGAATCTGTGCTATGAG
C21orf58	CCDS68229.1_C21orf58_gR367r	CGTTGAGTAGGGAAGGCCTG
C21orf58	CCDS68229.1_C21orf58_gR378f	CCCAGGCCTTCCCTACTCAA
C21orf58	CCDS68229.1_C21orf58_gR99r	ATGCAGAGCTGCTGCACACG
ADH4	CCDS34032.1_ADH4_gR137r	GGCATCAGTATGGCACAGAG
ADH4	CCDS34032.1_ADH4_gR158r	AAATTTAGAATCGATAACAG
ADH4	CCDS34032.1_ADH4_gR872r	AGTACATGATCCCCAGCCTG
ADH4	CCDS34032.1_ADH4_gR94f	GGTTGAAGTAGCTCCCCCCA
PIFO	CCDS72836.1_PIFO_gR131f	CTTAGGGGATCACCCCACAG
PIFO	CCDS72836.1_PIFO_gR268f	TCGATTTAAGAACTACCCAA
PIFO	CCDS72836.1_PIFO_gR445f	TAGAAAGCATCGGAACCGTG
PIFO	CCDS72836.1_PIFO_gR450r	ACAGGCTTAGGTAGGCCACA
MOG	CCDS54977.1_gR127f	TGGAGTGCTGGTTCTCCTCG
MOG	CCDS54977.1_gR132r	GGAGCACAGGCAGCACCGCG
MOG	CCDS54977.1_gR197f	TGCCTGCAGTACAGACTGAG
MOG	CCDS54977.1_gR271r	TTTTTTGGTTCCTTAACCTG
FGF9	CCDS9298.1_FGF9_gR107f	GTTTTGTTAAGTGACCACCT
FGF9	CCDS9298.1_FGF9_gR111r	CTGCTTCGGACTGACCCAGG
FGF9	CCDS9298.1_FGF9_gR237r	TTCCCTGGATAGTACCATTG
FGF9	CCDS9298.1_FGF9_gR463f	ATCAAACCTATATAAGCACG
CEP72	CCDS34126.1_CEP72_gR1327f	CAGGTCCCTGCACAGCAACG
CEP72	CCDS34126.1_CEP72_gR538f	CCCCAGAGCCAAGTGCACCG
CEP72	CCDS34126.1_CEP72_gR733f	GTTGGTACAGTACCAGTGTG
CEP72	CCDS34126.1_CEP72_gR844f	GCTTCCGCCACTGTACGGAG
TAS2R38	CCDS34765.1_TAS2R38_gR978r	GTGTCCGGGAATCTGCCTTG
TAS2R38	CCDS34765.1_TAS2R38_gR973f	GAAGGTAAGAGCCGACCACA
TAS2R38	CCDS34765.1_TAS2R38_gR808r	TCGCGCCACAGAATCAGTAG
TAS2R38	CCDS34765.1_TAS2R38_gR27r	TGACTTCATAGGACACAGTG
SUPT7L	CCDS62886.1_SUPT7L_gR102r	TAGCACAGTCAAAGCCCGCG
SUPT7L	CCDS62886.1_SUPT7L_gR421f	TAAACCTGTGAAGATCAAGG
SUPT7L	CCDS62886.1_SUPT7L_gR547f	ACGCTTCCCATCTAACCTGG
SUPT7L	CCDS62886.1_SUPT7L_gR800r	GCAGCGCTGGTTGAAAACAG
EMC1	CCDS59190.1_EMC1_gR1074r	GCCGCCGACCTGTCTCCACG
EMC1	CCDS59190.1_EMC1_gR1901r	CTGTCGCAAGACATTCCGAG
EMC1	CCDS59190.1_EMC1_gR2864r	CAGTCTCTTAGTGATCATGG
EMC1	CCDS59190.1_EMC1_gR990f	GTTCTGAAGATGGGTCAATG
BCL2L2	CCDS9591.1_BCL2L2_gR288r	AGACAAAGAAGGCTACAAGG
BCL2L2	CCDS9591.1_BCL2L2_gR334f	GTGTGCTGAGAGTGTCAACA
BCL2L2	CCDS9591.1_BCL2L2_gR451f	GGAGTTCACAGCTCTATACG
BCL2L2	CCDS9591.1_BCL2L2_gR97f	TGTCTGTGGAGCTGGCCCCG
ALX4	CCDS31468.1_ALX4_gR113f	CCTTTTAGGGCATTTCCCGG
ALX4	CCDS31468.1_ALX4_gR1177f	CCGCAAGACCTCGAGCATCG
ALX4	CCDS31468.1_ALX4_gR374f	CCGCATCTTTACTTGCAGCG
ALX4	CCDS31468.1_ALX4_gR547f	CAGCTACCTGAGTGTCAAGG
HSPA2	CCDS9766.1_HSPA2_gR251r	TTTCATATCCGACTGCACTG
HSPA2	CCDS9766.1_HSPA2_gR325f	AGTGCAAGTAGAGTACAAGG
HSPA2	CCDS9766.1_HSPA2_gR406f	GATCGCGGAAGCCTACCTGG
HSPA2	CCDS9766.1_HSPA2_gR1337f	GTACTGGTGCAGGTATACGA
NUDC	CCDS292.1_NUDC_gR189r	TCTTCTGTGCCAGCTGATTG
NUDC	CCDS292.1_NUDC_gR208f	GCTGGCACAGAAGACCCGGC
NUDC	CCDS292.1_NUDC_gR222f	CCCGGCGGGAGAAGAGAGCC
NUDC	CCDS292.1_NUDC_gR255f	AGCGGCGGGAGAAGGCGGAG
EPHA1	CCDS5884.1_EPHA1_gR1073f	GAACCCCCAGCAGATACGGG
EPHA1	CCDS5884.1_EPHA1_gR1377f	GACTGGTGAAGAAAGAACCG
EPHA1	CCDS5884.1_EPHA1_gR1988f	TTAAAAGACACATCCCCAGG
EPHA1	CCDS5884.1_EPHA1_gR328f	GGACTGCAAGAGTTTCCCTG
TASP1	CCDS13116.1_TASP1_gR1041r	CAGAACATCTGCATGAACGG
TASP1	CCDS13116.1_TASP1_gR1117f	ATTTCTGTGGAGCCACACGA
TASP1	CCDS13116.1_TASP1_gR1133f	ACGACGGAGAGCATGTGTGT
TASP1	CCDS13116.1_TASP1_gR777f	GCTTGGCCTTGAAACATCCG
C15orf57	CCDS73706.1_C15orf57_gR214r	TACACTTCTGAATCCTGCAA
C15orf57	CCDS73706.1_C15orf57_gR193r	GGAGCCCAAGGCTTTACAGC
C15orf57	CCDS73706.1_C15orf57_gR157f	CCCTGAAGGTGAAGGCCAGA
C15orf57	CCDS73706.1_C15orf57_gR131r	TTCAGGGCAAGAATCCACAA
COG4	CCDS73909.1_COG4_gR1624f	AGGCATCGAGAGTACTGACG
COG4	CCDS73909.1_COG4_gR1958r	TAGGCTGTCGTAGATGACCG
COG4	CCDS73909.1_COG4_gR2102r	GATGGTCCAGGTGGTCACCG
COG4	CCDS73909.1_COG4_gR604f	GCAACGTCTCAAAGCCATTG
FAM171A2	CCDS45701.1_FAM171A2_gR1235r	GCGGAAGAAGTCATCCCGGG
FAM171A2	CCDS45701.1_FAM171A2_gR1622r	GTAGTGCGCGGGGATCACCA
FAM171A2	CCDS45701.1_FAM171A2_gR2461r	TTGACGTTGAACACCATCAG
FAM171A2	CCDS45701.1_FAM171A2_gR256r	GTGCCCAAGCGATAACTGAG
C1orf61	CCDS1142.1_C1orf61_gR126r	TGGCTCTATCGTCCACACGG
C1orf61	CCDS1142.1_C1orf61_gR224r	GCACCGTTCTGTACACCTGG
C1orf61	CCDS1142.1_C1orf61_gR231f	TCTCCACCAGGTGTACAGAA
C1orf61	CCDS1142.1_C1orf61_gR279r	GCTGAGGAGCCATCACATCG
KIAA0408	CCDS34531.1_KIAA0408_gR1077f	AAGATGTTGGACTTAGCATG
KIAA0408	CCDS34531.1_KIAA0408_gR1426r	TGAGTAGATGAGGTATCACA
KIAA0408	CCDS34531.1_KIAA0408_gR1594r	AGCATATTTCGATAACTGCG
KIAA0408	CCDS34531.1_KIAA0408_gR1906f	AGATCCGAAAAAGATAACAG
CA12	CCDS76767.1_CA12_gR470r	CCGGTAGCGGTAATATTCAG
CA12	CCDS76767.1_CA12_gR483f	CTGAATATTACCGCTACCGG
CA12	CCDS76767.1_CA12_gR519r	AAACTGTCCAGAGCACAGTG
CA12	CCDS76767.1_CA12_gR521r	GAAAACTGTCCAGAGCACAG
SDCCAG3	CCDS43903.1_SDCCAG3_gR150r	TGGCCGGATCCTCTTTCGAG
SDCCAG3	CCDS43903.1_SDCCAG3_gR206r	GGAGTTGTGGTCAAGTCCCA
SDCCAG3	CCDS43903.1_SDCCAG3_gR890f	GAGAATGAAGCCCTGCGGTG
SDCCAG3	CCDS43903.1_SDCCAG3_gR920r	GTCGGCGTTCTGCTTCACCA
ZSWIM7	CCDS42266.1_ZSWIM7_gR147r	TGATGGACTGTCGATCAACT
ZSWIM7	CCDS42266.1_ZSWIM7_gR184r	TGGTAAACACGCCTTCCACT
ZSWIM7	CCDS42266.1_ZSWIM7_gR336r	AGGTCCTCATAACCTGACTC
ZSWIM7	CCDS42266.1_ZSWIM7_gR46f	GGAGCTCCTGAGCGAGATGG
PTGFRN	CCDS890.1_PTGFRN_gR1566f	TGTCTGCCTGGACCAAACAG
PTGFRN	CCDS890.1_PTGFRN_gR1747r	ATGATGAGAACAGAGTAGCG
PTGFRN	CCDS890.1_PTGFRN_gR649f	CGAGCAGCGCTACCACAGTG
PTGFRN	CCDS890.1_PTGFRN_gR815r	TGATGGCTGGATCACCACGG
MRTO4	CCDS191.1_MRTO4_gR517f	GACTCTGCTGTCTGACTACG
MRTO4	CCDS191.1_MRTO4_gR529f	TGACTACGAGGTGTGCAAGG
MRTO4	CCDS191.1_MRTO4_gR554r	CAGGACGCGAGCCTGCTCTG
MRTO4	CCDS191.1_MRTO4_gR636f	TGTGGGATTCACAGTCGGGA
TCF19	CCDS43446.1_gR266f	AATAATGTCCGACTCCCAAG
TCF19	CCDS43446.1_gR345r	ACATGAAGTAGAACTCCGAG
TCF19	CCDS43446.1_gR521r	TATGGAGTTTAGGATCAGTG
TCF19	CCDS43446.1_gR923r	ACAGCCATCACACTGAACCC
TLK1	CCDS46448.1_TLK1_gR1494r	ATGCTGTTCCATCTACCAGT
TLK1	CCDS46448.1_TLK1_gR1596f	GAATGGATCTAACTTCCCAG
TLK1	CCDS46448.1_TLK1_gR1597f	AATGGATCTAACTTCCCAGG
TLK1	CCDS46448.1_TLK1_gR615r	TAACTGTTGTAAAGTGCCCG
TMEM185A	CCDS76041.1_TMEM185A_gR108f	GTTTGGATGGCATCATACAG
TMEM185A	CCDS76041.1_TMEM185A_gR317f	GTCTGTGACAGAATCGAGAG
TMEM185A	CCDS76041.1_TMEM185A_gR374r	GCAAGCTGCAACAGACACCG
TMEM185A	CCDS76041.1_TMEM185A_gR51r	GCAGCAGACAGGCATAGATG
TSG101	CCDS7842.1_TSG101_gR364r	AGCCCCAACAAGTCTGACTG
TSG101	CCDS7842.1_TSG101_gR421r	ATAGGACGAGAGAAGACTGG
TSG101	CCDS7842.1_TSG101_gR664f	TAGGGATGGCACAATCAGCG
TSG101	CCDS7842.1_TSG101_gR689r	ACTGACCGCAGAGATGAGAG
TVP23A	CCDS45408.1_TVP23A_gR149r	GAACCAGTCGCAGCTCACGT
TVP23A	CCDS45408.1_TVP23A_gR17r	ATCCTCGGTATCGTCCACCA
TVP23A	CCDS45408.1_TVP23A_gR218r	CTTCACAGACCAGAAGTCCA
TVP23A	CCDS45408.1_TVP23A_gR254f	GTAACCGGAAGACTCCTGGT
ZIM3	CCDS33125.1_ZIM3_gR1245f	AGAAAACTCATAGCGGAGAG
ZIM3	CCDS33125.1_ZIM3_gR344f	GAAACGCTGACTACGCAGAA
ZIM3	CCDS33125.1_ZIM3_gR388r	GATACATCATCTATGCCCAG
ZIM3	CCDS33125.1_ZIM3_gR555f	CACGCCTTCAAAGTCACCTG
ZNF343	CCDS74694.1_ZNF343_gR113f	ACCCAAAATCATAAAGCGAA
ZNF343	CCDS74694.1_ZNF343_gR154f	TGACTGCCCCCAGAAAAAGG
ZNF343	CCDS74694.1_ZNF343_gR155f	GACTGCCCCCAGAAAAAGGA
ZNF343	CCDS74694.1_ZNF343_gR22r	TATTGATCTCCCAGTGCTGA
ZNF684	CCDS454.1_ZNF684_gR1032r	TATGAGTTATCTGATGTCTG
ZNF684	CCDS454.1_ZNF684_gR172f	CAAAACAAAAGTGATCCTCA
ZNF684	CCDS454.1_ZNF684_gR264f	ACCCACTTGTTGATGAACCA
ZNF684	CCDS454.1_ZNF684_gR688f	TATGCATAAAGCCCAACTCG
CCZ1B	CCDS5354.1_gR755r	GATGTGCCTTGGGAAAAGGG
CCZ1B	CCDS5354.1_gR758r	TTCGATGTGCCTTGGGAAAA
CCZ1B	CCDS5354.1_gR759r	GTTCGATGTGCCTTGGGAAA
TRIM48	CCDS7947.2_gR624f	AGCCTCTGAATCTAGCGCTC
TRIM48	CCDS7947.2_gR625f	GCCTCTGAATCTAGCGCTCA
PGLYRP4	CCDS30871.1_PGLYRP4_gR1047r	AGGTTCGGGCCACATCACTG
PGLYRP4	CCDS30871.1_PGLYRP4_gR329f	CATCATGTCCACAACAACAG
PGLYRP4	CCDS30871.1_PGLYRP4_gR636r	CAGACCGTGGGACAACGCCG
PGLYRP4	CCDS30871.1_PGLYRP4_gR90f	AAGCTAAACAGGTATCAGAG
CDKN1C	CCDS44519.1_gR130f	CCTGGCCGAGCTGAACGCCG
CDKN1C	CCDS44519.1_gR150r	GCTGGAAGTCGTAATCCCAG
CDKN1C	CCDS44519.1_gR338r	GAGGCCGTCGAGGGACTCAG
CDKN1C	CCDS44519.1_gR87r	GCTCGCGGCTCAGCTCCTCG
FAM227B	CCDS81880.1_FAM227B_gR21f	CAGGCCAACGAACATGTCAA
FAM227B	CCDS81880.1_FAM227B_gR24f	GCCAACGAACATGTCAAAGG
FAM227B	CCDS81880.1_FAM227B_gR596r	GTCATGCAAAAGAGCAATGG
FAM227B	CCDS81880.1_FAM227B_gR836r	TTTTTTGCTACCATGAATGG
NDRG2	CCDS73613.1_NDRG2_gR205r	ATGTCCTCGAACTGAAACAG
NDRG2	CCDS73613.1_NDRG2_gR46r	GGCGTCTGTCCTGGCAACAG
NDRG2	CCDS73613.1_NDRG2_gR61f	GTTGCCAGGACAGACGCCTG
NDRG2	CCDS73613.1_NDRG2_gR681r	GCTCAAAGTTCAGGTCTCGG
ELOA2	CCDS11932.1_ELOA2_gR1752f	GAGAGACAGACGAATTACGG
ELOA2	CCDS11932.1_ELOA2_gR1656r	CAGGTTCAAGAACCCAGTAG
ELOA2	CCDS11932.1_ELOA2_gR1250f	AGGAAAGCAAACGAATCCAA
ELOA2	CCDS11932.1_ELOA2_gR1041f	ACGACCGAGAGACTCAAGAG
CCNE2	CCDS6264.1_CCNE2_gR1156r	ATAATGCCTCCATTGCACAC
CCNE2	CCDS6264.1_CCNE2_gR181r	ATCCCCCCAGATAATACAGG
CCNE2	CCDS6264.1_CCNE2_gR421r	AGAAGTATGGACCTCATCTG
CCNE2	CCDS6264.1_CCNE2_gR799r	AATGTTTCCTGAGAATACTG
FIZ1	CCDS12928.1_FIZ1_gR1359r	GCTTGAGGTAGCACTCGTGG
FIZ1	CCDS12928.1_FIZ1_gR1475f	AGGCACCTGAAGCTGCACCG
FIZ1	CCDS12928.1_FIZ1_gR166r	TTGAAACCCTTGCCGCAGCG
FIZ1	CCDS12928.1_FIZ1_gR59r	GCAGTGAAACGGGACCCTGG
AMMECR1L	CCDS2152.1_AMMECR1L_gR129r	GAGGTCCTGAACTAGAGCCG
AMMECR1L	CCDS2152.1_AMMECR1L_gR304f	CAACACCACTAAGAATCTGG
AMMECR1L	CCDS2152.1_AMMECR1L_gR553f	ATTTCCCCCCCTGACCCGAG
AMMECR1L	CCDS2152.1_AMMECR1L_gR628f	CAGTGATTACCTGGACTGGG
B3GNT5	CCDS3244.1_B3GNT5_gR204f	CTCTTAAGCACACCTCAGCG
B3GNT5	CCDS3244.1_B3GNT5_gR217r	TTAATCAAGTATTGGTAGCG
B3GNT5	CCDS3244.1_B3GNT5_gR329f	TCCGGAATTAGAAGGACGTG
B3GNT5	CCDS3244.1_B3GNT5_gR732f	TGTCCTATGAAATGTACCAG
ZNF503	CCDS7350.1_ZNF503_gR1258r	CTGGCTGTCATCACGGACGG
ZNF503	CCDS7350.1_ZNF503_gR1925r	TCACTGATACCCCAGCGCCG
ZNF503	CCDS7350.1_ZNF503_gR563f	TCGGATAAGAAGGAGCCGGG
ZNF503	CCDS7350.1_ZNF503_gR775f	CGACAAGAAAGACACCGACG
C4orf36	CCDS3615.1_C4orf36_gR191r	GAGCAGTCCATCTTTAATGG
C4orf36	CCDS3615.1_C4orf36_gR306f	AGGAAATTCAGCTTCTCCTG
C4orf36	CCDS3615.1_C4orf36_gR44f	ACAGTGAAAACCATTTTGCG
C4orf36	CCDS3615.1_C4orf36_gR79r	GCAAGCAATGCAATATCCCA
MUC5AC	CCDS76369.1_MUC5AC_gR15022f	GATCATCTTCAACAACAAGG
MUC5AC	CCDS76369.1_MUC5AC_gR15175f	CAAGTTTGCCAACAACACCG
MUC5AC	CCDS76369.1_MUC5AC_gR15176f	AAGTTTGCCAACAACACCGA
MUC5AC	CCDS76369.1_MUC5AC_gR329f	TACGTGTTCTCCGAGCACTG
POLR3C	CCDS72864.1_POLR3C_gR1049r	CTGTACGACGGACTCCAGAG
POLR3C	CCDS72864.1_POLR3C_gR164r	ATGTTGGACGAGGACACACA
POLR3C	CCDS72864.1_POLR3C_gR206f	AGTTATCAAGTGCACAAACG
POLR3C	CCDS72864.1_POLR3C_gR397f	CCGGCTCACAGAGACCATGG
ALKBH4	CCDS5723.1_ALKBH4_gR244f	CGAGGACTTTGTGACCCGGG
ALKBH4	CCDS5723.1_ALKBH4_gR364f	GAAACAGAAGCTAAAGACCG
ALKBH4	CCDS5723.1_ALKBH4_gR569r	CCGACACATGGACAGCACGG
ALKBH4	CCDS5723.1_ALKBH4_gR682f	CCGGTCGGTGCTATGCCAGG
CBX2	CCDS11764.1_CBX2_gR219f	AGAACCGGAAGAGAGGCAAG
CBX2	CCDS11764.1_CBX2_gR44r	CTTGCTCAGGATGCACTCGG
CBX2	CCDS11764.1_CBX2_gR544f	CTGCACGCCTCTCTGCTGGG
CBX2	CCDS11764.1_CBX2_gR587f	CAAGCACTCTTCCCTCCCAG
GRIPAP1	CCDS35248.1_GRIPAP1_gR1258f	GTTGACCCAGGAATTACAGG
GRIPAP1	CCDS35248.1_GRIPAP1_gR1447f	TGAAGACAAGAAGCGTCAGG
GRIPAP1	CCDS35248.1_GRIPAP1_gR2136f	AAGTGGCTGAGCTCTTTCAG
GRIPAP1	CCDS35248.1_GRIPAP1_gR2261r	GATCCGGCTGTCCATGACGT
ELF3	CCDS1419.1_ELF3_gR196r	TGCGTCTTCGACCAGAACTG
ELF3	CCDS1419.1_ELF3_gR235f	GGACTGGATCAGCTACCAAG
ELF3	CCDS1419.1_ELF3_gR575r	GGAGACGTCAGAGCTGCCAG
ELF3	CCDS1419.1_ELF3_gR61f	CAGTGCGATGTACAGCTCGG
PARK7	CCDS93.1_PARK7_gR147r	CAGGACAAATGACCACATCA
PARK7	CCDS93.1_PARK7_gR218f	GATGTGGTGGTTCTACCAGG
PARK7	CCDS93.1_PARK7_gR523f	TGAAGCCCTGAATGGCAAGG
PARK7	CCDS93.1_PARK7_gR75f	TCATCCCTGTAGATGTCATG
MAP2K5	CCDS55970.1_MAP2K5_gR1174f	CAATGATGGAAATGCCGCCG
MAP2K5	CCDS55970.1_MAP2K5_gR1178r	CACCCACATGGACACCACGG
MAP2K5	CCDS55970.1_MAP2K5_gR1181r	GCACACCCACATGGACACCA
MAP2K5	CCDS55970.1_MAP2K5_gR419f	ACTCTTGGTCATGGCAACGG
OR2C3	CCDS1634.2_OR2C3_gR876f	ACCCACTTATTTACACCCTG
OR2C3	CCDS1634.2_OR2C3_gR738r	ACAGAGACACCACAGCCACG
OR2C3	CCDS1634.2_OR2C3_gR553r	CAAGCCAGTTGCATAATGAG
OR2C3	CCDS1634.2_OR2C3_gR508r	ATGCAATTGTTCCCACACAG
F2RL3	CCDS12350.1_F2RL3_gR395r	CAGGTGGTAGGCGATCCGCG
F2RL3	CCDS12350.1_F2RL3_gR509r	GTAGCGATCCAGGCTGACGG
F2RL3	CCDS12350.1_F2RL3_gR71r	GCTCTCGTCGTAGACGCTGG
F2RL3	CCDS12350.1_F2RL3_gR878r	GGGCACGAAGAAGGCCACGG
ACAP3	CCDS19.2_ACAP3_gR1934f	GCAGAGTCGGAGGAGTCCAG
ACAP3	CCDS19.2_ACAP3_gR2176f	GTTCCTGCTGCAAAACGGAG
ACAP3	CCDS19.2_ACAP3_gR460f	CGAGGTGGAGGAAGCCACCG
ACAP3	CCDS19.2_ACAP3_gR932r	GCGGAGGTCATCCACCACCA
RBL2	CCDS10748.1_RBL2_gR1958f	GAAGTTCGTGCTGATACTGG
RBL2	CCDS10748.1_RBL2_gR3404f	CAAGATGTAGCTAATGACCG
RBL2	CCDS10748.1_RBL2_gR567f	AGCAGCGAGGAAGGAAACAG
RBL2	CCDS10748.1_RBL2_gR819r	GTTTCTCAATGATACAAGGG
CCDC150	CCDS46478.1_CCDC150_gR1963f	GAAGTTGAAAGAAGACCTCG
CCDC150	CCDS46478.1_CCDC150_gR2452f	GATGACTGAAGAGTCCAAAG
CCDC150	CCDS46478.1_CCDC150_gR2907f	GCCAATATGATGCCTCAGTG
CCDC150	CCDS46478.1_CCDC150_gR554r	CTGCGAGGCAATCTTCAGAG
NEUROD1	CCDS2283.1_NEUROD1_gR832r	AAGTTGCCATTGATGCTGAG
NEUROD1	CCDS2283.1_NEUROD1_gR376f	GCTAGACAACCTGCGCAAGG
NEUROD1	CCDS2283.1_NEUROD1_gR164f	GAGGACTCACTGAGGAACGG
NEUROD1	CCDS2283.1_NEUROD1_gR156f	ACGCAGAGGAGGACTCACTG
DDR1	CCDS75419.1_gR1866f	TACATCGGGACCTGGCCACG
DDR1	CCDS75419.1_gR2131f	GCAGGTCATCGAGAACGCGG
DDR1	CCDS75419.1_gR286f	TCTACAACGACTGCACCTGG
DDR1	CCDS75419.1_gR593r	ATACATTGTCTGCCCCACAG
DENND1C	CCDS77225.1_DENND1C_gR1057f	GCTGGAGAAGCTCAACAAGG
DENND1C	CCDS77225.1_DENND1C_gR1118r	ATAGGATCGAAGGGCCCCTG
DENND1C	CCDS77225.1_DENND1C_gR1628f	AGTTTAGACTGCTGTCACAG
DENND1C	CCDS77225.1_DENND1C_gR480f	TGACTGACGAGAACATCGTG
AKAP11	CCDS9383.1_AKAP11_gR1375r	GCTGGAGTACAGCCTCCAAG
AKAP11	CCDS9383.1_AKAP11_gR2763r	GCAGCACTGCCTGATCACAG
AKAP11	CCDS9383.1_AKAP11_gR5475r	GAAGAATAATCCTTAGCTGG
AKAP11	CCDS9383.1_AKAP11_gR758r	ATGTCCCAGGACATTCACTG
KIRREL2	CCDS12480.1_KIRREL2_gR1602r	CCTCCAGAACCAGATCACTG
KIRREL2	CCDS12480.1_KIRREL2_gR251r	TCCAGCAACCAGAGACACAG
KIRREL2	CCDS12480.1_KIRREL2_gR320r	TCGGAACCACAGCAATTCAG
KIRREL2	CCDS12480.1_KIRREL2_gR759r	GCACATCCAGCGCAGTACTG
FKBP1B	CCDS82423.1_FKBP1B_gR183r	CATTGGGAGGGATGACACCG
FKBP1B	CCDS82423.1_FKBP1B_gR206r	CTCCACGTCAAAGATGAGGG
FKBP1B	CCDS82423.1_FKBP1B_gR209r	CAGCTCCACGTCAAAGATGA
FKBP1B	CCDS82423.1_FKBP1B_gR214f	TGCCACCCTCATCTTTGACG
OR14C36	CCDS31112.1_OR14C36_gR20r	GAGGAGAAATTCCATCACGG
OR14C36	CCDS31112.1_OR14C36_gR443f	ACACTGGCCTCCCTACTCAG
OR14C36	CCDS31112.1_OR14C36_gR440r	GACAAGACCACTGAGTAGGG
OR14C36	CCDS31112.1_OR14C36_gR753r	ACACAGAAGAGCATGAACTG
H2AFY	CCDS4184.1_H2AFY_gR155r	TGTCAGGTATTCCAGGACGG
H2AFY	CCDS4184.1_H2AFY_gR305f	GGAGTCACCATAGCCAGTGG
H2AFY	CCDS4184.1_H2AFY_gR350f	GAGTTGCTAGCGAAGAAGCG
H2AFY	CCDS4184.1_H2AFY_gR665f	AACACTGACTTCTACATCGG
PDCD1	CCDS33428.1_gR175f	CTGCAGCTTCTCCAACACAT
PDCD1	CCDS33428.1_gR509r	GCCCACGACACCAACCACCA
PDCD1	CCDS33428.1_gR650r	GTCCACAGAGAACACAGGCA
PDCD1	CCDS33428.1_gR755r	CATTCCGCTAGGAAAGACAA
ELP4	CCDS7875.2_ELP4_gR122f	GCCAGCGTGACCAACGACAG
ELP4	CCDS7875.2_ELP4_gR17f	ATGGCGGCAGTGGCAACCTG
ELP4	CCDS7875.2_ELP4_gR668r	AAGCAGCTTTGTGTAGCCAG
ELP4	CCDS7875.2_ELP4_gR87f	GCAACGTCACCAGTTTCCAG
ERCC4	CCDS32390.1_ERCC4_gR1692r	GTACCCTTGTCAGAGCATAG
ERCC4	CCDS32390.1_ERCC4_gR1806f	GTAGGCCTGGGAAACCTCTG
ERCC4	CCDS32390.1_ERCC4_gR2566f	CTTCTTGTTAAAAATGCCAG
ERCC4	CCDS32390.1_ERCC4_gR2661f	ACGAGCTCACGAGTATTCTG
DBT	CCDS767.1_DBT_gR1052f	ATAGCAATGGATACTGAGCA
DBT	CCDS767.1_DBT_gR1134r	TCACAGAGCCCAATTTCTGG
DBT	CCDS767.1_DBT_gR1258f	GCCACCTGAAGTAGCCATTG
DBT	CCDS767.1_DBT_gR736r	TCTTTGCCTGTGAATACCGG
FBN2	CCDS34222.1_FBN2_gR1042r	GTTGAGGTTACATATCCACG
FBN2	CCDS34222.1_FBN2_gR5499r	ATCCTGTAGGGCATTCACAG
FBN2	CCDS34222.1_FBN2_gR5628r	AACCCGCGGCACATTCACAG
FBN2	CCDS34222.1_FBN2_gR7527f	ACATCTGCAAGAACACTGAG
PLA2G2F	CCDS204.2_PLA2G2F_gR145f	TATGAAGAAGTTCTTCACCG
PLA2G2F	CCDS204.2_PLA2G2F_gR508f	CATGAACCAGACGTACCGAG
PLA2G2F	CCDS204.2_PLA2G2F_gR518f	ACGTACCGAGAGGAGTACCG
PLA2G2F	CCDS204.2_PLA2G2F_gR583f	CATCTATGAACCGCCCCCTG
BTBD2	CCDS12078.1_BTBD2_gR598f	ATACACCGCCAAGAAGTACG
BTBD2	CCDS12078.1_BTBD2_gR760f	CACTGCAGACGCCATCACCG
BTBD2	CCDS12078.1_BTBD2_gR767r	AATGTCGGTGAAGCCCTCCG
BTBD2	CCDS12078.1_BTBD2_gR970f	CTTCCCGCTCATGACCATCG
REM1	CCDS13181.1_REM1_gR249r	GATCTCCAAGTAGCACCACA
REM1	CCDS13181.1_REM1_gR364f	ATATGAGAGGACCCTCACGG
REM1	CCDS13181.1_REM1_gR385f	GGATGGAGAAGACACCACAC
REM1	CCDS13181.1_REM1_gR389r	GGTGTCCACGACCACCAGTG
SFPQ	CCDS388.1_SFPQ_gR2093f	AGAGGGAGAGAAGAGTACGA
SFPQ	CCDS388.1_SFPQ_gR313r	ACGGGCTTGGAAGAGTCCTG
SFPQ	CCDS388.1_SFPQ_gR680f	CCGGGCCTAAGTACGCCTGG
SFPQ	CCDS388.1_SFPQ_gR925f	TCTACCTGCTGATATCACGG
SIRPG	CCDS13021.2_SIRPG_gR200f	GGACCCGTCCTGTGGTTCAG
SIRPG	CCDS13021.2_SIRPG_gR384r	ACTTAAACTCCACGTTCTCA
SIRPG	CCDS13021.2_SIRPG_gR385f	AAAAGGGAGCCCTGAGAACG
SIRPG	CCDS13021.2_SIRPG_gR477r	GGACGTAGATGGGGCCCAGG
SRGAP2	CCDS76261.1_SRGAP2_gR1516r	ATACAGCTTTCCACCACCAG
SRGAP2	CCDS76261.1_SRGAP2_gR1835r	GTATCTCATGATAATCAGAG
SRGAP2	CCDS76261.1_SRGAP2_gR2126r	CTGGGTTGAGTCTTCAACCG
SRGAP2	CCDS76261.1_SRGAP2_gR2341f	CATCCCCCATCAGTACATCG
SWI5	CCDS83422.1_SWI5_gR118f	ACTTACCCGAAGTTGCCGCG
SWI5	CCDS83422.1_SWI5_gR175f	CCAGGCTGATGGGACCAGCG
SWI5	CCDS83422.1_SWI5_gR34r	TCTCGGGTCTCCAAGGACCT
SWI5	CCDS83422.1_SWI5_gR62f	CGAGACCAAAGAACCCCGGG
SYNJ1	CCDS54483.1_SYNJ1_gR2517f	AAAGCAAAATTCTGTACACG
SYNJ1	CCDS54483.1_SYNJ1_gR354f	AGGATCGCATTTCAGAAGTG
SYNJ1	CCDS54483.1_SYNJ1_gR3556r	GCACTGATAACTCCAGCACG
SYNJ1	CCDS54483.1_SYNJ1_gR3703r	GGCGGGGGCAAAGAAGACTG
TAF8	CCDS43462.1_TAF8_gR327r	GAGACCGTTTTGCATAAGCA
TAF8	CCDS43462.1_TAF8_gR731r	TGTCTGTTCATCCTGCTCCG
TAF8	CCDS43462.1_TAF8_gR882f	TCATCGATAACCCTTATCTG
TAF8	CCDS43462.1_TAF8_gR96f	ATAACTATCATCTGGCCCGG
TIMP3	CCDS13911.1_TIMP3_gR283f	TCTCTGTGGCCTTAAGCTGG
TIMP3	CCDS13911.1_TIMP3_gR342f	ATGATGGCAAGATGTACACG
TIMP3	CCDS13911.1_TIMP3_gR528r	AGTGTTTGGACTGGTAGCCA
TIMP3	CCDS13911.1_TIMP3_gR584f	GGCTACTGCAGCTGGTACCG
TMEM87A	CCDS45243.1_TMEM87A_gR116r	AATGTGCCATTTGGACCGGT
TMEM87A	CCDS45243.1_TMEM87A_gR139f	ATGGCACATTCCGATACCGT
TMEM87A	CCDS45243.1_TMEM87A_gR180r	AGATAGTGGTATTTCTGAAG
TMEM87A	CCDS45243.1_TMEM87A_gR73r	CCCGCACTGAAAAACGACAG
TRIM42	CCDS3113.1_TRIM42_gR1616r	GTTGCTGAAGGACAACATGG
TRIM42	CCDS3113.1_TRIM42_gR2015r	AAACACGTATTCTGTGTTGG
TRIM42	CCDS3113.1_TRIM42_gR529f	GCAGCTGCAGAAGCACGCCG
TRIM42	CCDS3113.1_TRIM42_gR61r	CACAGACAGGAGCATAACTG
TTC21B	CCDS33315.1_TTC21B_gR1052r	AGTCTCATCAAGTGTCATGG
TTC21B	CCDS33315.1_TTC21B_gR2482f	TGAACTGTCAGCTCTCATGG
TTC21B	CCDS33315.1_TTC21B_gR3161f	GCTCGGAAAGATCGTGACTG
TTC21B	CCDS33315.1_TTC21B_gR705f	AGACAGTTGAGACAGCACAA
TTC24	CCDS53379.1_TTC24_gR118f	CAGCATCCAAGCCCTCACCA
TTC24	CCDS53379.1_TTC24_gR1203f	CCAAGCTGGCAGACACCGTG
TTC24	CCDS53379.1_TTC24_gR1515r	GCGTGTGCTTGGTAAACGTG
TTC24	CCDS53379.1_TTC24_gR364f	CGGCGACCAATGTTTCAATG
UBE3C	CCDS34789.1_UBE3C_gR1848f	TGTTGAAGTCCAGAGACACG
UBE3C	CCDS34789.1_UBE3C_gR245f	GCTACCTTGTCACAGTCCGG
UBE3C	CCDS34789.1_UBE3C_gR2561r	GAGGTGGTGAATGTCCACGT
UBE3C	CCDS34789.1_UBE3C_gR2662f	GCTTGGGCTGAACTTCACTG
VPS72	CCDS989.1_VPS72_gR157f	AGGGGACCAGTCAGACACAG
VPS72	CCDS989.1_VPS72_gR256f	GAAGCGCCGAGTAGTCACCA
VPS72	CCDS989.1_VPS72_gR505f	TGAGCGGCCACTAACCCAGG
VPS72	CCDS989.1_VPS72_gR774r	TACGTGAGCAGCGAGCAGGG
YTHDF1	CCDS13511.1_YTHDF1_gR1367r	ACTGGTGCCGTAGTCCACGG
YTHDF1	CCDS13511.1_YTHDF1_gR1627f	TCACTACGAGAAGCGCCAGG
YTHDF1	CCDS13511.1_YTHDF1_gR226r	GGGTCCCCTGCAGTAGACCA
YTHDF1	CCDS13511.1_YTHDF1_gR393f	ACCCTGCGTTCTCAGCATGG
ZBTB21	CCDS42934.1_ZBTB21_gR1271r	TATGCGCACCTCAGTCACAG
ZBTB21	CCDS42934.1_ZBTB21_gR1323r	TGACGCGGATGATGTCCGAG
ZBTB21	CCDS42934.1_ZBTB21_gR1665r	GCTCGGGCGAGAAAAACCTG
ZBTB21	CCDS42934.1_ZBTB21_gR637f	TTGGCCGAAAGATAGTTCTG
ZNF454	CCDS4441.1_ZNF454_gR220f	AAGGGAAGTGTGGATGCCAG
ZNF454	CCDS4441.1_ZNF454_gR233f	ATGCCAGAGGACACCCCTGG
ZNF454	CCDS4441.1_ZNF454_gR386f	AGCCTGCTGGAGTGGCAATG
ZNF454	CCDS4441.1_ZNF454_gR965f	AAACACCAGAATATCCACAG
ZNF668	CCDS10701.1_ZNF668_gR1822r	ATTCCTAGCAAAGCCACCAG
ZNF668	CCDS10701.1_ZNF668_gR426r	CCTTCGGGCAGTGCGCACAG
ZNF668	CCDS10701.1_ZNF668_gR476f	AAGCTCAAGATCCACCAGCG
ZNF668	CCDS10701.1_ZNF668_gR741r	GGTAGGGCTTCTGTGCCGCG
BEX2	CCDS14505.1_BEX2_gR210f	ATAGATGGGACATAATGCAT
BEX2	CCDS14505.1_BEX2_gR159f	TGCCTAGAGGAAACCGTAGG
BEX2	CCDS14505.1_BEX2_gR112r	ACATTCAAAGGTAGGGCCAA
BEX2	CCDS14505.1_BEX2_gR37f	AGCGTTAAACAATCTCATCG
AKAP14	CCDS35377.1_AKAP14_gR206f	AACATCAAGTGGATGACTCA
AKAP14	CCDS35377.1_AKAP14_gR220f	GACTCACGGTGAATTCACTG
AKAP14	CCDS35377.1_AKAP14_gR40f	AAGCCAGAAAGCAATGGATG
AKAP14	CCDS35377.1_AKAP14_gR94f	TACACAAGACAAGAACTACG
WASHC2A	CCDS81463.1_WASHC2A_gR1705r	TCAAACAGGGAAACCAACGT
WASHC2A	CCDS81463.1_WASHC2A_gR2980f	TCAGGAGTCCAGCGAGACTG
WASHC2A	CCDS81463.1_WASHC2A_gR3244f	GGGCACTGGATCTCAGTCTG
WASHC2A	CCDS81463.1_WASHC2A_gR3340f	CATGTTTCCTGCTCTAGGTG
PRAMEF7	CCDS30593.1_gR114r	AGGCCTCCATGAACAGCGTG
PRAMEF7	CCDS30593.1_gR115r	AAGGCCTCCATGAACAGCGT
PRAMEF7	CCDS30593.1_gR118f	GCTCTTCCCCACGCTGTTCA
PRAMEF7	CCDS30593.1_gR1272f	ACACCCAGGGTGCTCTCTGC
RBM4	CCDS55776.1_gR233r	GCCCACATGCAACTTTGTTG
RBM4	CCDS55776.1_gR242f	ACCTCAACAAAGTTGCATGT
RBM4	CCDS55776.1_gR265r	AGCTCCTTATTGGTGCAGGT
RBM4	CCDS55776.1_gR31f	CATCGGAAACCTGCCCCGGG
PPP1R12C	CCDS12916.1_PPP1R12C_gR1705f	GACTCTTACAGACCTGAAGG
PPP1R12C	CCDS12916.1_PPP1R12C_gR2039f	GAATCGGAAGAGCCAGACGG
PPP1R12C	CCDS12916.1_PPP1R12C_gR395f	GTGAACCAGGCAGACAACGA
PPP1R12C	CCDS12916.1_PPP1R12C_gR466f	CAGGTACCTCCTGAGCCACG
PTGER2	CCDS9708.1_PTGER2_gR221r	CAGGTCGGTGAACACCAGCT
PTGER2	CCDS9708.1_PTGER2_gR259f	GACCTGCCTCATCAGCCCAG
PTGER2	CCDS9708.1_PTGER2_gR295f	CGCGCGGAACCAGACCCTGG
PTGER2	CCDS9708.1_PTGER2_gR993r	TTAATGAAATCCGACAACAG
ATP8B1	CCDS11965.1_ATP8B1_gR142f	AGAACAAAACCGAGTCAACA
ATP8B1	CCDS11965.1_ATP8B1_gR1612f	AGTTTGCCACACAGTCATGG
ATP8B1	CCDS11965.1_ATP8B1_gR2517f	TGCGGACCCAAAGTAAAAGG
ATP8B1	CCDS11965.1_ATP8B1_gR3742f	CGCGGAGTACAGGCGCACCG
SYMPK	CCDS12676.2_SYMPK_gR1417f	GCAGACCAAACAGTGCAAGG
SYMPK	CCDS12676.2_SYMPK_gR2819r	GAGCTCTCCAGGGTTCAGCG
SYMPK	CCDS12676.2_SYMPK_gR3574f	GGAAGCCATGGATTTCCGGG
SYMPK	CCDS12676.2_SYMPK_gR3653r	GAGACTAGAGTCCAACAGCG
IFT122	CCDS63773.1_IFT122_gR1492f	CTACCAGGGGAAGTTCCATG
IFT122	CCDS63773.1_IFT122_gR1676r	TGAGATGTACATCTCCACGG
IFT122	CCDS63773.1_IFT122_gR2910r	GCTTGATGAGGACATCCCGG
IFT122	CCDS63773.1_IFT122_gR688f	GTTTGAGTGCAACCTCCTGG
CDHR4	CCDS46829.1_CDHR4_gR1115r	CCACAGCTTGTAGTCCAGGG
CDHR4	CCDS46829.1_CDHR4_gR1448r	AAAGGTGGTAGGACCACCAG
CDHR4	CCDS46829.1_CDHR4_gR1500r	CATAGTCCAAAGGTCCCAGG
CDHR4	CCDS46829.1_CDHR4_gR2032f	CATGCTCGTGACAGACACAG
TNNI3	CCDS42628.1_TNNI3_gR307f	CCGACAGCTCCACGCCCGTG
TNNI3	CCDS42628.1_TNNI3_gR364f	AAAAGTCACCAAGAACATCA
TNNI3	CCDS42628.1_TNNI3_gR429f	AGTTTAAGCGGCCCACCCTG
TNNI3	CCDS42628.1_TNNI3_gR434r	AGAGATCCTCACTCTCCGCA
PKDCC	CCDS33186.2_PKDCC_gR1257r	AGCAGCGGTAGTCTTCCTGG
PKDCC	CCDS33186.2_PKDCC_gR1305r	CCAGGTTGAACACTGAAAGG
PKDCC	CCDS33186.2_PKDCC_gR214f	GGTGCAGCGCTATTCCCGCG
PKDCC	CCDS33186.2_PKDCC_gR664f	CTACTGCTACCAGGACAGCG
ZNF397	CCDS32814.1_ZNF397_gR347f	CAGCAACATAATCCAGAAAG
ZNF397	CCDS32814.1_ZNF397_gR352f	ACATAATCCAGAAAGCGGCG
ZNF397	CCDS32814.1_ZNF397_gR43r	TCTTGTTCCGGAGGATCCTG
ZNF397	CCDS32814.1_ZNF397_gR52r	AGTATTAGTTCTTGTTCCGG
DNAJB2	CCDS46519.1_DNAJB2_gR204r	TCAGCCCTTCCCGGCCATAG
DNAJB2	CCDS46519.1_DNAJB2_gR300r	ATTCCCGGAAGACCTCCTCG
DNAJB2	CCDS46519.1_DNAJB2_gR518r	GCGGCGTCCTTGGACAAAGG
DNAJB2	CCDS46519.1_DNAJB2_gR84f	ATCGGCGCAAGGCTCTCCAG
PLBD2	CCDS53834.1_PLBD2_gR1048f	GGAGTGGGTACGCAACATCG
PLBD2	CCDS53834.1_PLBD2_gR1109f	ATCTTCAAGAGGTTCAACAG
PLBD2	CCDS53834.1_PLBD2_gR1151r	GGTCTTCTGGTAGAGCTCCG
PLBD2	CCDS53834.1_PLBD2_gR1362r	ACAGTGACAGAGGGTCATGG
PDLIM4	CCDS47261.1_PDLIM4_gR312r	CCTGGATCTCAGGATCGATG
PDLIM4	CCDS47261.1_PDLIM4_gR424r	TGAGGGACTGGAAAGCGAGG
PDLIM4	CCDS47261.1_PDLIM4_gR451f	CCCTCACAATGGCAGCAGCG
PDLIM4	CCDS47261.1_PDLIM4_gR51r	AGTCCCGGCCGCCCACCAGG
KIF4A	CCDS14401.1_KIF4A_gR1219f	ATTAAGTCGTGGTCTGAGCG
KIF4A	CCDS14401.1_KIF4A_gR1797r	GCTCCTGGAGACGTTTGCGG
KIF4A	CCDS14401.1_KIF4A_gR2414f	TTCTCCCTTACTGAAGTGCG
KIF4A	CCDS14401.1_KIF4A_gR3514f	CCTGAAAGAGATGTGCGATG
DAPK2	CCDS10188.1_DAPK2_gR132f	AGTGCCGGGAGAAGAGCACG
DAPK2	CCDS10188.1_DAPK2_gR296r	CTCAAGGATGAGCACCACGT
DAPK2	CCDS10188.1_DAPK2_gR829f	GAAACGGCTCACAATCCAAG
DAPK2	CCDS10188.1_DAPK2_gR936f	GGAAGCAGTATGTCCGCAGG
HLA-DQA1	CCDS4752.1_HLA-DQA1_gR245f	TTTGGAGGTTTTGACCCGCA
HLA-DQA1	CCDS4752.1_HLA-DQA1_gR250r	ATGTTTCTCAGTGCACCCTG
HLA-DQA1	CCDS4752.1_HLA-DQA1_gR262f	GCAGGGTGCACTGAGAAACA
HLA-DQA1	CCDS4752.1_HLA-DQA1_gR93r	TTACACCACAAGAGGCAACG
OR10A3	CCDS31421.1_gR851r	GATGAGCGGATTGAGCAGAG
OR10A3	CCDS31421.1_gR551r	ACACACAAGCTCTAGTACCG
OR10A3	CCDS31421.1_gR550r	CACACAAGCTCTAGTACCGG
OR10A3	CCDS31421.1_gR460f	ATGGATCTCAGGGATCATGG
OR5M10	CCDS53630.1_OR5M10_gR900r	TAATCATTTGTTGTATGGCA
OR5M10	CCDS53630.1_OR5M10_gR427f	CAAGAACATTTGCATCTCTC
OR5M10	CCDS53630.1_OR5M10_gR324r	AGTAAAACTCAGTGATCACT
OR5M10	CCDS53630.1_OR5M10_gR84r	TCGCCAGGAACACCCCAAAC
ATP1A4	CCDS44255.1_ATP1A4_gR118f	TAAATACTTGAATGACCTGG
ATP1A4	CCDS44255.1_ATP1A4_gR163f	CTATGAGCAACGAAAAGTTG
ATP1A4	CCDS44255.1_ATP1A4_gR301f	CTTAATATTTGGGATCCTGG
ATP1A4	CCDS44255.1_ATP1A4_gR362r	CTTGAGTGGGTACATTCGCA
SERF2	CCDS55965.1_gR41f	AAGGGAAAGCGCCGAGATGA
SERF2	CCDS55965.1_gR42f	AGGGAAAGCGCCGAGATGAC
SERF2	CCDS55965.1_gR42r	CAGCAGAAAGCCCGTCATCT
SERF2	CCDS55965.1_gR69f	CTGCTGCCGCCCGCAAGCAG
SLC4A2	CCDS56521.1_SLC4A2_gR112f	GTTTGAGGAGATCCTACAGG
SLC4A2	CCDS56521.1_SLC4A2_gR2245r	GAGAAGCCGATCACCAACAG
SLC4A2	CCDS56521.1_SLC4A2_gR3134r	GTGAGTGACAGAGCGGACAG
SLC4A2	CCDS56521.1_SLC4A2_gR3408r	TGACGTAAGTGACATCTGGG
ARFIP1	CCDS3780.1_ARFIP1_gR169f	TGGCTTTGACAATACCAAAG
ARFIP1	CCDS3780.1_ARFIP1_gR354r	GGTCCACAGTTCTTGAGCCA
ARFIP1	CCDS3780.1_ARFIP1_gR361f	AGGCCGTGGCTCAAGAACTG
ARFIP1	CCDS3780.1_ARFIP1_gR992r	AGATGGGGCATCCACTCCAG
NUP85	CCDS82202.1_NUP85_gR1389r	CTCGCTCACAGTAATCCCTG
NUP85	CCDS82202.1_NUP85_gR1577r	AGTCATCCAGAAAGACCGAG
NUP85	CCDS82202.1_NUP85_gR1753f	TGATGACATAGAGACCACCA
NUP85	CCDS82202.1_NUP85_gR660f	ACTGGCACGAGGAATGTGAG
ATIC	CCDS2398.1_ATIC_gR1268r	AGTGTACTTGACAGCAATGG
ATIC	CCDS2398.1_ATIC_gR503r	CTGGCGTCTAGTCTCCAAGG
ATIC	CCDS2398.1_ATIC_gR707r	GCACAAGTTTATAAATCCAG
ATIC	CCDS2398.1_ATIC_gR898f	AACCCTCACACCCATCTCAG
UBLCP1	CCDS4345.1_UBLCP1_gR232f	CATGATGATGGGAACTCGTG
UBLCP1	CCDS4345.1_UBLCP1_gR26f	CCTATCATTGTAAAATGGGG
UBLCP1	CCDS4345.1_UBLCP1_gR271r	ACAACATCATCATTGTCAGG
UBLCP1	CCDS4345.1_UBLCP1_gR456r	CAGTCTCTGCACAAGACCTG
SOAT2	CCDS8847.1_SOAT2_gR1179r	GGACCACCACGTTCCAAGTG
SOAT2	CCDS8847.1_SOAT2_gR133f	ACAATGGACCCGACACATGG
SOAT2	CCDS8847.1_SOAT2_gR1549r	GTATGGCAGGACCAAGATCG
SOAT2	CCDS8847.1_SOAT2_gR686r	GAAGACCAGGACACAACGGG
DMWD	CCDS33054.1_DMWD_gR1338r	GGTAGAGCACGTCTTCAGTG
DMWD	CCDS33054.1_DMWD_gR533r	CAGCAGCGAGATGGTCTCGG
DMWD	CCDS33054.1_DMWD_gR701f	TTCCTGGCATCACACGCCAG
DMWD	CCDS33054.1_DMWD_gR714r	TGACGTTGTACAGGTACAGG
CTXN1	CCDS12191.1_CTXN1_gR238f	CGGGCAGTTCGACTACGCGT
CTXN1	CCDS12191.1_CTXN1_gR205f	GTCCTGGACCGACCACAAGG
CTXN1	CCDS12191.1_CTXN1_gR188r	GTGGTCGGTCCAGGACGAGG
CTXN1	CCDS12191.1_CTXN1_gR104r	CACGAGCAGGCAGAGCACGA
ARID4B	CCDS31060.1_ARID4B_gR2541f	GGTCAAGTATTCAGGGACAG
ARID4B	CCDS31060.1_ARID4B_gR25r	GTGCCCACTGTCAAATAGGG
ARID4B	CCDS31060.1_ARID4B_gR3516f	AAGTAGCTTCCATTGATCGG
ARID4B	CCDS31060.1_ARID4B_gR59f	GATGTGAGTGCTAAATACAG
TTC39C	CCDS58616.1_TTC39C_gR139f	CAACAACGGCTTCAGGGAGT
TTC39C	CCDS58616.1_TTC39C_gR216f	CGCTTCCTGGAGAAACTCAA
TTC39C	CCDS58616.1_TTC39C_gR31r	TCTCCGTCGTCCCGCCGCCG
TTC39C	CCDS58616.1_TTC39C_gR52f	GGACGACGGAGACTCGGACG
PLA1A	CCDS56269.1_PLA1A_gR191f	GTGGACTACTTCGTCAACGG
PLA1A	CCDS56269.1_PLA1A_gR510r	CCTTCAAGTGAAACTCCACG
PLA1A	CCDS56269.1_PLA1A_gR550f	AAACAAGGACACCAACATCG
PLA1A	CCDS56269.1_PLA1A_gR57r	TGGTGTACTCAGGTCCAGCG
PTAFR	CCDS318.1_PTAFR_gR271f	CCCCAAATTCCTGTGCAACG
PTAFR	CCDS318.1_PTAFR_gR236f	ATTGTCTACTACCAAAACCA
PTAFR	CCDS318.1_PTAFR_gR181f	CATGGTGAACCTCACCATGG
PTAFR	CCDS318.1_PTAFR_gR178f	CTTCATGGTGAACCTCACCA
IKZF1	CCDS78232.1_IKZF1_gR100f	TGAGCCCATGCCGATCCCCG
IKZF1	CCDS78232.1_IKZF1_gR105r	AGGTGGTGGAGAGGTCCTCG
IKZF1	CCDS78232.1_IKZF1_gR409f	CGAAGGTCTAGGCAGTTGTG
IKZF1	CCDS78232.1_IKZF1_gR57r	CTGGAGTATCGCTTACAGGG
CDKN1B	CCDS8653.1_CDKN1B_gR124f	GGACCACGAAGAGTTAACCC
CDKN1B	CCDS8653.1_CDKN1B_gR273f	AGTTCTACTACAGACCCCCG
CDKN1B	CCDS8653.1_CDKN1B_gR409f	GGACCCAAAGACTGATCCGT
CDKN1B	CCDS8653.1_CDKN1B_gR423f	ATCCGTCGGACAGCCAGACG
DUS3L	CCDS54202.1_DUS3L_gR1084r	TCGCGGCCCAGGTAGTAGGG
DUS3L	CCDS54202.1_DUS3L_gR240r	CGAAGCGCTTGCAGATCCGT
DUS3L	CCDS54202.1_DUS3L_gR35f	GAGGCTCCTCTAGAGAATGG
DUS3L	CCDS54202.1_DUS3L_gR718f	AGCCGACTGGCAGTACATCG
HPX	CCDS7763.1_HPX_gR30f	TGGGAGCACCCGTTGCACTG
HPX	CCDS7763.1_HPX_gR449f	GCAGCTGTGGAATGTCACCG
HPX	CCDS7763.1_HPX_gR501r	CCAAGTCCCAGAACCACTCG
HPX	CCDS7763.1_HPX_gR910r	TCCACTGCTGAAGGACCCTG
STRN4	CCDS12690.1_STRN4_gR2173f	CCACCGCAAGAAGCACGAGG
STRN4	CCDS12690.1_STRN4_gR427f	TGGGACAGACCTGAACCAGG
STRN4	CCDS12690.1_STRN4_gR579f	CAGACACCATCCTCGACATG
STRN4	CCDS12690.1_STRN4_gR829f	CGAGGACGAAGACAGCGACG
SPANXN5	CCDS35295.1_gR23f	AAGCCCACTTCAAGCACCAA
SPANXN5	CCDS35295.1_gR51r	TTTTGCTGTTGGAGTCACAG
SPANXN5	CCDS35295.1_gR52r	TTTTTGCTGTTGGAGTCACA
SPANXN5	CCDS35295.1_gR94r	TCGAGGACTAAGTCCCTGTT
SLC35F5	CCDS82503.1_SLC35F5_gR46r	GCAGATCTCAGTCTAAAAGG
SLC35F5	CCDS82503.1_SLC35F5_gR561f	CCCCCAAAAAGTCTCGTGTG
SLC35F5	CCDS82503.1_SLC35F5_gR675f	AATCCATACTGAAAACTGTG
SLC35F5	CCDS82503.1_SLC35F5_gR854f	GCAGTATTTCCAAGTAACAG
EXOC8	CCDS1593.1_EXOC8_gR1846f	GGTGAACCTAAGTTACACAG
EXOC8	CCDS1593.1_EXOC8_gR1813f	TAACTTTGAGCAGTACACAG
EXOC8	CCDS1593.1_EXOC8_gR1171f	GCGAGTTCGACAGCTCACTG
EXOC8	CCDS1593.1_EXOC8_gR556f	ACAGTACTTGGTGTACAATG
LRRC32	CCDS8245.1_LRRC32_gR1403r	AAGGTCCAGCTCAGTCAGTG
LRRC32	CCDS8245.1_LRRC32_gR1478r	CAGTGCCAGGACCTCCAAGG
LRRC32	CCDS8245.1_LRRC32_gR208r	AGTGCTGTGTAGAAGCCCAG
LRRC32	CCDS8245.1_LRRC32_gR688f	CCTGAGCTGCAACAGCATCG
SPPL3	CCDS9208.1_SPPL3_gR18f	TGGCGGAGCAGACCTACTCG
SPPL3	CCDS9208.1_SPPL3_gR38r	CACTTGACTGGAATCCACCA
SPPL3	CCDS9208.1_SPPL3_gR685r	TTCCGGGATAGAACGTCAAG
SPPL3	CCDS9208.1_SPPL3_gR708f	TATCCCGGAAGCTCCACCTG
KANK4	CCDS81334.1_KANK4_gR1011r	GAGCGATGGACAAAGCTGTG
KANK4	CCDS81334.1_KANK4_gR145f	GTATGAGACCACCTCAAGTG
KANK4	CCDS81334.1_KANK4_gR502f	GAAGTCGTCTAGCCCCGCCG
KANK4	CCDS81334.1_KANK4_gR523f	GGTGGCCTCCTACCTCCACG
SHISA7	CCDS46193.1_SHISA7_gR1349r	CAGCAGGTTGGAGTGCGAGG
SHISA7	CCDS46193.1_SHISA7_gR610f	CGTGGGCGTCGGCGCCAAAG
SHISA7	CCDS46193.1_SHISA7_gR699f	ACATTCTGAGACATCAGGCG
SHISA7	CCDS46193.1_SHISA7_gR860r	CAGCGTGGAGTAGTGCAAGG
PTCD2	CCDS75258.1_PTCD2_gR160f	GAGAGCATCCTGTTTCGCTG
PTCD2	CCDS75258.1_PTCD2_gR361f	GAAAAGACATGTGTTCTCGG
PTCD2	CCDS75258.1_PTCD2_gR506r	GTGAGATTTCCTGTCCCTGG
PTCD2	CCDS75258.1_PTCD2_gR574r	GCCAACAGGGACTGGCTGAG
METTL6	CCDS77706.1_METTL6_gR194r	TAGCTCCTCAAACTCTCTGG
METTL6	CCDS77706.1_METTL6_gR253f	ATATGATACAGAAAGATGCA
METTL6	CCDS77706.1_METTL6_gR313f	TCATGTACCGCCAGAGTCTG
METTL6	CCDS77706.1_METTL6_gR458r	GCTGGCTTTAAACCTAAGCA
AHCYL1	CCDS55620.1_AHCYL1_gR1123f	GGAGCGAGTACGTTCTCAGG
AHCYL1	CCDS55620.1_AHCYL1_gR1240f	GTCCATCACAGCCACAACAC
AHCYL1	CCDS55620.1_AHCYL1_gR381r	AGATGTTACAAGCAGACCAG
AHCYL1	CCDS55620.1_AHCYL1_gR504r	ACCCATCCATGTTCACACAG
ATG10	CCDS4057.1_ATG10_gR188f	CATCTAGGAGCATCTACCCA
ATG10	CCDS4057.1_ATG10_gR386f	ACTCTGAAGGACATATGGGA
ATG10	CCDS4057.1_ATG10_gR436r	TGTTGCGTAATAGTGTCCCA
ATG10	CCDS4057.1_ATG10_gR619r	GTTGCTTTGGCATAACTCAG
MMP26	CCDS7752.1_MMP26_gR359r	ATATATACTGTCTTTCACTG
MMP26	CCDS7752.1_MMP26_gR410r	CACTTGCTGGAATATCAAAG
MMP26	CCDS7752.1_MMP26_gR687r	GGTCGTGATACCAGTAAGTG
MMP26	CCDS7752.1_MMP26_gR735f	TCAGTGCCGATGATATCCAA
C12orf66	CCDS76574.1_C12orf66_gR1035r	TGGTAAAGTGAGGTTCCGGG
C12orf66	CCDS76574.1_C12orf66_gR515f	CACACCAAACTGCAGACGTG
C12orf66	CCDS76574.1_C12orf66_gR850f	CCACCCCCATTCCTACAGAG
C12orf66	CCDS76574.1_C12orf66_gR863r	ATACTGGTCCACACCCTTGG
HES5	CCDS41233.1_gR266f	CTGCACCAGGACTACAGCGA
HES5	CCDS41233.1_gR276f	ACTACAGCGAAGGCTACTCG
HES5	CCDS41233.1_gR289f	CTACTCGTGGTGCCTGCAGG
HES5	CCDS41233.1_gR357f	AGCTGCTGTACCACTTCCAG
DIO2	CCDS45146.1_DIO2_gR15r	TGATCAGCAAGTCTACGCTG
DIO2	CCDS45146.1_DIO2_gR210r	TCACCTGTTTGTAGGCATCG
DIO2	CCDS45146.1_DIO2_gR278f	CATGTCTCCAGTACAGAAGG
DIO2	CCDS45146.1_DIO2_gR622r	TCAGCCACAACTCGGCACTG
IL1A	CCDS2101.1_IL1A_gR211f	TACCTTCAAGGAGAGCATGG
IL1A	CCDS2101.1_IL1A_gR227f	ATGGTGGTAGTAGCAACCAA
IL1A	CCDS2101.1_IL1A_gR289f	CATCACTGATGATGACCTGG
IL1A	CCDS2101.1_IL1A_gR459r	TATGTAATGCAGCAGCCGTG
MKL2	CCDS32391.1_MKL2_gR1865r	TGACTTGACAGAATGACCTG
MKL2	CCDS32391.1_MKL2_gR203f	AGAGAACAACTAGTGGACCA
MKL2	CCDS32391.1_MKL2_gR25f	CACAGGGGCGATAGACACCG
MKL2	CCDS32391.1_MKL2_gR964r	GCGTAGTTAGAGTCCATCTG
FH	CCDS1617.1_FH_gR1051r	AATTCTCCCAGACCTGACCG
FH	CCDS1617.1_FH_gR106r	GCGTTCGGAGGCCAAAACGA
FH	CCDS1617.1_FH_gR1187f	CATGTTGCTGTCACTGTCGG
FH	CCDS1617.1_FH_gR275r	GCCAAAAGCTTTAATAACTG
NCBP2	CCDS46986.1_NCBP2_gR199f	CTGGGACGCAGGCTTTAAGG
NCBP2	CCDS46986.1_NCBP2_gR200f	TGGGACGCAGGCTTTAAGGA
NCBP2	CCDS46986.1_NCBP2_gR40f	GCTGCGCAGCGACTCCTACG
NCBP2	CCDS46986.1_NCBP2_gR44r	GTACTGGCTCAGCTCCACGT
AMOTL2	CCDS63783.1_AMOTL2_gR1125f	AGGCCCTGGAGAAGACCATG
AMOTL2	CCDS63783.1_AMOTL2_gR1589r	ACTGCCACTGCTACCACCTG
AMOTL2	CCDS63783.1_AMOTL2_gR21f	GGACACTGGAAGACTCCTCG
AMOTL2	CCDS63783.1_AMOTL2_gR637r	AGTACAACATGAGGGTACTG
MRPL20	CCDS26.1_MRPL20_gR20r	ATTCCGCAGCCAGAGCTGCG
MRPL20	CCDS26.1_MRPL20_gR304f	GCTCAACAGGAAAGTCCTAG
MRPL20	CCDS26.1_MRPL20_gR54r	CCTCCTGGATCCGAAAGTAG
MRPL20	CCDS26.1_MRPL20_gR64f	CCGCTACTTTCGGATCCAGG
LPO	CCDS54149.1_LPO_gR1185r	GCTGATAATTCTCATCCAGG
LPO	CCDS54149.1_LPO_gR1565r	CCAGATGTCGATGTTGTCAG
LPO	CCDS54149.1_LPO_gR1780f	TGACAACACCCGCATCACCA
LPO	CCDS54149.1_LPO_gR875r	GGCCAGCAGAATATGCTCTG
FOLR2	CCDS8212.1_FOLR2_gR388f	GGATGTGCCCTTATGCAAAG
FOLR2	CCDS8212.1_FOLR2_gR493f	AGTTAACAAGTGCCCAGCTG
FOLR2	CCDS8212.1_FOLR2_gR561r	CCTTGTATGAGTGACTCCAG
FOLR2	CCDS8212.1_FOLR2_gR657f	ACCCCAACGAGGAAGTGGCG
KYAT3	CCDS30767.1_KYAT3_gR1134r	AGTTACAGAATGCTGAAACG
KYAT3	CCDS30767.1_KYAT3_gR191f	AGCCTGAATCAGTATACACG
KYAT3	CCDS30767.1_KYAT3_gR51f	AAGGACTTGATAGTAATGTG
KYAT3	CCDS30767.1_KYAT3_gR863r	AATCCAGAAAGCTTGAGCCA
IFI30	CCDS46015.1_IFI30_gR184r	TAGAGGGTCACATTGACAAG
IFI30	CCDS46015.1_IFI30_gR576f	TCATGCACGCCAACGCCCAG
IFI30	CCDS46015.1_IFI30_gR674r	CTGGTACAACTGGCAGACAA
IFI30	CCDS46015.1_IFI30_gR86r	GAAGTCTAACGCTTGCAGAG
HOMEZ	CCDS45085.1_HOMEZ_gR112f	CGGTCTCAGTAGTTCACCAG
HOMEZ	CCDS45085.1_HOMEZ_gR273r	CCATCTGCAACCCATAACGT
HOMEZ	CCDS45085.1_HOMEZ_gR330r	ATGACCAGCTAATACCACAG
HOMEZ	CCDS45085.1_HOMEZ_gR928r	GACTGTGGGACACAGCCTAG
DNAJC5	CCDS13546.1_DNAJC5_gR151f	CAAGAACCCCGACAACCCGG
DNAJC5	CCDS13546.1_DNAJC5_gR253f	CGGCTCGCTGGGTCTCTACG
DNAJC5	CCDS13546.1_DNAJC5_gR454f	GGAGTTCTACGTGTCCCCCG
DNAJC5	CCDS13546.1_DNAJC5_gR458r	CTGTGCCTCCAGATCCTCGG
CYP27A1	CCDS2423.1_CYP27A1_gR1072f	AAAGGACCCTGAGATCCAGG
CYP27A1	CCDS2423.1_CYP27A1_gR1376r	AAATGGGTGCTGGATCCTGG
CYP27A1	CCDS2423.1_CYP27A1_gR535f	CTATACGGATGCTTTCAATG
CYP27A1	CCDS2423.1_CYP27A1_gR722r	TAACCCGATGGATCTGACGA
BSPRY	CCDS43868.1_BSPRY_gR333f	CGAGGGAACTGGTTATCCAG
BSPRY	CCDS43868.1_BSPRY_gR435f	ACCAGAGCATCCTGACACAG
BSPRY	CCDS43868.1_BSPRY_gR658f	GACCCAACTCTGGGCAACGG
BSPRY	CCDS43868.1_BSPRY_gR928r	TCACTGCCAGAACCCTTGCG
PDCL	CCDS6845.1_PDCL_gR11r	CAGCAACTTATCATCAAGGG
PDCL	CCDS6845.1_PDCL_gR79f	GGATGAGGACAGTGACCACG
PDCL	CCDS6845.1_PDCL_gR872r	GCTATCCTCACTGTGACACG
PDCL	CCDS6845.1_PDCL_gR92f	GACCACGAGGACAAGGACCG
PDIA6	CCDS62852.1_PDIA6_gR1037r	AAACCCTCCAATCCCCAACG
PDIA6	CCDS62852.1_PDIA6_gR1211r	CCAAGGCTCTCTCTCAACGA
PDIA6	CCDS62852.1_PDIA6_gR1275r	CATCAAGCTCCACATCACTG
PDIA6	CCDS62852.1_PDIA6_gR862f	CATTGCCAAGAGGACGTGTG
PGBD2	CCDS31129.1_PGBD2_gR224f	GACAGGAGCTTGGATCTAGG
PGBD2	CCDS31129.1_PGBD2_gR496f	CCGCTGGCACGATAGCAGCG
PGBD2	CCDS31129.1_PGBD2_gR573f	ACTCTGGAGCAGCTAAAACG
PGBD2	CCDS31129.1_PGBD2_gR815r	ATTGCTCTCCAGATACACAC
RAB34	CCDS82096.1_RAB34_gR106r	GCAGACCCTACGATTACGCG
RAB34	CCDS82096.1_RAB34_gR247r	GGAGATGAAACAATCACCCG
RAB34	CCDS82096.1_RAB34_gR328r	GGTGTCCCGACTACAACTCG
RAB34	CCDS82096.1_RAB34_gR52r	ATGGTTCCTACAATAACCCG
RASA3	CCDS32016.1_RASA3_gR2353f	GCTAAAGCAAGTCATCGCTG
RASA3	CCDS32016.1_RASA3_gR319f	CTTGCAGAAGTACCACAACA
RASA3	CCDS32016.1_RASA3_gR418f	CGAGGTCATCACAGACACTG
RASA3	CCDS32016.1_RASA3_gR81f	AAAACCTTCCCTCTTACCCG
RBP4	CCDS81488.1_RBP4_gR172f	TCTGCAGGACAACATCGTCG
RBP4	CCDS81488.1_RBP4_gR184f	CATCGTCGCGGAGTTCTCCG
RBP4	CCDS81488.1_RBP4_gR317f	AAGTTCAAGATGAAGTACTG
RBP4	CCDS81488.1_RBP4_gR557f	TACAGGCTGATCGTCCACAA
RBPJ	CCDS3436.1_RBPJ_gR1007r	CACAGGCACAGGAGTGACTG
RBPJ	CCDS3436.1_RBPJ_gR1384f	CGAATCAAACACAAACAGCG
RBPJ	CCDS3436.1_RBPJ_gR1444f	CACATCATCTACAGCCACAG
RBPJ	CCDS3436.1_RBPJ_gR602f	CATGCCAGTTCACAGCAGTG
RGS7	CCDS60457.1_RGS7_gR1026r	AATCCAAGTTAATAGCACTG
RGS7	CCDS60457.1_RGS7_gR1248f	AAAACTGTACACCAACACTG
RGS7	CCDS60457.1_RGS7_gR34f	TTATGGGCAGACCAGCAACG
RGS7	CCDS60457.1_RGS7_gR742r	CATGGGTTAGAAGGGTCAGG
RYR3	CCDS58351.1_RYR3_gR11276r	GCTGATGATGACATTCACGG
[truncated: 71,528 more rows]
