# Supplementary material for: Surfaceome CRISPR screen identifies OLFML3 as a rhinovirus-inducible IFN antagonist
Source: Genome Biol. 2021 Oct 22;22:297. doi: 10.1186/s13059-021-02513-w (PMC8532573; doi:10.1186/s13059-021-02513-w)
Supplement: Supplementary file 4 — Additional file 4. Design of surfaceome CRISPR library. [file 13059_2021_2513_MOESM4_ESM.xlsx]

## Sheet: Surfaceome
gene_id	sgRNA_id	sgRNA seq
ASAH1	CCDS47813.1_ASAH1_gR1112f	ACCTTGATAGATGTTACCAA
ASAH1	CCDS47813.1_ASAH1_gR1134f	GTCAATTCGAAACTTACCTG
ASAH1	CCDS47813.1_ASAH1_gR1135f	TCAATTCGAAACTTACCTGC
ASAH1	CCDS47813.1_ASAH1_gR1152r	ACCAACCTATACAAGGGTCA
ASAH1	CCDS47813.1_ASAH1_gR347r	TAAAGGTATATCAGTAACAG
ASAH1	CCDS47813.1_ASAH1_gR48r	GACTTGGGTAGGAGGCCCGG
ASAH1	CCDS47813.1_ASAH1_gR59r	AAGCGCGCTGAGACTTGGGT
ASAH1	CCDS47813.1_ASAH1_gR671f	GAACGTTTCAGTATAAATGG
ASAH1	CCDS47813.1_ASAH1_gR79f	TCTCAGCGCGCTTTTCACCG
ASAH1	CCDS47813.1_ASAH1_gR830f	CCAGCCTACTTTATCCTGGG
ASAH1	CCDS47813.1_ASAH1_gR844f	CCTGGGAGGCAACCAGTCTG
ASAH1	CCDS47813.1_ASAH1_gR925f	TAAGCAGGGTAGATGGTATG
CDH9	CCDS3893.1_CDH9_gR1072r	GGTCCCAGGTGTAAGAATCG
CDH9	CCDS3893.1_CDH9_gR1079f	GATCCACGATTCTTACACCT
CDH9	CCDS3893.1_CDH9_gR1102f	ACCTTTCAAAGATACAGCTG
CDH9	CCDS3893.1_CDH9_gR1553f	GATAAGGATGACCCTCCCCG
CDH9	CCDS3893.1_CDH9_gR1764r	GATTATCGCAGGCACACACA
CDH9	CCDS3893.1_CDH9_gR1985f	GTGACCTACAACGATGAAGG
CDH9	CCDS3893.1_CDH9_gR1990f	CTACAACGATGAAGGCGGCG
CDH9	CCDS3893.1_CDH9_gR2038f	TGGCACATTAAGGAATCCAG
CDH9	CCDS3893.1_CDH9_gR2304r	AACGAGGCCCCCAGTCACTG
CDH9	CCDS3893.1_CDH9_gR2307f	ATGATTACCTCAGTGACTGG
CDH9	CCDS3893.1_CDH9_gR2342f	AAACTTGCCGATATGTATGG
CDH9	CCDS3893.1_CDH9_gR586f	CTATGGAAATAGTGCCAAAG
CLEC14A	CCDS9667.1_CLEC14A_gR1456r	TATGCATCACTAGAGCCAAG
CLEC14A	CCDS9667.1_CLEC14A_gR1454r	TGCATCACTAGAGCCAAGAG
CLEC14A	CCDS9667.1_CLEC14A_gR1045r	GTGCTCTGTGATCCCCATCG
CLEC14A	CCDS9667.1_CLEC14A_gR865f	CCGCTCTTGTGTGACCAGTG
CLEC14A	CCDS9667.1_CLEC14A_gR756r	CTGCGCATTTGCCAGCACGG
CLEC14A	CCDS9667.1_CLEC14A_gR744r	CAGCACGGAGGTACCTCCCG
CLEC14A	CCDS9667.1_CLEC14A_gR679f	GATCTCAGTTACTTGCATCG
CLEC14A	CCDS9667.1_CLEC14A_gR555r	TCAAGTTAGAGGCGGCCCCG
CLEC14A	CCDS9667.1_CLEC14A_gR422r	GAGTACCGCGCATCTCCGCG
CLEC14A	CCDS9667.1_CLEC14A_gR417f	CCCAACGCTCCTGCACCGCG
CLEC14A	CCDS9667.1_CLEC14A_gR363r	TGTCGCTTTCGAGACCGCCG
CLEC14A	CCDS9667.1_CLEC14A_gR129r	CCTGCCGCTTCATGGTAGCG
DCBLD2	CCDS46878.1_DCBLD2_gR1044f	TTGCCACTGATGAATACCAG
DCBLD2	CCDS46878.1_DCBLD2_gR1111f	AACCACTGGATCCACCATGG
DCBLD2	CCDS46878.1_DCBLD2_gR1784r	GCTGCTGCTATAGCGAACTG
DCBLD2	CCDS46878.1_DCBLD2_gR1876r	CCAACAATTCCTCCTACCAG
DCBLD2	CCDS46878.1_DCBLD2_gR1971f	TAGATCCTTACAACTCACCA
DCBLD2	CCDS46878.1_DCBLD2_gR2016f	CTGAACCACTCCCAATTACG
DCBLD2	CCDS46878.1_DCBLD2_gR2070r	GCTGACCAACTGAAGTTGTG
DCBLD2	CCDS46878.1_DCBLD2_gR2109f	CATCCACTTTCAAGGCTACG
DCBLD2	CCDS46878.1_DCBLD2_gR2237r	CTGGTACACCAATTCGTCTG
DCBLD2	CCDS46878.1_DCBLD2_gR2263r	GATACTTCTTGTGTGCTCTG
DCBLD2	CCDS46878.1_DCBLD2_gR639r	AAGGAAGCAGACAACCAGCT
DCBLD2	CCDS46878.1_DCBLD2_gR749f	GTAGTGTCAAACACGTTGGG
PLXNB1	CCDS2765.1_PLXNB1_gR1947r	CACACCAGTTACACCCCCAG
PLXNB1	CCDS2765.1_PLXNB1_gR2176f	AGCTTCGGACATCTCACCTG
PLXNB1	CCDS2765.1_PLXNB1_gR2424r	CTGTGGGATGAAGAGCCTCG
PLXNB1	CCDS2765.1_PLXNB1_gR2745r	CCTGAACGCTCTCCACACAG
PLXNB1	CCDS2765.1_PLXNB1_gR3068f	GTACTGTATGACTGTTCCGT
PLXNB1	CCDS2765.1_PLXNB1_gR3388f	CAGCCTCGTGTGCATCACCG
PLXNB1	CCDS2765.1_PLXNB1_gR3725f	ACGGAGCGGAGGCTTCAACG
PLXNB1	CCDS2765.1_PLXNB1_gR4237f	GGACCTTGCAATGTCCAAGG
PLXNB1	CCDS2765.1_PLXNB1_gR4275r	TCAGCGTCTTCACCACACAG
PLXNB1	CCDS2765.1_PLXNB1_gR4910r	GGTGAGCAGAGATGCCACGT
PLXNB1	CCDS2765.1_PLXNB1_gR4924f	CGTGGCATCTCTGCTCACCG
PLXNB1	CCDS2765.1_PLXNB1_gR585r	CATAGGAGAAGGCAGCTTGG
TMEM30B	CCDS32093.1_TMEM30B_gR965r	GAGGGAGCCGACGACCAGGT
TMEM30B	CCDS32093.1_TMEM30B_gR841r	TTGACGCGGTAGGCGCCCCG
TMEM30B	CCDS32093.1_TMEM30B_gR836f	TACTCGGCCGGGCTGCCGCG
TMEM30B	CCDS32093.1_TMEM30B_gR813r	CGGCCGAGTAGTTGCCCTGG
TMEM30B	CCDS32093.1_TMEM30B_gR784r	GCGTACAGTTTGCGGAACGT
TMEM30B	CCDS32093.1_TMEM30B_gR612r	GCGGGTTGCGGAACTTGACG
TMEM30B	CCDS32093.1_TMEM30B_gR432r	AGGGGGCGCACTCGTTGACA
TMEM30B	CCDS32093.1_TMEM30B_gR324r	GCTCGTAGTAGAGGTACACT
TMEM30B	CCDS32093.1_TMEM30B_gR274r	TACCAGGCGCACGAGCAGGG
TMEM30B	CCDS32093.1_TMEM30B_gR238f	TAACTGCTCGGTGTGCGCCG
TMEM30B	CCDS32093.1_TMEM30B_gR170f	GGCCTCTACTACTCCTCCAA
TMEM30B	CCDS32093.1_TMEM30B_gR121f	GCTGCCGCTCTTCTTCTGCG
CNTFR	CCDS6558.1_CNTFR_gR1009f	CACGAAGATCTGTGACCCTG
CNTFR	CCDS6558.1_CNTFR_gR200r	AGAGCCGTTGAGCAGGTCAG
CNTFR	CCDS6558.1_CNTFR_gR252r	AGCAGGCGTAGAGGCCACTG
CNTFR	CCDS6558.1_CNTFR_gR276r	GCAGGTGCCAGGAGTCACGG
CNTFR	CCDS6558.1_CNTFR_gR529f	GTTCTCCACCATCAAGTACA
CNTFR	CCDS6558.1_CNTFR_gR53r	CTGGGCGTAGACAACTGCGG
CNTFR	CCDS6558.1_CNTFR_gR56r	TCTCTGGGCGTAGACAACTG
CNTFR	CCDS6558.1_CNTFR_gR721r	TAGCGCAGAAAGAACTTGAG
CNTFR	CCDS6558.1_CNTFR_gR756f	GACCCCTCATCCTGGACCAG
CNTFR	CCDS6558.1_CNTFR_gR835f	GAAGGAGTACATTATCCAGG
CNTFR	CCDS6558.1_CNTFR_gR928f	GGAACCGCGACACCTCACCA
CNTFR	CCDS6558.1_CNTFR_gR931f	ACCGCGACACCTCACCACGG
AMIGO2	CCDS8751.1_AMIGO2_gR1500f	GCATCCTAAAGTCCACGAGG
AMIGO2	CCDS8751.1_AMIGO2_gR1498f	GGGCATCCTAAAGTCCACGA
AMIGO2	CCDS8751.1_AMIGO2_gR1497f	AGGGCATCCTAAAGTCCACG
AMIGO2	CCDS8751.1_AMIGO2_gR1393f	GGCAGGTGCAGGTAAAAGAG
AMIGO2	CCDS8751.1_AMIGO2_gR1350r	CAGCGGAGGCATCACTAGCG
AMIGO2	CCDS8751.1_AMIGO2_gR1123f	ACGCCTGTTAAATGAAACTG
AMIGO2	CCDS8751.1_AMIGO2_gR1062r	CTCCAGCATCCTCAAAACGA
AMIGO2	CCDS8751.1_AMIGO2_gR930r	TACCTGTCTTGCTGTCACAG
AMIGO2	CCDS8751.1_AMIGO2_gR783f	ACGATTACACCTGTCGCCTG
AMIGO2	CCDS8751.1_AMIGO2_gR719r	ACGATACCAAAAGACCAGCA
AMIGO2	CCDS8751.1_AMIGO2_gR710r	AAAGACCAGCAAGGAGTACA
AMIGO2	CCDS8751.1_AMIGO2_gR129r	TGGCACAGATGCAAGCGGTG
TM2D1	CCDS65554.1_TM2D1_gR100r	GAGGTGGCAACAGCCCCCCA
TM2D1	CCDS65554.1_TM2D1_gR122r	AAGCGACTCCTCGCCCCCGG
TM2D1	CCDS65554.1_TM2D1_gR142f	CGAGGAGTCGCTTAAGTGCG
TM2D1	CCDS65554.1_TM2D1_gR14r	AGACGGACCAGACGGCCAGG
TM2D1	CCDS65554.1_TM2D1_gR154f	TAAGTGCGAGGACCTCAAAG
TM2D1	CCDS65554.1_TM2D1_gR155f	AAGTGCGAGGACCTCAAAGT
TM2D1	CCDS65554.1_TM2D1_gR22r	TCCGGAGCAGACGGACCAGA
TM2D1	CCDS65554.1_TM2D1_gR278f	ATAACTTGTAAGGATTCCAG
TM2D1	CCDS65554.1_TM2D1_gR364f	AAATGGCTATTCCTACAAAG
TM2D1	CCDS65554.1_TM2D1_gR66f	CCAGACTCGTTGGTGTCCTG
TM2D1	CCDS65554.1_TM2D1_gR96f	CAGTCACTACAGGACCCTGG
TM2D1	CCDS65554.1_TM2D1_gR97f	AGTCACTACAGGACCCTGGG
GRIK3	CCDS416.1_GRIK3_gR1249f	CGACGGGCTCAACATCACTG
GRIK3	CCDS416.1_GRIK3_gR1487f	TACGGGGCACAGGATGACAA
GRIK3	CCDS416.1_GRIK3_gR1556r	AACATGGGTGATGGTCAGGG
GRIK3	CCDS416.1_GRIK3_gR1720f	TGTTCTCCTCGCCTACCTGG
GRIK3	CCDS416.1_GRIK3_gR2164f	GGCGCTGGTGAAGAACAACG
GRIK3	CCDS416.1_GRIK3_gR2492r	CACAGAGAGGACCAGCCCGG
GRIK3	CCDS416.1_GRIK3_gR2581f	GCGTTCCTTCTGCAGCACCG
GRIK3	CCDS416.1_GRIK3_gR27r	ATTCCCAAACCAGACTCCGG
GRIK3	CCDS416.1_GRIK3_gR427r	AAGGTGTCCTTGTTGTCCAG
GRIK3	CCDS416.1_GRIK3_gR513f	TGGTCCAGTACCTCAAGTGG
GRIK3	CCDS416.1_GRIK3_gR530r	ACTGTCGTCATAGACCACGG
GRIK3	CCDS416.1_GRIK3_gR533r	TGTACTGTCGTCATAGACCA
FCGR1A	CCDS933.1_gR162f	CTGGGAGCAGCTCTACACAG
SPPL2B	CCDS74253.1_SPPL2B_gR1074r	ACACGAAGAAGATGTCGTAG
SPPL2B	CCDS74253.1_SPPL2B_gR1251r	AAATGTCTCCGAAACCCAGG
SPPL2B	CCDS74253.1_SPPL2B_gR1302r	GTACCTGGATGTCAAACCTG
SPPL2B	CCDS74253.1_SPPL2B_gR1328r	GGCCACGAAGTATACCCTGG
SPPL2B	CCDS74253.1_SPPL2B_gR1374r	GTGCCACGAATGTCACAAGG
SPPL2B	CCDS74253.1_SPPL2B_gR178f	TCTTCCGCACGACCTCAGCA
SPPL2B	CCDS74253.1_SPPL2B_gR309f	GCACCTTCTATGAGAAAGTG
SPPL2B	CCDS74253.1_SPPL2B_gR378r	GCGTCTTATTACCCCCCGGG
SPPL2B	CCDS74253.1_SPPL2B_gR379r	TGCGTCTTATTACCCCCCGG
SPPL2B	CCDS74253.1_SPPL2B_gR380r	CTGCGTCTTATTACCCCCCG
SPPL2B	CCDS74253.1_SPPL2B_gR415f	TGATGAGATTGGCATTCCCG
SPPL2B	CCDS74253.1_SPPL2B_gR91f	TGAGTACGGCATGGTGCACG
TSPAN13	CCDS5363.1_TSPAN13_gR130f	GCTGATTTCCAGTCTCCGAG
TSPAN13	CCDS5363.1_TSPAN13_gR134f	ATTTCCAGTCTCCGAGTGGT
TSPAN13	CCDS5363.1_TSPAN13_gR139f	CAGTCTCCGAGTGGTCGGCG
TSPAN13	CCDS5363.1_TSPAN13_gR399r	TGTCATTTGGGTTAACACTT
TSPAN13	CCDS5363.1_TSPAN13_gR450r	GAGCACATGGCGAGCACGAG
TSPAN13	CCDS5363.1_TSPAN13_gR549r	TGTAGGTCAGCCAAACACCC
TSPAN13	CCDS5363.1_TSPAN13_gR591r	ATGCACTAGGATTCGCGCGG
TSPAN13	CCDS5363.1_TSPAN13_gR592r	AATGCACTAGGATTCGCGCG
TSPAN13	CCDS5363.1_TSPAN13_gR593r	GAATGCACTAGGATTCGCGC
TSPAN13	CCDS5363.1_TSPAN13_gR594r	GGAATGCACTAGGATTCGCG
TSPAN13	CCDS5363.1_TSPAN13_gR93f	TGCTAATTGGAATTGCTGCG
TSPAN13	CCDS5363.1_TSPAN13_gR95f	CTAATTGGAATTGCTGCGTG
PDGFRA	CCDS3495.1_PDGFRA_gR1447f	CTCCCGAGACAGGAGTACCG
PDGFRA	CCDS3495.1_PDGFRA_gR1450f	CCGAGACAGGAGTACCGTGG
PDGFRA	CCDS3495.1_PDGFRA_gR1576f	CCTGCGTTCTGAACTCACGG
PDGFRA	CCDS3495.1_PDGFRA_gR1950f	TGAAGATAATGACTCACCTG
PDGFRA	CCDS3495.1_PDGFRA_gR2451r	TGCGAGCAGCCAGATCACGG
PDGFRA	CCDS3495.1_PDGFRA_gR2806f	GAAATGCTGGAACAGTGAGC
PDGFRA	CCDS3495.1_PDGFRA_gR2838r	TCTCCACAATCTCACTCAGG
PDGFRA	CCDS3495.1_PDGFRA_gR2983f	TGGTGTCACCTACAAAAACG
PDGFRA	CCDS3495.1_PDGFRA_gR3044f	CAGAGACTGAGCGCTGACAG
PDGFRA	CCDS3495.1_PDGFRA_gR565f	TGTAGGGCCCTATATCTGTG
PDGFRA	CCDS3495.1_PDGFRA_gR832f	GTACACTTTGACGGTCCCCG
PDGFRA	CCDS3495.1_PDGFRA_gR845r	ATCTCCACTGTCTTTCACCG
P2RX1	CCDS11040.1_P2RX1_gR1001f	ATCCCTACAATGACCACCAT
P2RX1	CCDS11040.1_P2RX1_gR1040r	CAGCAGGTCACAGAGAACTG
P2RX1	CCDS11040.1_P2RX1_gR173f	AAGGGCTACCAGACCTCGAG
P2RX1	CCDS11040.1_P2RX1_gR249r	CAGCCACATCCCAGACCTGG
P2RX1	CCDS11040.1_P2RX1_gR302r	GAAATTGGTCATGACCACGA
P2RX1	CCDS11040.1_P2RX1_gR332r	GTAGCCTTGAGTCTGCTTCG
P2RX1	CCDS11040.1_P2RX1_gR35r	GTCATACTCGAAGAGGAAGG
P2RX1	CCDS11040.1_P2RX1_gR399f	AAGACAGTGGCTGTACCCCT
P2RX1	CCDS11040.1_P2RX1_gR42r	GGGGGGTGTCATACTCGAAG
P2RX1	CCDS11040.1_P2RX1_gR438r	AGGCCACACACTTGCCCGTG
P2RX1	CCDS11040.1_P2RX1_gR501r	TGTCGTCATCCACCTCCACG
P2RX1	CCDS11040.1_P2RX1_gR641r	AAAGAGGCAGGTCTTCATGT
F13A1	CCDS4496.1_F13A1_gR1107f	AACTCACCAAGGATTCAGTG
F13A1	CCDS4496.1_F13A1_gR1244r	GTGCTTGATGGCTTGAACCG
F13A1	CCDS4496.1_F13A1_gR184f	GAGATGGGACACTAACAAGG
F13A1	CCDS4496.1_F13A1_gR1880r	CTCAGGGATGGTTAGCACGG
F13A1	CCDS4496.1_F13A1_gR2069r	CACTTCTTCCCACTGCACGG
F13A1	CCDS4496.1_F13A1_gR237r	CATAGAAAGACTGCCCTCTG
F13A1	CCDS4496.1_F13A1_gR380f	ATAGTCTCAGAGTTACAAAG
F13A1	CCDS4496.1_F13A1_gR462f	CTTCCCCCAAATGTATTGTG
F13A1	CCDS4496.1_F13A1_gR480r	TCCAGACAGCAACATACATG
F13A1	CCDS4496.1_F13A1_gR628f	GTATGTCCTGAATGACATCG
F13A1	CCDS4496.1_F13A1_gR831r	TATTGTCCCAGGATCCAACG
F13A1	CCDS4496.1_F13A1_gR89r	CACGCCCTGAAGCTCCACTG
MFNG	CCDS54525.1_MFNG_gR17f	ATGCAGTGCCGGCTCCCGCG
MFNG	CCDS54525.1_MFNG_gR229f	GGAGCTGCTGCTTGACACGT
MFNG	CCDS54525.1_MFNG_gR244f	CACGTGGGTTTCCAGGACCA
MFNG	CCDS54525.1_MFNG_gR272r	GCAGTTGGTGACCACAAGGT
MFNG	CCDS54525.1_MFNG_gR273r	AGCAGTTGGTGACCACAAGG
MFNG	CCDS54525.1_MFNG_gR289f	TGTGGTCACCAACTGCTCCG
MFNG	CCDS54525.1_MFNG_gR594f	TGGCTTTGAAGATGGCTCCG
MFNG	CCDS54525.1_MFNG_gR686f	ATCATTGAGTGCAAGCTGGG
MFNG	CCDS54525.1_MFNG_gR795f	TCAGCTACGGTGTCTTTGAG
MFNG	CCDS54525.1_MFNG_gR84r	GCTGCGGGGACAGGTTCAAG
MFNG	CCDS54525.1_MFNG_gR876r	TATCTGGATAGAGCAGACAA
MFNG	CCDS54525.1_MFNG_gR96f	ACTTGAACCTGTCCCCGCAG
BGN	CCDS14721.1_BGN_gR1033f	CAACCCCGTGCCCTACTGGG
BGN	CCDS14721.1_BGN_gR1062r	CCAGGCGGTCAGTGACGCAG
BGN	CCDS14721.1_BGN_gR112f	GCCATTCATGATGAACGATG
BGN	CCDS14721.1_BGN_gR13r	AGAGACACGAGGCGCCACAG
BGN	CCDS14721.1_BGN_gR24r	TCAGGGCCAGCAGAGACACG
BGN	CCDS14721.1_BGN_gR281r	GTTCTGCAGGTCCAGCAGCG
BGN	CCDS14721.1_BGN_gR359r	CTTGTTGTTCACCAGGACGA
BGN	CCDS14721.1_BGN_gR408f	AGAAGGCCTTCAGCCCACTG
BGN	CCDS14721.1_BGN_gR448f	CATCTCCAAGAACCACCTGG
BGN	CCDS14721.1_BGN_gR590f	GGGAACCCACTGGAGAACAG
BGN	CCDS14721.1_BGN_gR646f	CAACTACCTGCGCATCTCAG
BGN	CCDS14721.1_BGN_gR840r	TGTCCAAGTGGAGCTCCCGG
HSP90AB1	CCDS4909.1_HSP90AB1_gR1893r	TCTCCACAATGGGGTGGTCA
HSP90AB1	CCDS4909.1_HSP90AB1_gR2030r	GCGATAGATGCGGTTGGAGT
HSP90AB1	CCDS4909.1_HSP90AB1_gR2031r	TGCGATAGATGCGGTTGGAG
HSP90AB1	CCDS4909.1_HSP90AB1_gR2036r	GATCATGCGATAGATGCGGT
HSP90AB1	CCDS4909.1_HSP90AB1_gR2040r	GCTTGATCATGCGATAGATG
HSP90AB1	CCDS4909.1_HSP90AB1_gR2130r	CCTCATCGCCCTCGAGAGGG
HSP90AB1	CCDS4909.1_HSP90AB1_gR2131r	TCCTCATCGCCCTCGAGAGG
HSP90AB1	CCDS4909.1_HSP90AB1_gR2132r	ATCCTCATCGCCCTCGAGAG
HSP90AB1	CCDS4909.1_HSP90AB1_gR2133r	CATCCTCATCGCCCTCGAGA
HSP90AB1	CCDS4909.1_HSP90AB1_gR2134r	GCATCCTCATCGCCCTCGAG
HSP90AB1	CCDS4909.1_HSP90AB1_gR2140f	CCCCCCTCTCGAGGGCGATG
HSP90AB1	CCDS4909.1_HSP90AB1_gR413r	CACTTTCTCTGCCACCAAGT
MICB	CCDS75422.1_gR38r	GGGTGCAAAAGGGAAGGCGA
MICB	CCDS75422.1_gR438r	GATATCGCTGTAGTTTCTGC
MICB	CCDS75422.1_gR460f	ACAGCGATATCTGAAATCCG
MICB	CCDS75422.1_gR463f	GCGATATCTGAAATCCGGGG
MICB	CCDS75422.1_gR520f	CACCTGCAGCGAGGTCTCAG
MICB	CCDS75422.1_gR521f	ACCTGCAGCGAGGTCTCAGA
MICB	CCDS75422.1_gR683r	CTCTCCTTGGCGAATCCTGG
MICB	CCDS75422.1_gR689f	GTGGCCACCAGGATTCGCCA
MICB	CCDS75422.1_gR694f	CACCAGGATTCGCCAAGGAG
MICB	CCDS75422.1_gR951r	CCAGCTGTGCTGCATCCCTG
MICB	CCDS75422.1_gR962f	CACAGGGATGCAGCACAGCT
MICB	CCDS75422.1_gR998f	ATGTCAGCTACTGGGTCCAC
FGFR4	CCDS78096.1_FGFR4_gR1144f	TCAAGCTCATCCCTGGTACG
FGFR4	CCDS78096.1_FGFR4_gR1246f	TGGCCAGGTAGTACGTGCAG
FGFR4	CCDS78096.1_FGFR4_gR149r	CAGACGCACAGGCTGCCCAA
FGFR4	CCDS78096.1_FGFR4_gR202f	TGGTGGCCACTGGTACAAGG
FGFR4	CCDS78096.1_FGFR4_gR2129r	GCTGAAGACAGAATCGCTGG
FGFR4	CCDS78096.1_FGFR4_gR23r	ACTCAGCAGGACCCCCAACA
FGFR4	CCDS78096.1_FGFR4_gR258r	GGAAGCTGGCAATCTCTAGG
FGFR4	CCDS78096.1_FGFR4_gR489f	AACTGCATGCAGTACCTGCG
FGFR4	CCDS78096.1_FGFR4_gR552r	CCTGTCCATCCTTAAGCCAG
FGFR4	CCDS78096.1_FGFR4_gR893r	TTGCACATAGGGGAAACCGT
FGFR4	CCDS78096.1_FGFR4_gR937f	TGCAGACATCAATAGCTCAG
FGFR4	CCDS78096.1_FGFR4_gR957f	AGGTGGAGGTCCTGTACCTG
RAET1G	CCDS43514.1_RAET1G_gR24r	GGAGGCGTAGAAGGAACGCG
RAET1G	CCDS43514.1_RAET1G_gR25r	GGGAGGCGTAGAAGGAACGC
RAET1G	CCDS43514.1_RAET1G_gR26r	CGGGAGGCGTAGAAGGAACG
RAET1G	CCDS43514.1_RAET1G_gR404f	AAAGCCGAAGGACACGGCAG
RAET1G	CCDS43514.1_RAET1G_gR708r	ATATGAGGAGACACATGATG
RAET1G	CCDS43514.1_RAET1G_gR726f	TGTGTCTCCTCATATGCTCC
RAET1G	CCDS43514.1_RAET1G_gR76f	CAGCTGGTGCAGGACCGGGC
RAET1G	CCDS43514.1_RAET1G_gR811r	ACTCTCCTCAGCAGCCAGGT
RAET1G	CCDS43514.1_RAET1G_gR815r	AAGGACTCTCCTCAGCAGCC
RAET1G	CCDS43514.1_RAET1G_gR866f	ATAGCGAAGCGCCCCTTGTC
RAET1G	CCDS43514.1_RAET1G_gR869f	GCGAAGCGCCCCTTGTCTGG
RAET1G	CCDS43514.1_RAET1G_gR988r	CAAGATATGGAGACCTGTAG
FCGRT	CCDS12770.1_FCGRT_gR1018f	CCTTCGTGGAGACGACACCG
FCGRT	CCDS12770.1_FCGRT_gR103f	CCTCCTGTACCACCTTACCG
FCGRT	CCDS12770.1_FCGRT_gR128r	CCAGAAGGCAGGAGTCCCCG
FCGRT	CCDS12770.1_FCGRT_gR191f	CTGAGCTACAATAGCCTGCG
FCGRT	CCDS12770.1_FCGRT_gR376f	ACTGGGCCCTGACAACACCT
FCGRT	CCDS12770.1_FCGRT_gR409f	CAAGTTCGCCCTGAACGGCG
FCGRT	CCDS12770.1_FCGRT_gR533r	CGGGCAGGAGAATAGCAGGA
FCGRT	CCDS12770.1_FCGRT_gR645r	AGGTAAGCACGGAAAAGCCA
FCGRT	CCDS12770.1_FCGRT_gR777r	CTGTTAGTGACGACGAGGCG
FCGRT	CCDS12770.1_FCGRT_gR782r	TTTGACTGTTAGTGACGACG
FCGRT	CCDS12770.1_FCGRT_gR893r	GATTCCCACCACGAGCACGG
FCGRT	CCDS12770.1_FCGRT_gR995r	TCCACGAAGGGAGATCCAAG
SIGLEC12	CCDS59416.1_SIGLEC12_gR1046f	TCCCTGCAAAACGAGTACAC
SIGLEC12	CCDS59416.1_SIGLEC12_gR1081f	TATATCAGGAGTGACGCTAG
SIGLEC12	CCDS59416.1_SIGLEC12_gR1091f	GTGACGCTAGGGGCATTCGG
SIGLEC12	CCDS59416.1_SIGLEC12_gR160r	TGGGGGTAAAGGACACTGCA
SIGLEC12	CCDS59416.1_SIGLEC12_gR177r	AGGCAGTCCAGTTGTAATGG
SIGLEC12	CCDS59416.1_SIGLEC12_gR250f	TATACCATGGGATATTCCAG
SIGLEC12	CCDS59416.1_SIGLEC12_gR293f	AAAGTGCAAGAGGATACCCA
SIGLEC12	CCDS59416.1_SIGLEC12_gR299r	AAGGAGGAGGAATCGACCGT
SIGLEC12	CCDS59416.1_SIGLEC12_gR623r	TGGGATGAGGCTGAGCATCG
SIGLEC12	CCDS59416.1_SIGLEC12_gR63r	GGGACGCTGTGGAGAAACGA
SIGLEC12	CCDS59416.1_SIGLEC12_gR64r	TGGGACGCTGTGGAGAAACG
SIGLEC12	CCDS59416.1_SIGLEC12_gR839r	GACAGCACAGACAAGGTGCA
SORL1	CCDS8436.1_SORL1_gR107f	TGGACGCAGAGGCTGCACGG
SORL1	CCDS8436.1_SORL1_gR216r	GGAGCGGCTTCTCGTCCGCG
SORL1	CCDS8436.1_SORL1_gR2621r	CCTGGGACGATCAAGCACAG
SORL1	CCDS8436.1_SORL1_gR3305f	TGTGACTTTGACAACGACTG
SORL1	CCDS8436.1_SORL1_gR3428f	TGTGACCTTGAGGATGACTG
SORL1	CCDS8436.1_SORL1_gR3524r	GTCCCCGTCACATACCCAGG
SORL1	CCDS8436.1_SORL1_gR4180f	TGACAGGGAGAACGACTGTG
SORL1	CCDS8436.1_SORL1_gR4868r	CTGTACTTTAACCTGATACG
SORL1	CCDS8436.1_SORL1_gR4929f	CCAATGACTTTGTGACCCTG
SORL1	CCDS8436.1_SORL1_gR5962f	AAAATCCCGTAACAGCACTG
SORL1	CCDS8436.1_SORL1_gR73r	ACTTCGCAGAGAGCTCCGGG
SORL1	CCDS8436.1_SORL1_gR931f	GTACATGTTTGCTACAAAGG
TNFRSF14	CCDS44046.1_gR142f	CAAGGAGGACGAGTACCCAG
TNFRSF14	CCDS44046.1_gR143f	AAGGAGGACGAGTACCCAGT
TNFRSF14	CCDS44046.1_gR197f	TATCGTGTGAAGGAGGCCTG
TNFRSF14	CCDS44046.1_gR241r	TGGGCAATGTAGGTGCCTGG
TNFRSF14	CCDS44046.1_gR498f	TGTGTCAGAACTGCCCCCCG
TNFRSF14	CCDS44046.1_gR501r	TGGGAGAGAAGGTCCCCGGG
TNFRSF14	CCDS44046.1_gR502r	TTGGGAGAGAAGGTCCCCGG
TNFRSF14	CCDS44046.1_gR503r	ATTGGGAGAGAAGGTCCCCG
TNFRSF14	CCDS44046.1_gR603r	AGAGAAACCACCATACCCAG
TNFRSF14	CCDS44046.1_gR656r	ACATATGATTAGGCCAACTG
TNFRSF14	CCDS44046.1_gR796f	CCCTCCGGACGTCACCACGG
TNFRSF14	CCDS44046.1_gR828f	AGACAATACCCTCATTCACG
TLR4	CCDS6818.1_TLR4_gR1640r	ACTGTAATCAAGAACCTGGA
TLR4	CCDS6818.1_TLR4_gR1641r	GACTGTAATCAAGAACCTGG
TLR4	CCDS6818.1_TLR4_gR17r	CAGAGTCCCAGCCAGGCGCG
TLR4	CCDS6818.1_TLR4_gR1844f	GCAACACCTTCAGATAAGCA
TLR4	CCDS6818.1_TLR4_gR1920r	CAGATACTACAAGCACACTG
TLR4	CCDS6818.1_TLR4_gR195f	ACCTGAGCTTTAATCCCCTG
TLR4	CCDS6818.1_TLR4_gR199r	TAGCTGCCTAAATGCCTCAG
TLR4	CCDS6818.1_TLR4_gR2386f	CAGGAACACTTACCTGGAGT
TLR4	CCDS6818.1_TLR4_gR438r	AAGTTTTGAGATGTCCAATG
TLR4	CCDS6818.1_TLR4_gR771r	ATTCTCCCAGAACCAAACGA
TLR4	CCDS6818.1_TLR4_gR894r	ATAAGTCAATAATATCATCG
TLR4	CCDS6818.1_TLR4_gR947r	TTCAATAGTCACACTCACCA
ST14	CCDS8487.1_ST14_gR1041f	GCCGCTTACGTAAAGCCCAG
ST14	CCDS8487.1_ST14_gR1108f	TGACTGCACATGGAACATTG
ST14	CCDS8487.1_ST14_gR1213f	GGACTACGTGGAGATCAACG
ST14	CCDS8487.1_ST14_gR1293r	CGGTGTAGGACTGATCTGAG
ST14	CCDS8487.1_ST14_gR1538f	TGCGACAGTGTGAACGACTG
ST14	CCDS8487.1_ST14_gR1648f	CAATGGGAAGGACGACTGTG
ST14	CCDS8487.1_ST14_gR1982f	CACTGCTACATCGATGACAG
ST14	CCDS8487.1_ST14_gR201r	CGATCCCCAGCAAGACCAAG
ST14	CCDS8487.1_ST14_gR618f	CGGACTCCAAAACAGTACAG
ST14	CCDS8487.1_ST14_gR666r	AGCGCATCAGCTCCACACCG
ST14	CCDS8487.1_ST14_gR926r	GATGAGCAGGACGTTCTGGG
ST14	CCDS8487.1_ST14_gR963f	TGATAACCAACACTGAGCGG
GGT5	CCDS42989.1_GGT5_gR1006f	CCAACAGATCGATGGCCGGG
GGT5	CCDS42989.1_GGT5_gR1366f	GTCGAAGCTAGTGATTGGCG
GGT5	CCDS42989.1_GGT5_gR1541f	CAGAGGGGACTCCAAGACCG
GGT5	CCDS42989.1_GGT5_gR1642f	CTCGGACCTGAGGAAGAGTG
GGT5	CCDS42989.1_GGT5_gR26r	CAGCAGGACTAGGCTGACCG
GGT5	CCDS42989.1_GGT5_gR528f	TCAACGGGACAGAACCCCTG
GGT5	CCDS42989.1_GGT5_gR593r	GAAGACCTCCACGCCCTCTG
GGT5	CCDS42989.1_GGT5_gR612f	GCGTGGAGGTCTTCTACACG
GGT5	CCDS42989.1_GGT5_gR730r	TACAGGGTATAGTCCCCCAG
GGT5	CCDS42989.1_GGT5_gR731r	GTACAGGGTATAGTCCCCCA
GGT5	CCDS42989.1_GGT5_gR870r	ACTTGAGCGTCTCTACAAGG
GGT5	CCDS42989.1_GGT5_gR891f	AGACGCTCAAGTTTGCCAAG
ADCY3	CCDS1715.1_ADCY3_gR1219f	GCGGGAGAAGACCAAGACTG
ADCY3	CCDS1715.1_ADCY3_gR1437r	TCTCTTCTAGGTAATCACAG
ADCY3	CCDS1715.1_ADCY3_gR1630f	CCACAGCAGTGGGTCCACGT
ADCY3	CCDS1715.1_ADCY3_gR1771f	GCTCAACCAGCTGCTCAACG
ADCY3	CCDS1715.1_ADCY3_gR1857r	AGTAGCGGGTTTCCATCTCG
ADCY3	CCDS1715.1_ADCY3_gR2731f	GGGGTCCAAGAAGAGAGATG
ADCY3	CCDS1715.1_ADCY3_gR2825f	ACAGAGGAGAGCATCAACAA
ADCY3	CCDS1715.1_ADCY3_gR2828f	GAGGAGAGCATCAACAATGG
ADCY3	CCDS1715.1_ADCY3_gR3188f	AAACCACACTACGACATCTG
ADCY3	CCDS1715.1_ADCY3_gR3229f	CAGCAGGATGGAGTCCACGG
ADCY3	CCDS1715.1_ADCY3_gR3233r	AATGTTGCCCATGACCCCCG
ADCY3	CCDS1715.1_ADCY3_gR3300r	TGGGGCCTCGCCTCACAAAG
EPHA1	CCDS5884.1_EPHA1_gR1073f	GAACCCCCAGCAGATACGGG
EPHA1	CCDS5884.1_EPHA1_gR1377f	GACTGGTGAAGAAAGAACCG
EPHA1	CCDS5884.1_EPHA1_gR1809r	CAGGGTCCTCGTATGCCTGG
EPHA1	CCDS5884.1_EPHA1_gR1926f	AAGTGTATCGAGGGACCCTG
EPHA1	CCDS5884.1_EPHA1_gR1988f	TTAAAAGACACATCCCCAGG
EPHA1	CCDS5884.1_EPHA1_gR2497f	TGGGGAGATGAGCAATCAGG
EPHA1	CCDS5884.1_EPHA1_gR2564r	CTTCATGAGCTCATACAGAG
EPHA1	CCDS5884.1_EPHA1_gR262f	CTCCAATTGGATCTACCGCG
EPHA1	CCDS5884.1_EPHA1_gR291r	CGGTGAACTGCAGCTCCACG
EPHA1	CCDS5884.1_EPHA1_gR328f	GGACTGCAAGAGTTTCCCTG
EPHA1	CCDS5884.1_EPHA1_gR537r	AAGCGAGGTAGAGGCCACGG
EPHA1	CCDS5884.1_EPHA1_gR666r	CCACTTCCACCAACCCAGCG
FAM171A2	CCDS45701.1_FAM171A2_gR1235r	GCGGAAGAAGTCATCCCGGG
FAM171A2	CCDS45701.1_FAM171A2_gR1490r	CTGCGACAGCAGGAAGTCGG
FAM171A2	CCDS45701.1_FAM171A2_gR1622r	GTAGTGCGCGGGGATCACCA
FAM171A2	CCDS45701.1_FAM171A2_gR1632r	CGAGGCGCACGTAGTGCGCG
FAM171A2	CCDS45701.1_FAM171A2_gR2077f	CTCGGGCGTAGATGTCCACG
FAM171A2	CCDS45701.1_FAM171A2_gR2377f	CGACTCGCTCACCAGCCCGG
FAM171A2	CCDS45701.1_FAM171A2_gR2461r	TTGACGTTGAACACCATCAG
FAM171A2	CCDS45701.1_FAM171A2_gR256r	GTGCCCAAGCGATAACTGAG
FAM171A2	CCDS45701.1_FAM171A2_gR258r	AGGTGCCCAAGCGATAACTG
FAM171A2	CCDS45701.1_FAM171A2_gR395r	GTCCTCATAGAGGATGAGCG
FAM171A2	CCDS45701.1_FAM171A2_gR667f	GCTGACAGGTAATGGGACAG
FAM171A2	CCDS45701.1_FAM171A2_gR773f	TGGAGATTTGACCCCAAGAG
CA12	CCDS76767.1_CA12_gR150r	TGGCACTGTAGCGAGACTGG
CA12	CCDS76767.1_CA12_gR203f	GGGAACCCGAATGACCCGCA
CA12	CCDS76767.1_CA12_gR224f	GGCTCTGAGCACACCGTCAG
CA12	CCDS76767.1_CA12_gR456f	TTGAAGAGCTGCTTCCGGAG
CA12	CCDS76767.1_CA12_gR470r	CCGGTAGCGGTAATATTCAG
CA12	CCDS76767.1_CA12_gR482f	GCTGAATATTACCGCTACCG
CA12	CCDS76767.1_CA12_gR483f	CTGAATATTACCGCTACCGG
CA12	CCDS76767.1_CA12_gR519r	AAACTGTCCAGAGCACAGTG
CA12	CCDS76767.1_CA12_gR521r	GAAAACTGTCCAGAGCACAG
CA12	CCDS76767.1_CA12_gR549r	GCTCCTGGGAAATTTGCACG
CA12	CCDS76767.1_CA12_gR624r	AGTTGTTGATCATTTCTCTG
CA12	CCDS76767.1_CA12_gR663f	AGGTCCAGAAGTTCGATGAG
PTGFRN	CCDS890.1_PTGFRN_gR1019r	ATGAGGCGAGCTGTGCACCA
PTGFRN	CCDS890.1_PTGFRN_gR1309f	GGTGGACACGAAGAGTGGGG
PTGFRN	CCDS890.1_PTGFRN_gR1566f	TGTCTGCCTGGACCAAACAG
PTGFRN	CCDS890.1_PTGFRN_gR1747r	ATGATGAGAACAGAGTAGCG
PTGFRN	CCDS890.1_PTGFRN_gR2274f	GCATCGTGACCACCTCCCGG
PTGFRN	CCDS890.1_PTGFRN_gR2571r	CCTCCTTCTTACAACACCAG
PTGFRN	CCDS890.1_PTGFRN_gR2581f	CCACTGGTGTTGTAAGAAGG
PTGFRN	CCDS890.1_PTGFRN_gR563f	CTGCTGTGGGAGGTGCACCG
PTGFRN	CCDS890.1_PTGFRN_gR649f	CGAGCAGCGCTACCACAGTG
PTGFRN	CCDS890.1_PTGFRN_gR651r	CGAGGCGCACGTCCCCACTG
PTGFRN	CCDS890.1_PTGFRN_gR815r	TGATGGCTGGATCACCACGG
PTGFRN	CCDS890.1_PTGFRN_gR95r	AGTGCCCACCACTCGAACCA
F2RL3	CCDS12350.1_F2RL3_gR1000f	GAGCACCCTCAACAGCTGCG
F2RL3	CCDS12350.1_F2RL3_gR142r	ACTTGGCCTGGGTAGCCGCG
F2RL3	CCDS12350.1_F2RL3_gR32r	CAGGCTGAACCCCAGCACCA
F2RL3	CCDS12350.1_F2RL3_gR338r	GAGGTTCATCAGCAGCATGG
F2RL3	CCDS12350.1_F2RL3_gR352f	CATGCTGCTGATGAACCTCG
F2RL3	CCDS12350.1_F2RL3_gR357r	GCAGGAGGTCAGCAGCCGCG
F2RL3	CCDS12350.1_F2RL3_gR395r	CAGGTGGTAGGCGATCCGCG
F2RL3	CCDS12350.1_F2RL3_gR410f	CGGATCGCCTACCACCTGCG
F2RL3	CCDS12350.1_F2RL3_gR467r	ATACATGTGACCATAGAGTG
F2RL3	CCDS12350.1_F2RL3_gR509r	GTAGCGATCCAGGCTGACGG
F2RL3	CCDS12350.1_F2RL3_gR71r	GCTCTCGTCGTAGACGCTGG
F2RL3	CCDS12350.1_F2RL3_gR878r	GGGCACGAAGAAGGCCACGG
AKAP11	CCDS9383.1_AKAP11_gR1152f	TCATAGGGAAGTCATCGCAG
AKAP11	CCDS9383.1_AKAP11_gR124f	ACTATGCAGTGTAACAGCAG
AKAP11	CCDS9383.1_AKAP11_gR1375r	GCTGGAGTACAGCCTCCAAG
AKAP11	CCDS9383.1_AKAP11_gR163f	TGAGCATGCCAATTTAACTG
AKAP11	CCDS9383.1_AKAP11_gR2763r	GCAGCACTGCCTGATCACAG
AKAP11	CCDS9383.1_AKAP11_gR3059r	AGATGGCAGTGTCTCTAGGG
AKAP11	CCDS9383.1_AKAP11_gR3239r	CACATGCAAACCATCTACAC
AKAP11	CCDS9383.1_AKAP11_gR3307r	GGTACTAGAGGAGTTGATGG
AKAP11	CCDS9383.1_AKAP11_gR3573f	ATGTGAAGTCGGAGCACTCA
AKAP11	CCDS9383.1_AKAP11_gR4382r	TGTTATGCTGTGAACCAGAG
AKAP11	CCDS9383.1_AKAP11_gR5475r	GAAGAATAATCCTTAGCTGG
AKAP11	CCDS9383.1_AKAP11_gR758r	ATGTCCCAGGACATTCACTG
PDCD1	CCDS33428.1_gR175f	CTGCAGCTTCTCCAACACAT
PDCD1	CCDS33428.1_gR325f	GCGTGACTTCCACATGAGCG
PDCD1	CCDS33428.1_gR367f	CAGCGGCACCTACCTCTGTG
PDCD1	CCDS33428.1_gR505f	CGGCCAGTTCCAAACCCTGG
PDCD1	CCDS33428.1_gR509r	GCCCACGACACCAACCACCA
PDCD1	CCDS33428.1_gR521f	CTGGTGGTTGGTGTCGTGGG
PDCD1	CCDS33428.1_gR650r	GTCCACAGAGAACACAGGCA
PDCD1	CCDS33428.1_gR655r	CCATAGTCCACAGAGAACAC
PDCD1	CCDS33428.1_gR684f	ATGGGGAGCTGGATTTCCAG
PDCD1	CCDS33428.1_gR700f	CCAGTGGCGAGAGAAGACCC
PDCD1	CCDS33428.1_gR752r	TCCGCTAGGAAAGACAATGG
PDCD1	CCDS33428.1_gR755r	CATTCCGCTAGGAAAGACAA
FBN2	CCDS34222.1_FBN2_gR1042r	GTTGAGGTTACATATCCACG
FBN2	CCDS34222.1_FBN2_gR2163r	CGGACTTGGTCACTGCACCG
FBN2	CCDS34222.1_FBN2_gR2287f	TAGTGGAGTAGGTATCACTG
FBN2	CCDS34222.1_FBN2_gR2514f	ACAGCTGTACGTGCCCACCA
FBN2	CCDS34222.1_FBN2_gR3066r	CACAGCAGCAGGCATCCATG
FBN2	CCDS34222.1_FBN2_gR5050f	ACAAGGCTACTACCTCAGCG
FBN2	CCDS34222.1_FBN2_gR5499r	ATCCTGTAGGGCATTCACAG
FBN2	CCDS34222.1_FBN2_gR5583f	ATGGTGATAATCTCTGCCAG
FBN2	CCDS34222.1_FBN2_gR5628r	AACCCGCGGCACATTCACAG
FBN2	CCDS34222.1_FBN2_gR7448r	AGAGGTTCCACTGATGTCTG
FBN2	CCDS34222.1_FBN2_gR7527f	ACATCTGCAAGAACACTGAG
FBN2	CCDS34222.1_FBN2_gR7681r	TGATGCTGTGTGAAACCAGG
SIRPG	CCDS13021.2_SIRPG_gR121f	TCAGCCTGAGAAGCTCCTGT
SIRPG	CCDS13021.2_SIRPG_gR179f	GTGACCTCCCTGCTTCCCGT
SIRPG	CCDS13021.2_SIRPG_gR185r	GAACCACAGGACGGGTCCCA
SIRPG	CCDS13021.2_SIRPG_gR192f	TTCCCGTGGGACCCGTCCTG
SIRPG	CCDS13021.2_SIRPG_gR193r	ACTCCTCTGAACCACAGGAC
SIRPG	CCDS13021.2_SIRPG_gR200f	GGACCCGTCCTGTGGTTCAG
SIRPG	CCDS13021.2_SIRPG_gR262r	TCTGAAACTGTTGTTACCCT
SIRPG	CCDS13021.2_SIRPG_gR384r	ACTTAAACTCCACGTTCTCA
SIRPG	CCDS13021.2_SIRPG_gR385f	AAAAGGGAGCCCTGAGAACG
SIRPG	CCDS13021.2_SIRPG_gR438r	GCGCAGTAAGGGATGATGCC
SIRPG	CCDS13021.2_SIRPG_gR477r	GGACGTAGATGGGGCCCAGG
SIRPG	CCDS13021.2_SIRPG_gR486r	GCTTCCAGGGGACGTAGATG
TMEM87A	CCDS45243.1_TMEM87A_gR111f	CAACCGTAGCTGCTGCCGAC
TMEM87A	CCDS45243.1_TMEM87A_gR116r	AATGTGCCATTTGGACCGGT
TMEM87A	CCDS45243.1_TMEM87A_gR120r	TCGGAATGTGCCATTTGGAC
TMEM87A	CCDS45243.1_TMEM87A_gR139f	ATGGCACATTCCGATACCGT
TMEM87A	CCDS45243.1_TMEM87A_gR180r	AGATAGTGGTATTTCTGAAG
TMEM87A	CCDS45243.1_TMEM87A_gR240f	ACCTGTCTTTGAATATAACC
TMEM87A	CCDS45243.1_TMEM87A_gR248r	ATCAGCGCTTTTCAGATACC
TMEM87A	CCDS45243.1_TMEM87A_gR486r	TTTTGTCTCCAATAAAGGTA
TMEM87A	CCDS45243.1_TMEM87A_gR66r	TGAAAAACGACAGTGGTGAC
TMEM87A	CCDS45243.1_TMEM87A_gR73r	CCCGCACTGAAAAACGACAG
TMEM87A	CCDS45243.1_TMEM87A_gR83f	CCACTGTCGTTTTTCAGTGC
TMEM87A	CCDS45243.1_TMEM87A_gR88f	GTCGTTTTTCAGTGCGGGAC
PTGER2	CCDS9708.1_PTGER2_gR221r	CAGGTCGGTGAACACCAGCT
PTGER2	CCDS9708.1_PTGER2_gR259f	GACCTGCCTCATCAGCCCAG
PTGER2	CCDS9708.1_PTGER2_gR264r	CGTACGAAGCCAGTACCACT
PTGER2	CCDS9708.1_PTGER2_gR279f	TGGTACTGGCTTCGTACGCG
PTGER2	CCDS9708.1_PTGER2_gR295f	CGCGCGGAACCAGACCCTGG
PTGER2	CCDS9708.1_PTGER2_gR324r	AAGCGAAGTAGGTGCACGCG
PTGER2	CCDS9708.1_PTGER2_gR371r	GGCGAAGAGCATGAGCATCG
PTGER2	CCDS9708.1_PTGER2_gR411r	AGTAGGGGTGCCCGATCGAG
PTGER2	CCDS9708.1_PTGER2_gR48f	AGGACTGCGAGACGCGACAG
PTGER2	CCDS9708.1_PTGER2_gR517r	TACTGCCCATAGTCCAGCAG
PTGER2	CCDS9708.1_PTGER2_gR546f	AGTACGTCCAGTACTGCCCC
PTGER2	CCDS9708.1_PTGER2_gR993r	TTAATGAAATCCGACAACAG
PLBD2	CCDS53834.1_PLBD2_gR1001r	GGGCCGCACATACTTCCACA
PLBD2	CCDS53834.1_PLBD2_gR1008f	CAGCCCTGTGGAAGTATGTG
PLBD2	CCDS53834.1_PLBD2_gR1016f	TGGAAGTATGTGCGGCCCAG
PLBD2	CCDS53834.1_PLBD2_gR1048f	GGAGTGGGTACGCAACATCG
PLBD2	CCDS53834.1_PLBD2_gR1109f	ATCTTCAAGAGGTTCAACAG
PLBD2	CCDS53834.1_PLBD2_gR1151r	GGTCTTCTGGTAGAGCTCCG
PLBD2	CCDS53834.1_PLBD2_gR1362r	ACAGTGACAGAGGGTCATGG
PLBD2	CCDS53834.1_PLBD2_gR1402f	CTGCAACCCCCAGCCCAATG
PLBD2	CCDS53834.1_PLBD2_gR1641r	TGACAGGCGCGAACTTCCAG
PLBD2	CCDS53834.1_PLBD2_gR189r	AGACGTCCAGGAGCACCGAG
PLBD2	CCDS53834.1_PLBD2_gR422f	AACACGGTGGTGAATTACTG
PLBD2	CCDS53834.1_PLBD2_gR774r	AGGTGTTGTGGGCAACCAGG
HLA-DQA1	CCDS4752.1_HLA-DQA1_gR207f	GGAAGGAGACTGCCTGGCGG
HLA-DQA1	CCDS4752.1_HLA-DQA1_gR209r	GCTGAACTCAGGCCACCGCC
HLA-DQA1	CCDS4752.1_HLA-DQA1_gR220r	CCTCCAAATTTGCTGAACTC
HLA-DQA1	CCDS4752.1_HLA-DQA1_gR227f	TGGCCTGAGTTCAGCAAATT
HLA-DQA1	CCDS4752.1_HLA-DQA1_gR230f	CCTGAGTTCAGCAAATTTGG
HLA-DQA1	CCDS4752.1_HLA-DQA1_gR244f	ATTTGGAGGTTTTGACCCGC
HLA-DQA1	CCDS4752.1_HLA-DQA1_gR245f	TTTGGAGGTTTTGACCCGCA
HLA-DQA1	CCDS4752.1_HLA-DQA1_gR249r	TGTTTCTCAGTGCACCCTGC
HLA-DQA1	CCDS4752.1_HLA-DQA1_gR250r	ATGTTTCTCAGTGCACCCTG
HLA-DQA1	CCDS4752.1_HLA-DQA1_gR262f	GCAGGGTGCACTGAGAAACA
HLA-DQA1	CCDS4752.1_HLA-DQA1_gR597r	CCCAGTGTTTCAGAAGAGGC
HLA-DQA1	CCDS4752.1_HLA-DQA1_gR93r	TTACACCACAAGAGGCAACG
SLC4A2	CCDS56521.1_SLC4A2_gR112f	GTTTGAGGAGATCCTACAGG
SLC4A2	CCDS56521.1_SLC4A2_gR1951f	GCTCCTGCAGATGGTAGAGG
SLC4A2	CCDS56521.1_SLC4A2_gR2245r	GAGAAGCCGATCACCAACAG
SLC4A2	CCDS56521.1_SLC4A2_gR2326f	CAACCACCTGGAGTACCTGG
SLC4A2	CCDS56521.1_SLC4A2_gR2566f	CGGCGGTGAGAACATGACAT
SLC4A2	CCDS56521.1_SLC4A2_gR2857r	GCAGTCACCGAGAATCCACT
SLC4A2	CCDS56521.1_SLC4A2_gR3134r	GTGAGTGACAGAGCGGACAG
SLC4A2	CCDS56521.1_SLC4A2_gR3347r	GAACTGGATCCCGTTAAGGG
SLC4A2	CCDS56521.1_SLC4A2_gR3408r	TGACGTAAGTGACATCTGGG
SLC4A2	CCDS56521.1_SLC4A2_gR3444r	CCGTGAACAGGTGCATACGG
SLC4A2	CCDS56521.1_SLC4A2_gR666f	GCAGCTACAACCTTCAGGAG
SLC4A2	CCDS56521.1_SLC4A2_gR729r	GGGCCTCAATCTCATCCGTG
PTAFR	CCDS318.1_PTAFR_gR968r	CACTTCAGTGACCGTATCCG
PTAFR	CCDS318.1_PTAFR_gR839r	GTTGGTGCTAAGGAGGCAGA
PTAFR	CCDS318.1_PTAFR_gR807r	GTGCATCATTAATGGCCTGG
PTAFR	CCDS318.1_PTAFR_gR437r	GTAGGATGCAGCTCCCACAA
PTAFR	CCDS318.1_PTAFR_gR310f	CATCAACACCTACTGCTCTG
PTAFR	CCDS318.1_PTAFR_gR271f	CCCCAAATTCCTGTGCAACG
PTAFR	CCDS318.1_PTAFR_gR236f	ATTGTCTACTACCAAAACCA
PTAFR	CCDS318.1_PTAFR_gR217r	TGGTAGTAGACAATCCAAAG
PTAFR	CCDS318.1_PTAFR_gR212r	GTAGACAATCCAAAGTGGCA
PTAFR	CCDS318.1_PTAFR_gR181f	CATGGTGAACCTCACCATGG
PTAFR	CCDS318.1_PTAFR_gR178f	CTTCATGGTGAACCTCACCA
PTAFR	CCDS318.1_PTAFR_gR26r	TCGGAACTCAGAGTCCATGT
HPX	CCDS7763.1_HPX_gR1026f	TAGTAAGCGGTTATCCGAAG
HPX	CCDS7763.1_HPX_gR1060r	GAGTCCAGGATAATCCCATG
HPX	CCDS7763.1_HPX_gR1201r	GCTCCGTCTACCTTCTCATG
HPX	CCDS7763.1_HPX_gR182r	GGTTCCATTGTCATCCAGGG
HPX	CCDS7763.1_HPX_gR286f	GAAGAATTTCCCCAGCCCTG
HPX	CCDS7763.1_HPX_gR30f	TGGGAGCACCCGTTGCACTG
HPX	CCDS7763.1_HPX_gR449f	GCAGCTGTGGAATGTCACCG
HPX	CCDS7763.1_HPX_gR501r	CCAAGTCCCAGAACCACTCG
HPX	CCDS7763.1_HPX_gR667r	AAGTAGTCTCGGACATCCCG
HPX	CCDS7763.1_HPX_gR780r	GTGCAGACAAGACTAGATGT
HPX	CCDS7763.1_HPX_gR809f	GCACTGACGTCTGACAACCA
HPX	CCDS7763.1_HPX_gR910r	TCCACTGCTGAAGGACCCTG
LRRC32	CCDS8245.1_LRRC32_gR1025r	GCTGAGGTTCAGGAAGCACA
LRRC32	CCDS8245.1_LRRC32_gR1093r	AAGTCAAGGAGCATCAGGCA
LRRC32	CCDS8245.1_LRRC32_gR1191f	TCCTACAGGGCAATGCCCTG
LRRC32	CCDS8245.1_LRRC32_gR1403r	AAGGTCCAGCTCAGTCAGTG
LRRC32	CCDS8245.1_LRRC32_gR1478r	CAGTGCCAGGACCTCCAAGG
LRRC32	CCDS8245.1_LRRC32_gR148r	TCAAGGGTCTCAGTGTCTGG
LRRC32	CCDS8245.1_LRRC32_gR1787r	GCGGCAGATCAGGTCCTGGG
LRRC32	CCDS8245.1_LRRC32_gR1959r	GTTGGTTAAACTTCTGCCGG
LRRC32	CCDS8245.1_LRRC32_gR208r	AGTGCTGTGTAGAAGCCCAG
LRRC32	CCDS8245.1_LRRC32_gR562f	CAACGTGCTGATGGACATCG
LRRC32	CCDS8245.1_LRRC32_gR688f	CCTGAGCTGCAACAGCATCG
LRRC32	CCDS8245.1_LRRC32_gR791r	GTAGATGAGTCTCGGGAGCG
IFI30	CCDS46015.1_IFI30_gR11r	GAACAGCAGAAGTGGCGACA
IFI30	CCDS46015.1_IFI30_gR147f	AGACAGGCAATCTATACCTG
IFI30	CCDS46015.1_IFI30_gR149f	ACAGGCAATCTATACCTGCG
IFI30	CCDS46015.1_IFI30_gR184r	TAGAGGGTCACATTGACAAG
IFI30	CCDS46015.1_IFI30_gR379f	AGAGGAGTGCAAATTCAACA
IFI30	CCDS46015.1_IFI30_gR506r	AGTGTCTGGCGACAGCCCTG
IFI30	CCDS46015.1_IFI30_gR537f	CTATCATGGAGTGTGCAATG
IFI30	CCDS46015.1_IFI30_gR576f	TCATGCACGCCAACGCCCAG
IFI30	CCDS46015.1_IFI30_gR607r	ACCCAGGGCACATACTCGTG
IFI30	CCDS46015.1_IFI30_gR61f	GCTGCTGGACGTCCCCACGG
IFI30	CCDS46015.1_IFI30_gR674r	CTGGTACAACTGGCAGACAA
IFI30	CCDS46015.1_IFI30_gR86r	GAAGTCTAACGCTTGCAGAG
RYR3	CCDS58351.1_RYR3_gR11276r	GCTGATGATGACATTCACGG
RYR3	CCDS58351.1_RYR3_gR12431r	GGTGACATTCCTCTTCACAG
RYR3	CCDS58351.1_RYR3_gR14024r	AGTATAGAGATAAACCACCA
RYR3	CCDS58351.1_RYR3_gR3915r	AAGCTTCACTGTCCAGACAG
RYR3	CCDS58351.1_RYR3_gR4752r	AGAGCTGGGAGAGGTCCACG
RYR3	CCDS58351.1_RYR3_gR5142f	ACATCCGAGACCCTGTAGGG
RYR3	CCDS58351.1_RYR3_gR5247r	ACACAGAGGGATCAATCAGG
RYR3	CCDS58351.1_RYR3_gR5277f	TGTTTGGGGAGCATAGTGCG
RYR3	CCDS58351.1_RYR3_gR5698f	GGAGCTGTATGATTTCCATG
RYR3	CCDS58351.1_RYR3_gR5717f	GAGGACCTTCTCCTTCACTG
RYR3	CCDS58351.1_RYR3_gR7358f	ACAATATACAGGCTATCCAA
RYR3	CCDS58351.1_RYR3_gR7753f	TACCAGAATCACAGCCACGT
SLC6A6	CCDS46765.1_SLC6A6_gR101f	CGGCCTGAGGACGAGGCTGA
SLC6A6	CCDS46765.1_SLC6A6_gR118f	TGAGGGAAAACCTCCGCAGA
SLC6A6	CCDS46765.1_SLC6A6_gR121r	CTAGACCACTTCTCCCTCTG
SLC6A6	CCDS46765.1_SLC6A6_gR157f	GATCGACTTTGTGCTCTCTG
SLC6A6	CCDS46765.1_SLC6A6_gR334f	TGAAGGGGGCATCACCTGCT
SLC6A6	CCDS46765.1_SLC6A6_gR338r	GGGGCAGATCTTTTCCCAGC
SLC6A6	CCDS46765.1_SLC6A6_gR383r	GAGGGACACAATTACAACGG
SLC6A6	CCDS46765.1_SLC6A6_gR402r	CGATGTAGTAGACATTCAGG
SLC6A6	CCDS46765.1_SLC6A6_gR421f	TGTCTACTACATCGTCATCC
SLC6A6	CCDS46765.1_SLC6A6_gR429r	GGTAGTATGTGGCCCAGGCC
SLC6A6	CCDS46765.1_SLC6A6_gR514f	GAACACACCTCACTGCATGG
SLC6A6	CCDS46765.1_SLC6A6_gR88f	GAGCCCAGGCACGCGGCCTG
SLC39A10	CCDS33353.1_SLC39A10_gR119f	GCGCTTCACAGACAGCATCG
SLC39A10	CCDS33353.1_SLC39A10_gR1422f	ACAGTCACCAACATGCACAT
SLC39A10	CCDS33353.1_SLC39A10_gR1505f	AAAGGACTTGTTGCTCTAGG
SLC39A10	CCDS33353.1_SLC39A10_gR1883f	GCTGCTGCACATAACCACCA
SLC39A10	CCDS33353.1_SLC39A10_gR1905f	GCGAGAACAAAACTGTGCTG
SLC39A10	CCDS33353.1_SLC39A10_gR1923f	TGAGGAAGCATAATCACCAG
SLC39A10	CCDS33353.1_SLC39A10_gR1965r	GATCGGATCCAGAATGACAG
SLC39A10	CCDS33353.1_SLC39A10_gR2023f	AGCCTGGATGGTGATCATGG
SLC39A10	CCDS33353.1_SLC39A10_gR2319r	TATCCACCAAGGCTACATAG
SLC39A10	CCDS33353.1_SLC39A10_gR534r	AACGATGGTGATGACGTAGG
SLC39A10	CCDS33353.1_SLC39A10_gR537r	GCAAACGATGGTGATGACGT
SLC39A10	CCDS33353.1_SLC39A10_gR821f	CCTGATCGTGTACATAACCC
TLL1	CCDS56342.1_TLL1_gR1103r	TGTGTAAGAAGGGTAGCCAT
TLL1	CCDS56342.1_TLL1_gR21f	GGTTGGGAACGCTTTCCCCG
TLL1	CCDS56342.1_TLL1_gR258r	TATGTCCAAGGTTTCCAAAG
TLL1	CCDS56342.1_TLL1_gR26r	CAGCCACACGAGCATCCTCG
TLL1	CCDS56342.1_TLL1_gR311f	CATGCTATGTCAAAGAAGCG
TLL1	CCDS56342.1_TLL1_gR313f	TGCTATGTCAAAGAAGCGAG
TLL1	CCDS56342.1_TLL1_gR408f	AAGTACCTCTACAATTCTCA
TLL1	CCDS56342.1_TLL1_gR53r	CCCGTAGAAAACAATCCCCG
TLL1	CCDS56342.1_TLL1_gR543f	CCATGTTCAAGCAGGCCATG
TLL1	CCDS56342.1_TLL1_gR673r	TTGCCGATAGAGATTGCCTG
TLL1	CCDS56342.1_TLL1_gR783r	TTTCTCTTATGATAGTTACG
TLL1	CCDS56342.1_TLL1_gR950r	TATGCCATTATCATCACGGG
ATP1A3	CCDS12594.1_ATP1A3_gR1162f	GTTTGACAACCAGATCCACG
ATP1A3	CCDS12594.1_ATP1A3_gR1177f	CCACGAGGCTGACACCACTG
ATP1A3	CCDS12594.1_ATP1A3_gR1271f	AATCGCGCTGTCTTCAAGGG
ATP1A3	CCDS12594.1_ATP1A3_gR1364r	CATCAGCTTCACGGAGCCAG
ATP1A3	CCDS12594.1_ATP1A3_gR1997r	GATCTCGTCGATTTGCTCGG
ATP1A3	CCDS12594.1_ATP1A3_gR233r	GCAAAACTTGACCCACTCTG
ATP1A3	CCDS12594.1_ATP1A3_gR2730r	TGCTCACAAAGAAGGCCGTG
ATP1A3	CCDS12594.1_ATP1A3_gR2787f	TGATCATCTGCAAGACCCGG
ATP1A3	CCDS12594.1_ATP1A3_gR3008f	ATCCTGCGCAGGAACCCAGG
ATP1A3	CCDS12594.1_ATP1A3_gR514f	GAAGATGCAGGTGAACGCTG
ATP1A3	CCDS12594.1_ATP1A3_gR681r	TGATGTTCCGAGTCTCCAAG
ATP1A3	CCDS12594.1_ATP1A3_gR765r	CGATACGGCCCATGACAGTG
OLFML3	CCDS72839.1_OLFML3_gR136r	TTCTCATCAAACTCTACACA
OLFML3	CCDS72839.1_OLFML3_gR303f	TATGGACCAAGGATCCACTG
OLFML3	CCDS72839.1_OLFML3_gR362r	ACGCAGCCTTGGGAAGACAA
OLFML3	CCDS72839.1_OLFML3_gR438r	GCTGCCCTGTGCCTACCCAG
OLFML3	CCDS72839.1_OLFML3_gR555r	CCACTGTTCGGTTTGCCAGG
OLFML3	CCDS72839.1_OLFML3_gR565f	CCACCTGGCAAACCGAACAG
OLFML3	CCDS72839.1_OLFML3_gR682f	TTGGGCTGTCTATGCCACCC
OLFML3	CCDS72839.1_OLFML3_gR778f	ATGTCCCAGAGAGAATGCTG
OLFML3	CCDS72839.1_OLFML3_gR794r	GAGGGTCCCACAGATGACAA
OLFML3	CCDS72839.1_OLFML3_gR890r	AGGGAGTGCTGCCCGTTCAG
OLFML3	CCDS72839.1_OLFML3_gR919r	GCATGGGCACCATATCTGCG
OLFML3	CCDS72839.1_OLFML3_gR957r	CATAGAGCTGGCGTTCTCGG
P4HA2	CCDS34230.1_P4HA2_gR1050f	TGTCTGATGAGGAAATCGAG
P4HA2	CCDS34230.1_P4HA2_gR1182r	GATTTACTCGGGCCACAACA
P4HA2	CCDS34230.1_P4HA2_gR1197f	TTGTGGCCCGAGTAAATCGT
P4HA2	CCDS34230.1_P4HA2_gR1332f	ACAGCGGCCTCAAAACAGAG
P4HA2	CCDS34230.1_P4HA2_gR1382f	ATGAGTGATGTAGAAGCTGG
P4HA2	CCDS34230.1_P4HA2_gR1397r	CCCCAGATCAGGGAAGACGG
P4HA2	CCDS34230.1_P4HA2_gR270f	ATGCCTACAAACTGGTGAAG
P4HA2	CCDS34230.1_P4HA2_gR375r	CTATCTCGTCCTCATCAGTG
P4HA2	CCDS34230.1_P4HA2_gR738f	AACGAGCTGGAGGGAATCTG
P4HA2	CCDS34230.1_P4HA2_gR838f	AGGCATCTATGAGAGGCCTG
P4HA2	CCDS34230.1_P4HA2_gR882r	TGACACCCTCCCCACGACAG
P4HA2	CCDS34230.1_P4HA2_gR913r	AAAAGCCTCTTCTGTCTACG
FCGR3B	CCDS72960.1_gR154f	TGAGAACCTCATCTCAAGCC
FCGR3B	CCDS72960.1_gR191r	CTCTCCACTGTCGTTGACTG
FCGR3B	CCDS72960.1_gR197f	GCTGCCACAGTCAACGACAG
FCGR3B	CCDS72960.1_gR302f	ATCTCATCATTCTCTCCACC
FCGR3B	CCDS72960.1_gR303f	TCTCATCATTCTCTCCACCT
FCGR3B	CCDS72960.1_gR49r	TCAAGCACGCTGTACCATTG
FCGR3B	CCDS72960.1_gR64f	ATGGTACAGCGTGCTTGAGA
EMILIN2	CCDS11828.1_EMILIN2_gR1500f	AGTCTCTGGAAGACCGTCTG
EMILIN2	CCDS11828.1_EMILIN2_gR182r	ACTCTCACTTCCCTCCAGCA
EMILIN2	CCDS11828.1_EMILIN2_gR2077f	TTGTAAGGAATGCACGCAGG
EMILIN2	CCDS11828.1_EMILIN2_gR2528r	CGTCTCCGCGATGACCCCGG
EMILIN2	CCDS11828.1_EMILIN2_gR2757r	GGACAACGCCCCCATCACTG
EMILIN2	CCDS11828.1_EMILIN2_gR2797f	CAAAGTGCTGGTGAACGACG
EMILIN2	CCDS11828.1_EMILIN2_gR2897r	CGACAGCACTGCTTCCACGT
EMILIN2	CCDS11828.1_EMILIN2_gR2951r	GAACTCTCTCCTGTACCCAG
EMILIN2	CCDS11828.1_EMILIN2_gR3064f	GGGAGATGCAGTCAACGTCG
EMILIN2	CCDS11828.1_EMILIN2_gR519f	GGGGGGTAGATCCAAAAGAG
EMILIN2	CCDS11828.1_EMILIN2_gR675f	CCAGTAGAACACGGGCACCA
EMILIN2	CCDS11828.1_EMILIN2_gR716r	TTCTGTGTCTCCACTAACAG
PCDHGB5	CCDS75340.1_PCDHGB5_gR571f	ACAGGATGGTAGTAAATACC
PCDHGB5	CCDS75340.1_PCDHGB5_gR627r	AGGCAGTCAGGACTAAACGA
PCDHGB5	CCDS75340.1_PCDHGB5_gR721r	ACGTCTCGGTTGAATACCGG
PCDHGB5	CCDS75340.1_PCDHGB5_gR722r	CACGTCTCGGTTGAATACCG
PCDHGB5	CCDS75340.1_PCDHGB5_gR809f	TCAGCCACTGACCAAGACGA
PCDHGB5	CCDS75340.1_PCDHGB5_gR1231f	CCTAGACCGAGAGCAAACCC
PCDHGB5	CCDS75340.1_PCDHGB5_gR1238r	GATGGTGACATTGTACTCCG
PCDHGB5	CCDS75340.1_PCDHGB5_gR1350r	TGACTAAGTAGGACGCCTGG
PCDHGB5	CCDS75340.1_PCDHGB5_gR1387f	ACCCGAAAACAACCCTCCTG
PCDHGB5	CCDS75340.1_PCDHGB5_gR1964r	AAAGACCAAGTGCAGCGTGG
PCDHGB5	CCDS75340.1_PCDHGB5_gR1967r	AGCAAAGACCAAGTGCAGCG
PCDHGB5	CCDS75340.1_PCDHGB5_gR2362r	GACTCGCTGGAATTACAAAG
ERO1B	CCDS31064.1_ERO1B_gR1306f	AGGCTTCCAACTCACCCGAC
ERO1B	CCDS31064.1_ERO1B_gR330f	TTCCGGTTGGAATAAAAGCT
ERO1B	CCDS31064.1_ERO1B_gR53r	GGTGACCAGCAGCTGCACCG
ERO1B	CCDS31064.1_ERO1B_gR560f	CTGAACCCAGAGCGTTACAC
ERO1B	CCDS31064.1_ERO1B_gR584r	GTTCCACACTCTCCATGCAG
ERO1B	CCDS31064.1_ERO1B_gR634r	AAAGGACGATAAACAGATCG
ERO1B	CCDS31064.1_ERO1B_gR668f	AATCCTCTGGCGCCTAGCCG
ERO1B	CCDS31064.1_ERO1B_gR824f	ACCTGGGGTAAGCCCAGTTG
ERO1B	CCDS31064.1_ERO1B_gR861r	TGGTTTCCACAGGGTCAAAG
ERO1B	CCDS31064.1_ERO1B_gR865f	CAAACACCGCTTTGACCCTG
ERO1B	CCDS31064.1_ERO1B_gR891f	CCAAGGGAGAAGGTCCAAGA
ERO1B	CCDS31064.1_ERO1B_gR986f	TCAATTGTCGATCTTTACAC
PRSS35	CCDS4999.1_PRSS35_gR41r	ATCAATGAGGGTCCACCCAG
PRSS35	CCDS4999.1_PRSS35_gR109r	GTCCTTTCACTGACAATCCG
PRSS35	CCDS4999.1_PRSS35_gR147r	TAGCATCTGCCTCAAATGCG
PRSS35	CCDS4999.1_PRSS35_gR182f	ATGATGGTAAATACAGTGTG
PRSS35	CCDS4999.1_PRSS35_gR286f	TGGCACCCGAACCTTAACCA
PRSS35	CCDS4999.1_PRSS35_gR485r	AGCAGTTAGAACATGCTGAG
PRSS35	CCDS4999.1_PRSS35_gR487r	GCAGCAGTTAGAACATGCTG
PRSS35	CCDS4999.1_PRSS35_gR599f	AGTGGAGGCAAGAAACGTCG
PRSS35	CCDS4999.1_PRSS35_gR609f	AGAAACGTCGAGGTTCTAAG
PRSS35	CCDS4999.1_PRSS35_gR1099f	TTGGAAGCGCAAAATCATTG
PRSS35	CCDS4999.1_PRSS35_gR1135f	CCAGTGGGTGGATGTCCACG
PRSS35	CCDS4999.1_PRSS35_gR1140r	TGTAGTCCTTCTGAACCCCG
ENTPD7	CCDS7480.1_ENTPD7_gR1118f	AGCCAAGTCTTACATGTCCG
ENTPD7	CCDS7480.1_ENTPD7_gR1497f	CCTATGACTACCCAAACCTG
ENTPD7	CCDS7480.1_ENTPD7_gR1525f	CCAGCTGGTGTATGACCGAG
ENTPD7	CCDS7480.1_ENTPD7_gR1533f	TGTATGACCGAGAGGTTCAG
ENTPD7	CCDS7480.1_ENTPD7_gR373f	AGACCGCAACAGCCAACCAG
ENTPD7	CCDS7480.1_ENTPD7_gR41r	GGGCACAGTGAAGTACCAGG
ENTPD7	CCDS7480.1_ENTPD7_gR543f	GCATGAGGCTTCTCCCTGAG
ENTPD7	CCDS7480.1_ENTPD7_gR595r	AAGAGGAAGTCAAACTCCAG
ENTPD7	CCDS7480.1_ENTPD7_gR62r	ACGGAGAAATGGACTCACTG
ENTPD7	CCDS7480.1_ENTPD7_gR776f	GTAGGGATACTGGATATGGG
ENTPD7	CCDS7480.1_ENTPD7_gR827r	CTGCTTTGCAGGAAGGACAG
ENTPD7	CCDS7480.1_ENTPD7_gR913f	ACACACTGAACACGTGTACA
BST2	CCDS12358.1_BST2_gR109f	CCTGATCATCGTGATTCTGG
BST2	CCDS12358.1_BST2_gR124r	TTGATGGTGAAGATAATCAA
BST2	CCDS12358.1_BST2_gR174r	GACACTCCATCACTGCCCGA
BST2	CCDS12358.1_BST2_gR223f	CCTGCAACAAGAGCTGACCG
BST2	CCDS12358.1_BST2_gR320f	CTGGATGCAGAGAAGGCCCA
BST2	CCDS12358.1_BST2_gR34f	TGACTATTGCAGAGTGCCCA
BST2	CCDS12358.1_BST2_gR394f	GCTTCAGGACGCGTCTGCAG
BST2	CCDS12358.1_BST2_gR43f	CAGAGTGCCCATGGAAGACG
BST2	CCDS12358.1_BST2_gR442f	GGTCTTAAGCGTGAGAATCG
BST2	CCDS12358.1_BST2_gR487f	CCAGGACTCCAGCTCCGCTG
BST2	CCDS12358.1_BST2_gR503r	CAGCAGCACAATCAGCAGCT
BST2	CCDS12358.1_BST2_gR69f	AGCGCTGTAAGCTTCTGCTG
TMEM87B	CCDS33275.1_TMEM87B_gR1027f	AGGCGTGATGAGAGTCATTG
TMEM87B	CCDS33275.1_TMEM87B_gR109f	CCTCCTGTGCTGGACCCCGG
TMEM87B	CCDS33275.1_TMEM87B_gR1230f	CTTCTATAGTGTTTATGGGG
TMEM87B	CCDS33275.1_TMEM87B_gR135r	CTAACCAGAGCCCGAGCTCA
TMEM87B	CCDS33275.1_TMEM87B_gR1487f	GCCTCAAAATCAGTTTCCAA
TMEM87B	CCDS33275.1_TMEM87B_gR1603f	AGTGTTAGTGGATTCAGATG
TMEM87B	CCDS33275.1_TMEM87B_gR21r	GCAGGAGCCCGGCTACCGAG
TMEM87B	CCDS33275.1_TMEM87B_gR267f	CTGTGAAGTTTACCATAGTG
TMEM87B	CCDS33275.1_TMEM87B_gR619r	GATGCAGAGATATATCCATG
TMEM87B	CCDS33275.1_TMEM87B_gR886f	TTCTGCGATTAAGAGGACGT
TMEM87B	CCDS33275.1_TMEM87B_gR946r	TGCATGACTGTTCCTAAACG
TMEM87B	CCDS33275.1_TMEM87B_gR975f	TGCACCGGGTGATCGGACTG
CD5	CCDS8000.1_CD5_gR1011f	CTGGTGACCCAACATCCCGG
CD5	CCDS8000.1_CD5_gR1200r	CTAGCTTCTTGTAGGCAAGG
CD5	CCDS8000.1_CD5_gR1335r	TATCCACGTGGGAGGCTGTG
CD5	CCDS8000.1_CD5_gR1343r	GTATTCGTTATCCACGTGGG
CD5	CCDS8000.1_CD5_gR1454r	ATGCAGATCATAGTCACTGT
CD5	CCDS8000.1_CD5_gR225r	AGACTTTTGACGCTTGACTG
CD5	CCDS8000.1_CD5_gR243f	AAGCGTCAAAAGTCTGCCAG
CD5	CCDS8000.1_CD5_gR256f	CTGCCAGCGGCTGAACTGTG
CD5	CCDS8000.1_CD5_gR426f	AGACAACACCTCCAACGACA
CD5	CCDS8000.1_CD5_gR518r	GCTGTAGAACTCCACCACGC
CD5	CCDS8000.1_CD5_gR530f	GGCGTGGTGGAGTTCTACAG
CD5	CCDS8000.1_CD5_gR865f	CATCTGTGAAGGCACCGTGG
ACTB	CCDS5341.1_gR733f	CTACGAGCTGCCTGACGGCC
ACTB	CCDS5341.1_gR689r	GGAGGAGCTGGAAGCAGCCG
ACTB	CCDS5341.1_gR414r	CGTACAGGGATAGCACAGCC
ACTB	CCDS5341.1_gR398r	AGCCTGGATAGCAACGTACA
ACTB	CCDS5341.1_gR406f	AGCCATGTACGTTGCTATCC
ACTB	CCDS5341.1_gR394r	TGGATAGCAACGTACATGGC
ACTB	CCDS5341.1_gR393r	GGATAGCAACGTACATGGCT
ACTB	CCDS5341.1_gR392r	GATAGCAACGTACATGGCTG
ACTB	CCDS5341.1_gR23r	GCCGTTGTCGACGACGAGCG
ACTB	CCDS5341.1_gR32f	GCCGCGCTCGTCGTCGACAA
ITGB2	CCDS13716.1_ITGB2_gR1319r	ACACTGGGGAAGAACCTGCA
ITGB2	CCDS13716.1_ITGB2_gR1698r	CTGAGCCCTCAAAGCCCGGG
ITGB2	CCDS13716.1_ITGB2_gR1735f	CCAGTGCGAGAGGACCACTG
ITGB2	CCDS13716.1_ITGB2_gR1759r	CCACTACACTCAACACGCCG
ITGB2	CCDS13716.1_ITGB2_gR1930f	CTTTGGGAAGAACTGCAGCG
ITGB2	CCDS13716.1_ITGB2_gR2199r	CAAAGCGCCTGTACTCCCGG
ITGB2	CCDS13716.1_ITGB2_gR381r	TCAGATAGTACAGGTCGATG
ITGB2	CCDS13716.1_ITGB2_gR432r	CTAGCTTCTTGACATTCCTG
ITGB2	CCDS13716.1_ITGB2_gR446f	AGGAATGTCAAGAAGCTAGG
ITGB2	CCDS13716.1_ITGB2_gR604r	ACGTGCCTGAAGGCAAACGG
ITGB2	CCDS13716.1_ITGB2_gR655f	CTCCAACCAGTTTCAGACCG
ITGB2	CCDS13716.1_ITGB2_gR698f	GGAAACCTGGATGCACCCGA
ADCY6	CCDS8767.1_ADCY6_gR1427f	ATGCGCGTGGGCATCCACAG
ADCY6	CCDS8767.1_ADCY6_gR2087r	ATAGATCCCAAGCATCAGGG
ADCY6	CCDS8767.1_ADCY6_gR2138r	GTACACAGCACAGATCAGCA
ADCY6	CCDS8767.1_ADCY6_gR2234r	GACGGAAAAGATGCCAACTG
ADCY6	CCDS8767.1_ADCY6_gR280f	CCTGGGCTTCGAGGATACCG
ADCY6	CCDS8767.1_ADCY6_gR2832f	AGCTACAGGCATACAACCGG
ADCY6	CCDS8767.1_ADCY6_gR3358f	TAGTCGTATGGACAGCACGG
ADCY6	CCDS8767.1_ADCY6_gR3436f	CTACCAGCTGGAGTGTCGAG
ADCY6	CCDS8767.1_ADCY6_gR637f	CATGTGGGTGGTGAGCTACG
ADCY6	CCDS8767.1_ADCY6_gR836f	TTGGCCTGGCAACTTAACCG
ADCY6	CCDS8767.1_ADCY6_gR843r	TCCAGAGGAAGGCATCACCA
ADCY6	CCDS8767.1_ADCY6_gR928f	CTGCACACACTATCCAGCAG
CD84	CCDS53395.1_CD84_gR174r	GGACATTACCCTCTTCTCCC
CD84	CCDS53395.1_CD84_gR18r	AAAGGAGCAAGATCCATAGG
CD84	CCDS53395.1_CD84_gR255r	AGTCAGAATTGTTGCTGACA
CD84	CCDS53395.1_CD84_gR326f	GGCTTCCGTACTCACCACAC
CD84	CCDS53395.1_CD84_gR327f	GCTTCCGTACTCACCACACC
CD84	CCDS53395.1_CD84_gR330r	GCACGCTCAGCAACCCGGTG
CD84	CCDS53395.1_CD84_gR343f	CACCGGGTTGCTGAGCGTGC
CD84	CCDS53395.1_CD84_gR481r	TCATAGATTCTGGACTCTGC
CD84	CCDS53395.1_CD84_gR544r	TCGGAATAAACTGTGTTCAC
CD84	CCDS53395.1_CD84_gR563r	CTTATCAGCAAACTGCACTT
CD84	CCDS53395.1_CD84_gR595f	GATGGGGAAAGCCAGCACAC
CD84	CCDS53395.1_CD84_gR596r	AGGTTTACTGTCCTGTGTGC
IFNGR1	CCDS5185.1_IFNGR1_gR1090f	TGAAGAAAATATTCCTGACG
IFNGR1	CCDS5185.1_IFNGR1_gR1364r	TGGTTTATCATAACCAAAGG
IFNGR1	CCDS5185.1_IFNGR1_gR1409f	GATCTACTTGTGGATGATAG
IFNGR1	CCDS5185.1_IFNGR1_gR160f	GGAGTACCAGATCATGCCAC
IFNGR1	CCDS5185.1_IFNGR1_gR166r	ACGGTAAAAACAGGGACCTG
IFNGR1	CCDS5185.1_IFNGR1_gR174r	TTACCTCTACGGTAAAAACA
IFNGR1	CCDS5185.1_IFNGR1_gR24r	CACCCTGCATGACAAGGGGT
IFNGR1	CCDS5185.1_IFNGR1_gR403f	ACCTAAACTGGATATCAGAA
IFNGR1	CCDS5185.1_IFNGR1_gR626r	ACAGTACTGAGAATTCAGTG
IFNGR1	CCDS5185.1_IFNGR1_gR668f	GAAGGAGTCTTACATGTGTG
IFNGR1	CCDS5185.1_IFNGR1_gR68r	TGAGGACGGCCCCAGATCCG
IFNGR1	CCDS5185.1_IFNGR1_gR979r	GGAACTGTTGCTGGAGACAA
UQCRC2	CCDS10601.1_UQCRC2_gR1199r	AGAACCAGCAACTAGAGCCT
UQCRC2	CCDS10601.1_UQCRC2_gR1235r	ATCAATCTGCTGAAGGACTG
UQCRC2	CCDS10601.1_UQCRC2_gR242r	TGTAAGACGCAGCAAATGGG
UQCRC2	CCDS10601.1_UQCRC2_gR299f	TCATCTTTCAAGATAACCCG
UQCRC2	CCDS10601.1_UQCRC2_gR317f	CGTGGAATTGAAGCAGTTGG
UQCRC2	CCDS10601.1_UQCRC2_gR377f	TATACTGTGGAATGCCTGCG
UQCRC2	CCDS10601.1_UQCRC2_gR428r	ACGACGAAATTCTGGTGCTG
UQCRC2	CCDS10601.1_UQCRC2_gR719f	GAACAGTTTCTCAACATGAG
UQCRC2	CCDS10601.1_UQCRC2_gR758f	GGTGCAAAGGCCAACTACCG
UQCRC2	CCDS10601.1_UQCRC2_gR761f	GCAAAGGCCAACTACCGTGG
UQCRC2	CCDS10601.1_UQCRC2_gR882r	TGACATGTGGCCCAGCACCG
UQCRC2	CCDS10601.1_UQCRC2_gR899f	GCTGGGCCACATGTCAAGAG
ST8SIA4	CCDS47252.1_ST8SIA4_gR132f	ATGGTGAATTGTCTTTGAGT
ST8SIA4	CCDS47252.1_ST8SIA4_gR18f	TGCGCTCCATTAGGAAGAGG
ST8SIA4	CCDS47252.1_ST8SIA4_gR207f	TCCAGCACAATGTAGAAGGT
ST8SIA4	CCDS47252.1_ST8SIA4_gR230r	CCTTATCTCTAGGACCAAAG
ST8SIA4	CCDS47252.1_ST8SIA4_gR286f	TGCAGAACGAGATGTGTCAG
ST8SIA4	CCDS47252.1_ST8SIA4_gR316r	ACATAGTGTATGACATCACC
ST8SIA4	CCDS47252.1_ST8SIA4_gR342f	ACTATGTGCTTGACAGGCGC
ST8SIA4	CCDS47252.1_ST8SIA4_gR384r	TTGGTGAAACTTCAGGTAGG
ST8SIA4	CCDS47252.1_ST8SIA4_gR387r	TCATTGGTGAAACTTCAGGT
ST8SIA4	CCDS47252.1_ST8SIA4_gR428r	AGAATTTCCAACAACTGCAC
ST8SIA4	CCDS47252.1_ST8SIA4_gR464f	ATTCTGTTAGACAGTGAATG
ST8SIA4	CCDS47252.1_ST8SIA4_gR469f	GTTAGACAGTGAATGTGGAA
CD58	CCDS44199.1_CD58_gR18f	TGGTTGCTGGGAGCGACGCG
CD58	CCDS44199.1_CD58_gR273r	ATGTTAAGTTGTAGATAGTG
CD58	CCDS44199.1_CD58_gR35r	GACCACGCTGAGGACCCCCA
CD58	CCDS44199.1_CD58_gR385r	GTCAATGCACAAGTTAGTGT
CD58	CCDS44199.1_CD58_gR386r	AGTCAATGCACAAGTTAGTG
CD58	CCDS44199.1_CD58_gR426r	AATGCTCTGGTATCATGCAT
CD58	CCDS44199.1_CD58_gR439r	CGATGGCTGTTGTAATGCTC
CD58	CCDS44199.1_CD58_gR452f	GAGCATTACAACAGCCATCG
CD58	CCDS44199.1_CD58_gR456r	AGTACATTATAAGTCCTCGA
CD58	CCDS44199.1_CD58_gR471f	GAGGACTTATAATGTACTCA
CD58	CCDS44199.1_CD58_gR472f	AGGACTTATAATGTACTCAT
CD58	CCDS44199.1_CD58_gR623f	ACAACCTGTATCCCAAGCAG
MGAT5	CCDS2171.1_MGAT5_gR1352r	ATCCACTTTGCCATACACAA
MGAT5	CCDS2171.1_MGAT5_gR1494r	ACTGCAGGTCCCGTCCACTG
MGAT5	CCDS2171.1_MGAT5_gR1576r	CCATTTGCGATAGCTTCCAG
MGAT5	CCDS2171.1_MGAT5_gR1726r	AGGTCAACAGTCCACACATG
MGAT5	CCDS2171.1_MGAT5_gR172f	CCTCAGCAAAAGGTACATCA
MGAT5	CCDS2171.1_MGAT5_gR1750f	TGTTGACCTCAACAATCAGG
MGAT5	CCDS2171.1_MGAT5_gR1827f	CATATGAATTTACGTGCGAG
MGAT5	CCDS2171.1_MGAT5_gR1906r	TTGACCTGTAGGGCGCTGAG
MGAT5	CCDS2171.1_MGAT5_gR2084r	CTTATTCTTAGGGTCAAAGG
MGAT5	CCDS2171.1_MGAT5_gR35r	GAAAAAGCCCAGCTTCTGAG
MGAT5	CCDS2171.1_MGAT5_gR466f	GGACGGCTACCCTCACTGTG
MGAT5	CCDS2171.1_MGAT5_gR705f	AAAAGCATGAAGAATTCCGG
ERAP1	CCDS47250.1_ERAP1_gR1048f	GCTTGGCATCACAATGACTG
ERAP1	CCDS47250.1_ERAP1_gR1257r	TTTCCACAGGTGTAGACACA
ERAP1	CCDS47250.1_ERAP1_gR1689r	ATGTCAATGGAACATGCCAC
ERAP1	CCDS47250.1_ERAP1_gR2152f	TAAGCAGACATGGACAGACG
ERAP1	CCDS47250.1_ERAP1_gR2153f	AAGCAGACATGGACAGACGA
ERAP1	CCDS47250.1_ERAP1_gR2178f	CAGTCTCAGAGCGAATGCTG
ERAP1	CCDS47250.1_ERAP1_gR2210r	CGGCTGATAGTTGTGCACAC
ERAP1	CCDS47250.1_ERAP1_gR221r	GGTTCCCCAGAAGGTCAGCG
ERAP1	CCDS47250.1_ERAP1_gR2539f	GAACCCAGTAGGATACCCAC
ERAP1	CCDS47250.1_ERAP1_gR381r	GTGCAATTTGCTCCTGACGG
ERAP1	CCDS47250.1_ERAP1_gR510f	GCACCTACAGAACCAAGGAA
ERAP1	CCDS47250.1_ERAP1_gR736f	GAAGATGAGCACCTATCTGG
ABCA7	CCDS12055.1_ABCA7_gR1767r	AGCCTAGCCAGAGCACCGCG
ABCA7	CCDS12055.1_ABCA7_gR1919r	CAGGAAGCTCTGGGTCACCG
ABCA7	CCDS12055.1_ABCA7_gR2931r	GCAGCAGCTCCCAAATACCG
ABCA7	CCDS12055.1_ABCA7_gR3363f	TCTTCCGAGAGCTAGACACG
ABCA7	CCDS12055.1_ABCA7_gR3764r	CACGATGAGGCTGAACACGA
ABCA7	CCDS12055.1_ABCA7_gR4558f	CCACCCCTTGAACCTCACCA
ABCA7	CCDS12055.1_ABCA7_gR4601r	GGAGACGAGGACGTCCACCG
ABCA7	CCDS12055.1_ABCA7_gR5003r	AGAGAAGAGCTCAAGCACAA
ABCA7	CCDS12055.1_ABCA7_gR5288r	GAGTGGCAGAGACCTCACCC
ABCA7	CCDS12055.1_ABCA7_gR5395f	GGTGCTGAGGAACTTGACCA
ABCA7	CCDS12055.1_ABCA7_gR6309f	TGTACTTCTCCAAGGACCAG
ABCA7	CCDS12055.1_ABCA7_gR879r	GTGCAAAGAGTAGCTTCCCG
BTN3A3	CCDS4612.2_BTN3A3_gR1011r	ATGTGAAGTTTTCACAGCCA
BTN3A3	CCDS4612.2_BTN3A3_gR1026f	GCTGTGAAAACTTCACATCA
BTN3A3	CCDS4612.2_BTN3A3_gR1228r	AAGATCCCCACTTTCCTAGG
BTN3A3	CCDS4612.2_BTN3A3_gR1286f	TCGTTCTATAATGCCACAGA
BTN3A3	CCDS4612.2_BTN3A3_gR1313r	AGAGAAAGAGGCGTGCGGAA
BTN3A3	CCDS4612.2_BTN3A3_gR1554r	TCTGATTGGTTGTTGCAGAA
BTN3A3	CCDS4612.2_BTN3A3_gR1579f	CAATCAGAACCATAAGCTAC
BTN3A3	CCDS4612.2_BTN3A3_gR418f	AATAAAGTGGAGCGACACCA
BTN3A3	CCDS4612.2_BTN3A3_gR419f	ATAAAGTGGAGCGACACCAA
BTN3A3	CCDS4612.2_BTN3A3_gR644r	AAGCAGCAACGAGATAGGCA
BTN3A3	CCDS4612.2_BTN3A3_gR715f	GGAAAAAATTGCTCTGTCCA
BTN3A3	CCDS4612.2_BTN3A3_gR954f	TGCAGCGTGCTGAAGAGCCG
OGN	CCDS6695.1_OGN_gR280r	CAAACACACAGCAGACACGT
OGN	CCDS6695.1_OGN_gR349r	GCTGATTCCTTTGGTAAGGG
OGN	CCDS6695.1_OGN_gR352f	TGCTGTACCACCCTTACCAA
OGN	CCDS6695.1_OGN_gR648r	GGTCCAAGTAGAGGAAGGTG
OGN	CCDS6695.1_OGN_gR653r	ATTATGGTCCAAGTAGAGGA
OGN	CCDS6695.1_OGN_gR657r	GGGCATTATGGTCCAAGTAG
OGN	CCDS6695.1_OGN_gR74r	GATAATGCGTGAGTCCTGCT
OGN	CCDS6695.1_OGN_gR787f	TAATGACACCAGTTACATCC
OGN	CCDS6695.1_OGN_gR795r	GTATCTCTTCAATGCGGTCC
OGN	CCDS6695.1_OGN_gR801r	CCAGGCGTATCTCTTCAATG
OGN	CCDS6695.1_OGN_gR814f	CATTGAAGAGATACGCCTGG
OGN	CCDS6695.1_OGN_gR815f	ATTGAAGAGATACGCCTGGA
LIPG	CCDS77187.1_LIPG_gR1008r	AGGTGAGCTGGATCTTCAAG
LIPG	CCDS77187.1_LIPG_gR1040r	CAGGTTGTACCAAGACTGAG
LIPG	CCDS77187.1_LIPG_gR144f	CTGAGGTCAAACCATCTGTG
LIPG	CCDS77187.1_LIPG_gR200f	GAAGGATGCTACCTCTCCGT
LIPG	CCDS77187.1_LIPG_gR412f	GGATGCGGTCAATAATACCA
LIPG	CCDS77187.1_LIPG_gR415f	TGCGGTCAATAATACCAGGG
LIPG	CCDS77187.1_LIPG_gR42r	CCGCAGCAAAGCAATAGCAG
LIPG	CCDS77187.1_LIPG_gR553f	CAACTTCGTGAAAGGAACGG
LIPG	CCDS77187.1_LIPG_gR69r	CCTCTGGACCAAAAGGTACG
LIPG	CCDS77187.1_LIPG_gR881r	ATAAAGGGTGACGTAAAAGG
LIPG	CCDS77187.1_LIPG_gR982f	CACCTTCCTGGTCTACACCG
LIPG	CCDS77187.1_LIPG_gR985f	CTTCCTGGTCTACACCGAGG
HSPD1	CCDS33357.1_gR1193f	CGGCTTGCAAAACTTTCAGA
HSPD1	CCDS33357.1_gR1564f	AGGAATCATTGACCCAACAA
HSPD1	CCDS33357.1_gR161f	GATGCTGTGGCCGTTACAAT
HSPD1	CCDS33357.1_gR275f	AAAGATAAATACAAAAACAT
HSPD1	CCDS33357.1_gR575f	TCTGATGCAATGAAAAAAGT
COL6A3	CCDS54439.1_COL6A3_gR1341r	AGAGAAAGTCACGGACAACA
COL6A3	CCDS54439.1_COL6A3_gR1548f	ACGCGCTGGACTATGCACAG
COL6A3	CCDS54439.1_COL6A3_gR1675f	AAGTAACCTGAAGCAGAGTG
COL6A3	CCDS54439.1_COL6A3_gR195f	TCATTGCTAAAGTCATCCAG
COL6A3	CCDS54439.1_COL6A3_gR1980r	TGTACTGCACCACGGCCACG
COL6A3	CCDS54439.1_COL6A3_gR1988r	CCGGTCGCTGTACTGCACCA
COL6A3	CCDS54439.1_COL6A3_gR2407f	GGTGACCCAGCTCACCCGCG
COL6A3	CCDS54439.1_COL6A3_gR2620f	GTTCAGCGATGACCCCAAGG
COL6A3	CCDS54439.1_COL6A3_gR2751f	TGTCCAGGAACATCTTCAAG
COL6A3	CCDS54439.1_COL6A3_gR3020r	GAGCTTCTGGATCTGCTCTG
COL6A3	CCDS54439.1_COL6A3_gR312f	GGGAAGTCATAACCGCTGTG
COL6A3	CCDS54439.1_COL6A3_gR581r	AGCTGGGATGAACACCAGGG
SGCE	CCDS75634.1_SGCE_gR1030r	AACACAGGAAGCGTTGACAG
SGCE	CCDS75634.1_SGCE_gR1078r	TAGTTGTCTGTGTGTAAAGG
SGCE	CCDS75634.1_SGCE_gR171f	GTTACCCAGACCGACCTGGA
SGCE	CCDS75634.1_SGCE_gR171r	TATATCGAAGCCATCCAGGT
SGCE	CCDS75634.1_SGCE_gR189f	GATGGCTTCGATATATCCAA
SGCE	CCDS75634.1_SGCE_gR39r	CCTGTCCCGTCCAAGCACAG
SGCE	CCDS75634.1_SGCE_gR494f	ATCACATCGGCCCTAGACAG
SGCE	CCDS75634.1_SGCE_gR497f	ACATCGGCCCTAGACAGGGG
SGCE	CCDS75634.1_SGCE_gR750f	AGGAAGTGATTCGTGGAGAG
SGCE	CCDS75634.1_SGCE_gR767f	GAGGGGATTTTACCTGATGG
SGCE	CCDS75634.1_SGCE_gR790r	CTTTTCAAAGAATCAGAAGG
SGCE	CCDS75634.1_SGCE_gR84r	AGAATGTGCCAGTGGTCGCG
SLC2A5	CCDS44054.1_SLC2A5_gR103f	CTTCCAGTATGGGTACAACG
SLC2A5	CCDS44054.1_SLC2A5_gR201r	CAGACCACAGCAACGTCAAG
SLC2A5	CCDS44054.1_SLC2A5_gR202r	ACAGACCACAGCAACGTCAA
SLC2A5	CCDS44054.1_SLC2A5_gR263f	TTTATCGGATCCCTCCTGGT
SLC2A5	CCDS44054.1_SLC2A5_gR434r	TAAGTACATGGGGACCACGT
SLC2A5	CCDS44054.1_SLC2A5_gR444r	CCAGCTCCCCTAAGTACATG
SLC2A5	CCDS44054.1_SLC2A5_gR471f	AGCTGGCCCCTAAAAACCTG
SLC2A5	CCDS44054.1_SLC2A5_gR473f	CTGGCCCCTAAAAACCTGCG
SLC2A5	CCDS44054.1_SLC2A5_gR475f	GGCCCCTAAAAACCTGCGGG
SLC2A5	CCDS44054.1_SLC2A5_gR502r	CCAACAGTGATGAAGAGCTG
SLC2A5	CCDS44054.1_SLC2A5_gR657r	CTGCAGAAAGTCCTGTCCTG
SLC2A5	CCDS44054.1_SLC2A5_gR80r	ATACTGGAAGGATGACCCAA
DPP7	CCDS7030.1_DPP7_gR1134f	TCACTGACGAGCTCCGCCAG
DPP7	CCDS7030.1_DPP7_gR1137r	TGTCCAGGCAGTACCGCTGG
DPP7	CCDS7030.1_DPP7_gR1154f	CGGTACTGCCTGGACACCTG
DPP7	CCDS7030.1_DPP7_gR1315f	CATCGCCGTCACCATCCAGG
DPP7	CCDS7030.1_DPP7_gR1316f	ATCGCCGTCACCATCCAGGG
DPP7	CCDS7030.1_DPP7_gR1376r	CAGCTTCCGCGCCTCAACCA
DPP7	CCDS7030.1_DPP7_gR230f	TTCTTCTACACTGGGAACGA
DPP7	CCDS7030.1_DPP7_gR432r	CGAGGTCGCGTCGTAGCGCG
DPP7	CCDS7030.1_DPP7_gR532f	GATGAAGTATCCCCACCTGG
DPP7	CCDS7030.1_DPP7_gR588r	AGAACTGGTTGGAGTCGCCG
DPP7	CCDS7030.1_DPP7_gR616f	GTTCTTCCGGGACGTCACGG
DPP7	CCDS7030.1_DPP7_gR748r	AGGTCCTTCTCGTCTGACAG
PTPRQ	CCDS73501.1_PTPRQ_gR1377r	TCACAATTTCTGGAGCCATG
PTPRQ	CCDS73501.1_PTPRQ_gR1784f	GATCCTCCAGAATATCCCAA
PTPRQ	CCDS73501.1_PTPRQ_gR1934r	CAAAGAACTTTCTCCAACGT
PTPRQ	CCDS73501.1_PTPRQ_gR2350r	ATTCCATTGGGACTACTTGG
PTPRQ	CCDS73501.1_PTPRQ_gR4162r	AAAGTGTACATGTGATCTTG
PTPRQ	CCDS73501.1_PTPRQ_gR5215f	GGTTCCGATGAGAATAACCA
PTPRQ	CCDS73501.1_PTPRQ_gR5875f	GCTGGATCAGCTCATCACAG
PTPRQ	CCDS73501.1_PTPRQ_gR5910f	TGAAGGACGAGAGATTAACG
PTPRQ	CCDS73501.1_PTPRQ_gR6349f	ATGCCATCAGTATTGGCCAG
PTPRQ	CCDS73501.1_PTPRQ_gR6403f	AGTGATTACAAAGCTAATGG
PTPRQ	CCDS73501.1_PTPRQ_gR6584r	GCAGTGAACAATCATAGGTG
PTPRQ	CCDS73501.1_PTPRQ_gR713r	TGGAGGTGTAACTCTACCAA
BCHE	CCDS3198.1_BCHE_gR1492f	TAGATCCATAGTGAAACGGT
BCHE	CCDS3198.1_BCHE_gR1491f	GTAGATCCATAGTGAAACGG
BCHE	CCDS3198.1_BCHE_gR1295r	GAACTTCTTGGTGAACTCCA
BCHE	CCDS3198.1_BCHE_gR1290r	TCTTGGTGAACTCCAAGGCA
BCHE	CCDS3198.1_BCHE_gR1253r	ATCCCCAACAACATCACCCA
BCHE	CCDS3198.1_BCHE_gR1240f	GAGACCTGAAAACTACCGTG
BCHE	CCDS3198.1_BCHE_gR961f	AGTAAACTTTGGTCCGACCG
BCHE	CCDS3198.1_BCHE_gR930r	CTGACAAAGGAGTCCCATAG
BCHE	CCDS3198.1_BCHE_gR524f	GTGTCAATGAACTATAGGGT
BCHE	CCDS3198.1_BCHE_gR523f	AGTGTCAATGAACTATAGGG
BCHE	CCDS3198.1_BCHE_gR351r	GATATAAACAGTCTTCACTG
BCHE	CCDS3198.1_BCHE_gR199r	TTGAATCGAAGTCTACCAAG
TLR1	CCDS33973.1_TLR1_gR2291f	CCCAAGGAAAAGAGCAAACG
TLR1	CCDS33973.1_TLR1_gR2253f	TCAAAAGTCTCATGGCCAGG
TLR1	CCDS33973.1_TLR1_gR2209r	CTGCTAGGAATGGAGTACTG
TLR1	CCDS33973.1_TLR1_gR1009f	CACAGTGTCTGGTACACGCA
TLR1	CCDS33973.1_TLR1_gR908r	GACAACTTGGTGTATAGACA
TLR1	CCDS33973.1_TLR1_gR848f	ATTTCAAACGTGAAGCTACA
TLR1	CCDS33973.1_TLR1_gR798r	TTGTATGCCAAACCAGCTGG
TLR1	CCDS33973.1_TLR1_gR546r	TAAAGTCTTGAAGGCCCTCA
TLR1	CCDS33973.1_TLR1_gR523f	GGTCTTAGGAGAGACTTATG
TLR1	CCDS33973.1_TLR1_gR340r	AAGTGCTTGAGGTTCACAGT
TLR1	CCDS33973.1_TLR1_gR336r	GCTTGAGGTTCACAGTAGGG
TLR1	CCDS33973.1_TLR1_gR117r	GGGATAGGTCTTTAGGAACG
RTN4R	CCDS13777.1_RTN4R_gR1215f	CCGAGGGCTCCGAGCCACCA
RTN4R	CCDS13777.1_RTN4R_gR416f	ACGCTGCACCTGGACCGCTG
RTN4R	CCDS13777.1_RTN4R_gR470r	CTGCAGGTAGAGGTACTGCA
RTN4R	CCDS13777.1_RTN4R_gR637f	CCTACTGCACCAGAACCGCG
RTN4R	CCDS13777.1_RTN4R_gR684r	ACAGATAGAGTGTCATGAGG
RTN4R	CCDS13777.1_RTN4R_gR687r	CAAACAGATAGAGTGTCATG
RTN4R	CCDS13777.1_RTN4R_gR727f	TCTATCAGCGCTGCCCACTG
RTN4R	CCDS13777.1_RTN4R_gR746r	GTACTGCAGGGCACGCAGGG
RTN4R	CCDS13777.1_RTN4R_gR758r	GTTGAGCCTCAGGTACTGCA
RTN4R	CCDS13777.1_RTN4R_gR781f	GAGGCTCAACGACAACCCCT
RTN4R	CCDS13777.1_RTN4R_gR786r	CCCGGCAGTCACACACCCAG
RTN4R	CCDS13777.1_RTN4R_gR917f	CTAGCTGCCAATGACCTGCA
IL2RG	CCDS14406.1_IL2RG_gR1015f	TGAGATTCCCCCAAAAGGAG
IL2RG	CCDS14406.1_IL2RG_gR134r	GAGGGAGTCAGTGGGCATAG
IL2RG	CCDS14406.1_IL2RG_gR142r	GAAACACTGAGGGAGTCAGT
IL2RG	CCDS14406.1_IL2RG_gR403f	TGTTCAGCTCCAGGACCCAC
IL2RG	CCDS14406.1_IL2RG_gR546r	GCACCAAGTGCTCCAAACAG
IL2RG	CCDS14406.1_IL2RG_gR574f	GGTGCAGTACCGGACTGACT
IL2RG	CCDS14406.1_IL2RG_gR689f	AGCCGCTTTAACCCACTCTG
IL2RG	CCDS14406.1_IL2RG_gR690r	GCTGAGCACTTCCACAGAGT
IL2RG	CCDS14406.1_IL2RG_gR735f	GGAGCCACCCAATCCACTGG
IL2RG	CCDS14406.1_IL2RG_gR812r	AAGGCTGATAATCAATCCCA
IL2RG	CCDS14406.1_IL2RG_gR909f	ATCTTGTTACTGAATACCAC
IL2RG	CCDS14406.1_IL2RG_gR996r	TTGGGGGAATCTCACTGACG
FCER2	CCDS12184.1_FCER2_gR152r	CAGCTGTTTTAGACTCTGTG
FCER2	CCDS12184.1_FCER2_gR228r	TCTGCGCCATCTGGTCACCG
FCER2	CCDS12184.1_FCER2_gR260r	CAGTTCCTGTGAAATCTGCG
FCER2	CCDS12184.1_FCER2_gR424f	TTTGCTGGAAAGACTCCGGG
FCER2	CCDS12184.1_FCER2_gR464f	ATGGAGTTGCAGGTGTCCAG
FCER2	CCDS12184.1_FCER2_gR532f	GAAGTGCTACTACTTCGGCA
FCER2	CCDS12184.1_FCER2_gR533f	AAGTGCTACTACTTCGGCAA
FCER2	CCDS12184.1_FCER2_gR582f	ATGCCTGTGACGACATGGAA
FCER2	CCDS12184.1_FCER2_gR610f	GGTCAGCATCCACAGCCCGG
FCER2	CCDS12184.1_FCER2_gR672r	CCTTCAGGTCCAAGTTCCGA
FCER2	CCDS12184.1_FCER2_gR715f	CTGGGTGGATGGGAGCCACG
FCER2	CCDS12184.1_FCER2_gR893r	ATCAGGTCCCATGGACTCCG
ENPP4	CCDS34468.1_ENPP4_gR1052f	CATCCATTTCTAGCTGCCCA
ENPP4	CCDS34468.1_ENPP4_gR1058r	TTTGTGAAATGCAGGTCCGT
ENPP4	CCDS34468.1_ENPP4_gR1070f	CACGGACCTGCATTTCACAA
ENPP4	CCDS34468.1_ENPP4_gR1169r	CAAGCACTTAGTATGACCAA
ENPP4	CCDS34468.1_ENPP4_gR1194f	AGTGCTTGTTAGTTGACCAG
ENPP4	CCDS34468.1_ENPP4_gR1226r	TGAACCGATAACAATCGCGA
ENPP4	CCDS34468.1_ENPP4_gR1309r	TGAAGTCGAGAAAATGGACG
ENPP4	CCDS34468.1_ENPP4_gR402f	GATCAAGTGCTGCTGCTATG
ENPP4	CCDS34468.1_ENPP4_gR531r	GTGTTGCAAAGGTGACTGGT
ENPP4	CCDS34468.1_ENPP4_gR532r	AGTGTTGCAAAGGTGACTGG
ENPP4	CCDS34468.1_ENPP4_gR569f	TGGGAAGAACCAGATGCAAG
ENPP4	CCDS34468.1_ENPP4_gR79r	GATACTAGTAGTAACTTAGG
ST3GAL5	CCDS42705.1_ST3GAL5_gR1029r	AAGGTGTTCTGGGTTGATTG
ST3GAL5	CCDS42705.1_ST3GAL5_gR1048r	TGACTGTCGAAGTAGTGCAA
ST3GAL5	CCDS42705.1_ST3GAL5_gR1160f	GGAGTGGTGAAAGATCTCAG
ST3GAL5	CCDS42705.1_ST3GAL5_gR343f	ATTTGAGCACAGGTATAGCG
ST3GAL5	CCDS42705.1_ST3GAL5_gR456r	GCTCTGGCAAGAGTTCCAAG
ST3GAL5	CCDS42705.1_ST3GAL5_gR483r	TGGCTTTCAAGTGTTCAGGG
ST3GAL5	CCDS42705.1_ST3GAL5_gR514f	CAAGACCTGTCGGCGCTGTG
ST3GAL5	CCDS42705.1_ST3GAL5_gR542f	GGAAGCGGAGGAATACTGCA
ST3GAL5	CCDS42705.1_ST3GAL5_gR664f	TATAAGGATGACTTATCCAG
ST3GAL5	CCDS42705.1_ST3GAL5_gR915f	AGTACTCAGAGCCTCAGTCA
ST3GAL5	CCDS42705.1_ST3GAL5_gR916r	CGGCCCCAGAACCTTGACTG
ST3GAL5	CCDS42705.1_ST3GAL5_gR971r	CAGATGTGTGGCTAAGACAA
TGFB1	CCDS33031.1_TGFB1_gR1100r	GCGGCCCACGTAGTACACGA
TGFB1	CCDS33031.1_TGFB1_gR1106f	CTGCCCATCGTGTACTACGT
TGFB1	CCDS33031.1_TGFB1_gR1123f	CGTGGGCCGCAAGCCCAAGG
TGFB1	CCDS33031.1_TGFB1_gR136f	GGTGAAGCGGAAGCGCATCG
TGFB1	CCDS33031.1_TGFB1_gR316f	GGCCGACTACTACGCCAAGG
TGFB1	CCDS33031.1_TGFB1_gR337f	GGTCACCCGCGTGCTAATGG
TGFB1	CCDS33031.1_TGFB1_gR499f	GTTAAAAGTGGAGCAGCACG
TGFB1	CCDS33031.1_TGFB1_gR834r	AGTTGGTGTCCAGGGCTCGG
TGFB1	CCDS33031.1_TGFB1_gR86r	CTTGCAGGTGGATAGTCCCG
TGFB1	CCDS33031.1_TGFB1_gR882f	CGGAGAAGAACTGCTGCGTG
TGFB1	CCDS33031.1_TGFB1_gR907f	GCTGTACATTGACTTCCGCA
TGFB1	CCDS33031.1_TGFB1_gR98r	CATGTCGATAGTCTTGCAGG
ORM1	CCDS6803.1_ORM1_gR270r	AGGTGGTGTTATAGATGCAC
ORM1	CCDS6803.1_ORM1_gR287r	CCGCTGGACATTCAGGTAGG
ORM1	CCDS6803.1_ORM1_gR290r	TTCCCGCTGGACATTCAGGT
ORM1	CCDS6803.1_ORM1_gR297f	CCACCTACCTGAATGTCCAG
ORM1	CCDS6803.1_ORM1_gR303r	AGATGGTCCCATTTTCCCGC
ORM1	CCDS6803.1_ORM1_gR342r	GCAAGTGAGCGAAATGCTCT
ORM1	CCDS6803.1_ORM1_gR364f	CGCTCACTTGCTGATCCTCA
ORM1	CCDS6803.1_ORM1_gR369r	TGTAGGTCTTGGTGTCCCTG
ORM1	CCDS6803.1_ORM1_gR380r	AAAAGCAAGCATGTAGGTCT
ORM1	CCDS6803.1_ORM1_gR386r	CACGTCAAAAGCAAGCATGT
ORM1	CCDS6803.1_ORM1_gR416f	GTGAACGATGAGAAGAACTG
ORM1	CCDS6803.1_ORM1_gR511r	GTGTACACGACATCTGACTT
RNF130	CCDS64340.1_RNF130_gR1025f	GTTAACCGAAGATCAGCCCT
RNF130	CCDS64340.1_RNF130_gR1041r	CAAGGGAGTTGTCGCCGGCG
RNF130	CCDS64340.1_RNF130_gR1072r	GAGATCCCCGAAGTTCGAAG
RNF130	CCDS64340.1_RNF130_gR121f	CACGGCGCTCATCAACGTGA
RNF130	CCDS64340.1_RNF130_gR306f	TCCCTCCTAATATCAAACAG
RNF130	CCDS64340.1_RNF130_gR326f	TGGATTGCCTTGCTGCAGAG
RNF130	CCDS64340.1_RNF130_gR378r	TGACTACAGCAACTGCATTG
RNF130	CCDS64340.1_RNF130_gR562r	CCACGGCTGAAGTTCTTCGG
RNF130	CCDS64340.1_RNF130_gR572f	CCACCGAAGAACTTCAGCCG
RNF130	CCDS64340.1_RNF130_gR579r	ACACGAAGACTAGAGAGCCA
RNF130	CCDS64340.1_RNF130_gR760f	GACAGTAAAGAAGGGTGACA
RNF130	CCDS64340.1_RNF130_gR883r	GTACAATGTTCACTAAGCCA
TF	CCDS3080.1_TF_gR1321f	TAATTGTGAGGATACACCAG
TF	CCDS3080.1_TF_gR1375f	ATCAGCTTCTGACCTCACCT
TF	CCDS3080.1_TF_gR1681f	GACTGTCCCACAGAACACTG
TF	CCDS3080.1_TF_gR1765f	TGATGGTACCAGGAAACCTG
TF	CCDS3080.1_TF_gR1813f	CAGAGCCCCGAATCACGCTG
TF	CCDS3080.1_TF_gR292f	TCCCAATAACCTGAAGCCTG
TF	CCDS3080.1_TF_gR417r	CGGACCTGCCTAGACCCGTG
TF	CCDS3080.1_TF_gR437r	TATGGGGATGTTCCACCCAG
TF	CCDS3080.1_TF_gR602r	GCCGAAGTATTGGTTAAGGG
TF	CCDS3080.1_TF_gR808f	GGTCCCTTCTCATACCGTCG
TF	CCDS3080.1_TF_gR925r	AACAGCAGGTCCTTCCCATG
TF	CCDS3080.1_TF_gR959r	GGGGACTTTTAAAAACCCGT
CLEC2D	CCDS55802.1_CLEC2D_gR125f	GCATGCCCAGAAAGCTGGAT
CLEC2D	CCDS55802.1_CLEC2D_gR171f	TTTCTGATGACACCAAGAAC
CLEC2D	CCDS55802.1_CLEC2D_gR173r	CTGACTTGATGTCCAGTTCT
CLEC2D	CCDS55802.1_CLEC2D_gR186f	AGAACTGGACATCAAGTCAG
CLEC2D	CCDS55802.1_CLEC2D_gR220f	ACAAGATGCTGATCTTGCTC
CLEC2D	CCDS55802.1_CLEC2D_gR235f	TGCTCAGGTTGAAAGCTTCC
CLEC2D	CCDS55802.1_CLEC2D_gR241f	GGTTGAAAGCTTCCAGGAAC
CLEC2D	CCDS55802.1_CLEC2D_gR257r	CACTCTCCTGCTCCCAGGAT
CLEC2D	CCDS55802.1_CLEC2D_gR262r	AGGCACACTCTCCTGCTCCC
CLEC2D	CCDS55802.1_CLEC2D_gR43r	GGGTTTGCAGGCAATTCAGA
CLEC2D	CCDS55802.1_CLEC2D_gR84r	GACATACTGATGGCTCTTGA
CLEC2D	CCDS55802.1_CLEC2D_gR94r	GCAGCTTGAAGACATACTGA
PRELP	CCDS1438.1_PRELP_gR1006f	GATTTGCCCCAACGACCTAG
PRELP	CCDS1438.1_PRELP_gR1062f	TGCCACACCTGCGCTACCTG
PRELP	CCDS1438.1_PRELP_gR1105r	AAGCACATCATGAGGTCCAG
PRELP	CCDS1438.1_PRELP_gR1113r	GGAGGCGGAAGCACATCATG
PRELP	CCDS1438.1_PRELP_gR226r	GGGGGGCAGTAGCATTCGCG
PRELP	CCDS1438.1_PRELP_gR264r	GGTTGCGGCTATCACAGTAG
PRELP	CCDS1438.1_PRELP_gR352f	CTTCATCACTGAGCTCCCGG
PRELP	CCDS1438.1_PRELP_gR380r	GTTAATCCATCGCAGGCCTG
PRELP	CCDS1438.1_PRELP_gR427f	AATCCGCAAGATAGACCAGA
PRELP	CCDS1438.1_PRELP_gR496f	CCAGTTGGAAGAGGTCCCCT
PRELP	CCDS1438.1_PRELP_gR726r	AGAGCTGGTGAATGGCGGTG
PRELP	CCDS1438.1_PRELP_gR839f	TACAACAAGCTGACAGACAG
THBS2	CCDS34574.1_THBS2_gR1984f	ACACAACTGCCACAAGCACG
THBS2	CCDS34574.1_THBS2_gR2050f	CGAGTGCCAGACAGGCTACG
THBS2	CCDS34574.1_THBS2_gR231f	GCAAGATCACCAAGATCATG
THBS2	CCDS34574.1_THBS2_gR2328r	CGTAAGGGCAGTTGTCACAG
THBS2	CCDS34574.1_THBS2_gR2466f	ACGTCTACAACACTGACCAG
THBS2	CCDS34574.1_THBS2_gR2581f	GGACCAGTGTGACAACAACG
THBS2	CCDS34574.1_THBS2_gR3148f	GGTGACGCAGACCTACTGGG
THBS2	CCDS34574.1_THBS2_gR3213f	AGGTGGTGAACTCCACCACG
THBS2	CCDS34574.1_THBS2_gR3300r	CCTTCCAGCCAATGTTCCTG
THBS2	CCDS34574.1_THBS2_gR363r	TGAGATCCAGCGTGTCCGCG
THBS2	CCDS34574.1_THBS2_gR491f	GAGACCTACAGCTTGCACGT
THBS2	CCDS34574.1_THBS2_gR994f	CTTTGCGGAAAATGAAACGT
TMEM30A	CCDS47453.1_TMEM30A_gR188f	GGTCTCATCTTCATTCCCAT
TMEM30A	CCDS47453.1_TMEM30A_gR288r	GAGATTTCACGTAACGACGA
TMEM30A	CCDS47453.1_TMEM30A_gR28f	CTATAACGCGAAGGATGAAG
TMEM30A	CCDS47453.1_TMEM30A_gR32f	AACGCGAAGGATGAAGTGGA
TMEM30A	CCDS47453.1_TMEM30A_gR35f	GCGAAGGATGAAGTGGACGG
TMEM30A	CCDS47453.1_TMEM30A_gR36f	CGAAGGATGAAGTGGACGGT
TMEM30A	CCDS47453.1_TMEM30A_gR542f	GTGAAATTCAGAAATCCCCC
TMEM30A	CCDS47453.1_TMEM30A_gR545f	AAATTCAGAAATCCCCCTGG
TMEM30A	CCDS47453.1_TMEM30A_gR765r	ATGTGACATTCAAAGAGTAT
TMEM30A	CCDS47453.1_TMEM30A_gR845f	AGCACTATTTCATGGATGGG
TMEM30A	CCDS47453.1_TMEM30A_gR905r	CAGTACAACTCCCAGAAGGA
TMEM30A	CCDS47453.1_TMEM30A_gR909r	CTAGCAGTACAACTCCCAGA
MAN2A2	CCDS32332.1_MAN2A2_gR1260r	CATCTCCAAGAGGCACCAGG
MAN2A2	CCDS32332.1_MAN2A2_gR1423f	TGCCCTGTACAAGAGGACAG
MAN2A2	CCDS32332.1_MAN2A2_gR2201r	GTGCAGGTAGATGCGCACAG
MAN2A2	CCDS32332.1_MAN2A2_gR2429f	CGTACGTCCAAAGACAAGAG
MAN2A2	CCDS32332.1_MAN2A2_gR2557f	CTATGAGCACATTCACCAGG
MAN2A2	CCDS32332.1_MAN2A2_gR2621r	GTAGTCCCGGATGTCCACCA
MAN2A2	CCDS32332.1_MAN2A2_gR2840r	TTTGAGGCTAGAGACACCCA
MAN2A2	CCDS32332.1_MAN2A2_gR2906f	CTGATGCAGGATGACAACCG
MAN2A2	CCDS32332.1_MAN2A2_gR3050r	CGGGGCGTTCAGGTACATGG
MAN2A2	CCDS32332.1_MAN2A2_gR3068r	TACAGGCAGAGCGAGCGCCG
MAN2A2	CCDS32332.1_MAN2A2_gR3221r	CTTGCGGTGTAAGATGAGTG
MAN2A2	CCDS32332.1_MAN2A2_gR3359r	AGGGTACAGTAACGTCAAGG
ATP6V0A1	CCDS11426.1_ATP6V0A1_gR1043r	GTTCAAAATGGAAGGTACAG
ATP6V0A1	CCDS11426.1_ATP6V0A1_gR1087r	TTGGTTTTGTTATAGGTTGG
ATP6V0A1	CCDS11426.1_ATP6V0A1_gR1521r	GTCCACCAAACACTCCAGGG
ATP6V0A1	CCDS11426.1_ATP6V0A1_gR1699r	AATCCAAAGTAGATATTCAG
ATP6V0A1	CCDS11426.1_ATP6V0A1_gR2095f	CCAGCTCTCCACCCACTCAG
ATP6V0A1	CCDS11426.1_ATP6V0A1_gR2258r	CAGGCCGATGTGGATCACCA
ATP6V0A1	CCDS11426.1_ATP6V0A1_gR2373r	GTGCGTGGAGAAAGGCCGAG
ATP6V0A1	CCDS11426.1_ATP6V0A1_gR256f	GGACACCGGTGAAAACCCAG
ATP6V0A1	CCDS11426.1_ATP6V0A1_gR276r	CTAAGTCAATCATGTCCCGG
ATP6V0A1	CCDS11426.1_ATP6V0A1_gR277r	TCTAAGTCAATCATGTCCCG
ATP6V0A1	CCDS11426.1_ATP6V0A1_gR616f	TGAAATCGAGAACCCCCTGG
ATP6V0A1	CCDS11426.1_ATP6V0A1_gR888f	GTGTCTGGTTCATCAAAGTG
CSF2RB	CCDS13936.1_CSF2RB_gR1143f	ACAGGAAAGACACGGCCACG
CSF2RB	CCDS13936.1_CSF2RB_gR1492r	AAGGCCGACATGCTGCCTGG
CSF2RB	CCDS13936.1_CSF2RB_gR1880r	AGGCAGACACAGGTACTCCA
CSF2RB	CCDS13936.1_CSF2RB_gR2074f	GGACCAAAAGGACAGCCCTG
CSF2RB	CCDS13936.1_CSF2RB_gR210r	CACAGGACACTGGCTCCAGG
CSF2RB	CCDS13936.1_CSF2RB_gR2129r	TGCAGAGGAGACATAACCAG
CSF2RB	CCDS13936.1_CSF2RB_gR2167f	GGTATTCACCCCAAACTCAG
CSF2RB	CCDS13936.1_CSF2RB_gR2180r	GGGAACTAGGGAGACAGACG
CSF2RB	CCDS13936.1_CSF2RB_gR234r	ACCAGGGCATGTCATCACTG
CSF2RB	CCDS13936.1_CSF2RB_gR2359f	GAACAATCCTGTCCCCCCTG
CSF2RB	CCDS13936.1_CSF2RB_gR2386f	AAGCCCTGTCCTGAACCCAG
CSF2RB	CCDS13936.1_CSF2RB_gR500r	CTCAAACTCCAGATCCCCTG
WNT5B	CCDS8510.1_WNT5B_gR1045f	CGTCAGGTGTAAGAAGTGCA
WNT5B	CCDS8510.1_WNT5B_gR214f	GGAGCACATGGCCTACATAG
WNT5B	CCDS8510.1_WNT5B_gR286f	GCGGTGGAATTGCAGCACAG
WNT5B	CCDS8510.1_WNT5B_gR352f	AGAGACCGCCTTCACCCACG
WNT5B	CCDS8510.1_WNT5B_gR371r	GATGGCGTTGACCACGCCCG
WNT5B	CCDS8510.1_WNT5B_gR490f	GGGCGGCTGTGGGGACAACG
WNT5B	CCDS8510.1_WNT5B_gR513r	CCACAAACTCCTTGGCGAAG
WNT5B	CCDS8510.1_WNT5B_gR663r	TGCAGGACCCCGAGACGCCG
WNT5B	CCDS8510.1_WNT5B_gR75f	TGACAGACGCCAACTCCTGG
WNT5B	CCDS8510.1_WNT5B_gR827r	CACATAGACCAGGTCCTCCG
WNT5B	CCDS8510.1_WNT5B_gR858r	CGTTGCGCAGGCAGTAGTCG
WNT5B	CCDS8510.1_WNT5B_gR922f	CCTCTGCAACAAGACCTCGG
ALPP	CCDS2490.1_ALPP_gR1349r	TGCGTGGGTCTCTTCGTCCA
ALPP	CCDS2490.1_ALPP_gR177r	CATCGCCCAGGAAGATGATG
ALPP	CCDS2490.1_ALPP_gR268f	ACTGGGGCCTGAGATACCCC
ALPP	CCDS2490.1_ALPP_gR274f	GCCTGAGATACCCCTGGCCA
ALPP	CCDS2490.1_ALPP_gR281r	CACATATGGGAAGCGGTCCA
ALPP	CCDS2490.1_ALPP_gR288r	ACAGAGCCACATATGGGAAG
ALPP	CCDS2490.1_ALPP_gR292f	CATGGACCGCTTCCCATATG
ALPP	CCDS2490.1_ALPP_gR311r	TTTGTCTACATTGTATGTCT
ALPP	CCDS2490.1_ALPP_gR515r	CGAGGCGTGCTGCACTCGTG
ALPP	CCDS2490.1_ALPP_gR602r	CTGGCACCCCTCCTGGCGGG
ALPP	CCDS2490.1_ALPP_gR691f	CCGAAAGTACATGTTTCGCA
ALPP	CCDS2490.1_ALPP_gR787f	GGAATGGCTGGCGAAGCGCC
AOC3	CCDS62198.1_AOC3_gR103f	GGAGCAGGCCGCCTTCCTCG
AOC3	CCDS62198.1_AOC3_gR104f	GAGCAGGCCGCCTTCCTCGT
AOC3	CCDS62198.1_AOC3_gR104r	GGTGGCGCTTCCCACGAGGA
AOC3	CCDS62198.1_AOC3_gR108r	GAGGGGTGGCGCTTCCCACG
AOC3	CCDS62198.1_AOC3_gR247f	CATGGCGAGAGGCTTCAGCT
AOC3	CCDS62198.1_AOC3_gR280f	GCTGGCTGTGACCCAGCGGA
AOC3	CCDS62198.1_AOC3_gR301r	TTGAAAACGCTGCTGCTACT
AOC3	CCDS62198.1_AOC3_gR333r	AATCCACAGTGGGGGCCCAA
AOC3	CCDS62198.1_AOC3_gR340f	TGACCCTTGGGCCCCCACTG
AOC3	CCDS62198.1_AOC3_gR341r	GTCACTGAAATCCACAGTGG
AOC3	CCDS62198.1_AOC3_gR342r	AGTCACTGAAATCCACAGTG
AOC3	CCDS62198.1_AOC3_gR344r	GAAGTCACTGAAATCCACAG
ITGA3	CCDS11558.1_ITGA3_gR1042f	CTATGTCTTCATGAACCAGG
ITGA3	CCDS11558.1_ITGA3_gR1819f	GGCTCTGGAGAACCACACTG
ITGA3	CCDS11558.1_ITGA3_gR2238f	CGAGTCACCAGGACAACCTG
ITGA3	CCDS11558.1_ITGA3_gR2548r	GGGTTGATAAGGTCTCCAGG
ITGA3	CCDS11558.1_ITGA3_gR2732r	GCACTCTAGCCACACACAGT
ITGA3	CCDS11558.1_ITGA3_gR2733r	GGCACTCTAGCCACACACAG
ITGA3	CCDS11558.1_ITGA3_gR2768r	AGTCACGTTGGTGACAACGG
ITGA3	CCDS11558.1_ITGA3_gR2780r	TCGTGCCTTCACAGTCACGT
ITGA3	CCDS11558.1_ITGA3_gR2796f	TGACTGTGAAGGCACGAGTG
ITGA3	CCDS11558.1_ITGA3_gR2815f	GTGGAACAGCACCTTCATCG
ITGA3	CCDS11558.1_ITGA3_gR379f	CATGTGGCTTGGAGTGACTG
ITGA3	CCDS11558.1_ITGA3_gR724f	GTATAGTTACAAGGACCCAG
KLRB1	CCDS8601.1_KLRB1_gR102f	ATGTCTGTCAGGGTTCACCT
KLRB1	CCDS8601.1_KLRB1_gR156r	ACCCAGTAACAACCAAGACA
KLRB1	CCDS8601.1_KLRB1_gR240f	GTGTGGACATTCAACAGAGC
KLRB1	CCDS8601.1_KLRB1_gR271r	ATTGGGCAGTTTAAGAGACC
KLRB1	CCDS8601.1_KLRB1_gR346r	TCAGCTAGACTGTTATTCCA
KLRB1	CCDS8601.1_KLRB1_gR374r	CAGCAGGCTGGATTCTTTGG
KLRB1	CCDS8601.1_KLRB1_gR390r	CCTTATCTCGAATAAGCAGC
KLRB1	CCDS8601.1_KLRB1_gR44f	TTAAACTTACCCACAGACTC
KLRB1	CCDS8601.1_KLRB1_gR495f	TATCAGAAAAGAACTGGAAG
KLRB1	CCDS8601.1_KLRB1_gR578r	ATACACAGATGTCTGTGAGA
KLRB1	CCDS8601.1_KLRB1_gR618f	ACTGTAGTACAGAAATCAGA
KLRB1	CCDS8601.1_KLRB1_gR652r	GGATACACTTTATTTCTCAC
IL4R	CCDS58441.1_IL4R_gR1024f	CTGGCCAGAGAGCATCAGCG
IL4R	CCDS58441.1_IL4R_gR1211f	CTGCTCGGAGAGGAGAATGG
IL4R	CCDS58441.1_IL4R_gR1264r	TGAGCACTCGTACTTCCCGA
IL4R	CCDS58441.1_IL4R_gR1831f	TGGGTTTGGGGCTAGCAGTG
IL4R	CCDS58441.1_IL4R_gR191f	TGTATCCCTGAGAACAACGG
IL4R	CCDS58441.1_IL4R_gR198f	CTGAGAACAACGGAGGCGCG
IL4R	CCDS58441.1_IL4R_gR2168r	GCAAGGACTGGCCATGACAG
IL4R	CCDS58441.1_IL4R_gR253f	CAGTGCGGATAACTATACAC
IL4R	CCDS58441.1_IL4R_gR403r	TTATACAGGTAATTGTCAGG
IL4R	CCDS58441.1_IL4R_gR777r	GGATTATTATAGCCACGAGG
IL4R	CCDS58441.1_IL4R_gR780r	CCTGGATTATTATAGCCACG
IL4R	CCDS58441.1_IL4R_gR982f	AAAATCAGCATGGTGCCCAG
NPTX2	CCDS5657.1_NPTX2_gR1037f	TGGCACCCCATCAAGCCCGG
NPTX2	CCDS5657.1_NPTX2_gR1079r	GGCATCAAACCTACCCCCCA
NPTX2	CCDS5657.1_NPTX2_gR1238f	AATAACGTCGATGTGTTCGG
NPTX2	CCDS5657.1_NPTX2_gR1240f	TAACGTCGATGTGTTCGGAG
NPTX2	CCDS5657.1_NPTX2_gR166f	CGGCGCGCAGAGTCCCGAGG
NPTX2	CCDS5657.1_NPTX2_gR475f	GCTGCCCGGCGACTTCCGCG
NPTX2	CCDS5657.1_NPTX2_gR526f	GAGGCAGCTTCTGCGCAAGG
NPTX2	CCDS5657.1_NPTX2_gR689r	GTAGTTTGTGCGGAGTGGGA
NPTX2	CCDS5657.1_NPTX2_gR759f	ACGCCTTCACCATCTGCCTG
NPTX2	CCDS5657.1_NPTX2_gR803r	TGGCACCGCATAGGAGAAGG
NPTX2	CCDS5657.1_NPTX2_gR848f	GAGATCGTGCTGATCGAGTG
NPTX2	CCDS5657.1_NPTX2_gR907r	TTGCCGTCACTGACAAACAG
SMPDL3B	CCDS30656.1_SMPDL3B_gR1000f	CCGAGCCACACTGAGCCTGA
SMPDL3B	CCDS30656.1_SMPDL3B_gR1074r	GGTGGATAAGCTGAGAGTGA
SMPDL3B	CCDS30656.1_SMPDL3B_gR177r	CACAGAGGTAGTCACCCCAG
SMPDL3B	CCDS30656.1_SMPDL3B_gR358f	CCTGACCAAGCTCATCAGAG
SMPDL3B	CCDS30656.1_SMPDL3B_gR619f	TGCGCTGACAGCAGACATGG
SMPDL3B	CCDS30656.1_SMPDL3B_gR718r	GTCTTCTCAAAGAACCCCGG
SMPDL3B	CCDS30656.1_SMPDL3B_gR719r	CGTCTTCTCAAAGAACCCCG
SMPDL3B	CCDS30656.1_SMPDL3B_gR754f	AAACAAGGCATGGTTCCGGG
SMPDL3B	CCDS30656.1_SMPDL3B_gR840r	GCATCCGAAAGCTGTCGGTG
SMPDL3B	CCDS30656.1_SMPDL3B_gR912f	TCACACCTGGAGTCACCCCA
SMPDL3B	CCDS30656.1_SMPDL3B_gR943f	ATTACCTGGAGTGGTCAATG
SMPDL3B	CCDS30656.1_SMPDL3B_gR995r	CCTGACCTTCAGGCTCAGTG
SUSD1	CCDS65105.1_SUSD1_gR1347f	CATCGTTTAACTTCACAACG
SUSD1	CCDS65105.1_SUSD1_gR1421r	CCGCTTAGGAGATCTCAGCA
SUSD1	CCDS65105.1_SUSD1_gR1648f	TAGCAGCAGCCGAGATCCCG
SUSD1	CCDS65105.1_SUSD1_gR1671r	TGTAGTTGGTACCCGGACGT
SUSD1	CCDS65105.1_SUSD1_gR1790f	GAATTTTTTACGGTGCACAG
SUSD1	CCDS65105.1_SUSD1_gR1879r	AATGTGCTTTGGAGGGCCAG
SUSD1	CCDS65105.1_SUSD1_gR1925r	AGAGGCGTTGCTAAAGAAGG
SUSD1	CCDS65105.1_SUSD1_gR283f	ATCTTGCCACAACACCCCCG
SUSD1	CCDS65105.1_SUSD1_gR284f	TCTTGCCACAACACCCCCGG
SUSD1	CCDS65105.1_SUSD1_gR287r	AATGCAATAGAAGCCCCCGG
SUSD1	CCDS65105.1_SUSD1_gR288r	AAATGCAATAGAAGCCCCCG
SUSD1	CCDS65105.1_SUSD1_gR547f	AGACTGTGGTACCCCTCCTG
UNC5C	CCDS3643.1_UNC5C_gR1329r	ACATGGCTGCAGCTGACGTG
UNC5C	CCDS3643.1_UNC5C_gR1485r	GCTTGGACGTAAACTCAGAG
UNC5C	CCDS3643.1_UNC5C_gR1772r	GGGCCCACAGCTCACCACAG
UNC5C	CCDS3643.1_UNC5C_gR1849f	CTGCGCAGACCCCAATACCG
UNC5C	CCDS3643.1_UNC5C_gR2071r	TCCAGCGAGGAGCAGCACAG
UNC5C	CCDS3643.1_UNC5C_gR2162f	CATCTTGAGAGACAGATGGG
UNC5C	CCDS3643.1_UNC5C_gR2500f	TCCTGCGAACACCATCACCA
UNC5C	CCDS3643.1_UNC5C_gR269r	ACACTTGAAATAGATCTGGG
UNC5C	CCDS3643.1_UNC5C_gR2761f	AATGGGAAGACATGAAACGG
UNC5C	CCDS3643.1_UNC5C_gR828r	TCTGATACCCTCGTCCACAG
UNC5C	CCDS3643.1_UNC5C_gR849f	GAGGGTATCAGAAACGTACA
UNC5C	CCDS3643.1_UNC5C_gR881f	AACCCGGCACCACTCAATGG
KDELC2	CCDS41711.1_KDELC2_gR1126f	AGTAAATGTGGATGGGACCG
KDELC2	CCDS41711.1_KDELC2_gR1366r	TAGTAGCAGTAAAGCCTGTG
KDELC2	CCDS41711.1_KDELC2_gR157f	CCGCTATTTCTACCTGCAGG
KDELC2	CCDS41711.1_KDELC2_gR346f	CGATGAAGGCCTGAAGATAG
KDELC2	CCDS41711.1_KDELC2_gR370f	CCTTTATGGTGATGAACATG
KDELC2	CCDS41711.1_KDELC2_gR409r	TCACAGTACTCATGGTACAC
KDELC2	CCDS41711.1_KDELC2_gR472f	GACTCTTTCTTGTCCAACCA
KDELC2	CCDS41711.1_KDELC2_gR771r	ACCATGAAATGATAGGTATG
KDELC2	CCDS41711.1_KDELC2_gR855f	ACTCCATGCTTGAAGCCATG
KDELC2	CCDS41711.1_KDELC2_gR857f	TCCATGCTTGAAGCCATGCG
KDELC2	CCDS41711.1_KDELC2_gR87f	AGGTGCTGGTCAGCGCGCCG
KDELC2	CCDS41711.1_KDELC2_gR955f	CAGAGGTAGAGACAGCCGAG
PTPRA	CCDS13039.1_PTPRA_gR1061r	AGACACCCGAATATTCCCAT
PTPRA	CCDS13039.1_PTPRA_gR1276f	CTGTAACCCTCAGTATGCAG
PTPRA	CCDS13039.1_PTPRA_gR1331r	CATGGCATCAATGACGACAA
PTPRA	CCDS13039.1_PTPRA_gR1365f	TGGACATGATGCATACAGAA
PTPRA	CCDS13039.1_PTPRA_gR1712f	GTGATCATTCCAGTTAAGCG
PTPRA	CCDS13039.1_PTPRA_gR2085r	TCATGCCCTTTCCGTCACTG
PTPRA	CCDS13039.1_PTPRA_gR2235f	TGGAGCGTGTGAAAGCAGAG
PTPRA	CCDS13039.1_PTPRA_gR458r	AAACACGATCACTAGCAGAG
PTPRA	CCDS13039.1_PTPRA_gR562f	CTTATCCAACGGCCGCACTG
PTPRA	CCDS13039.1_PTPRA_gR637f	GAAATACCCACCCCTGCCCG
PTPRA	CCDS13039.1_PTPRA_gR697f	CGACAATAAGCTCTTCAGGG
PTPRA	CCDS13039.1_PTPRA_gR980r	GTTGGTAACCATGACGATGG
IL13RA1	CCDS14573.1_IL13RA1_gR1031r	TAACATGGTTATGTAGAGTG
IL13RA1	CCDS14573.1_IL13RA1_gR103r	ACACTCAAATTTGTCACAGG
IL13RA1	CCDS14573.1_IL13RA1_gR1225f	CATCTATGAGAAGCAAACCA
IL13RA1	CCDS14573.1_IL13RA1_gR1228f	CTATGAGAAGCAAACCAAGG
IL13RA1	CCDS14573.1_IL13RA1_gR138r	ATGTCCATATTACTGTGCAG
IL13RA1	CCDS14573.1_IL13RA1_gR150f	TCTGCACAGTAATATGGACA
IL13RA1	CCDS14573.1_IL13RA1_gR163f	ATGGACATGGAATCCACCCG
IL13RA1	CCDS14573.1_IL13RA1_gR164f	TGGACATGGAATCCACCCGA
IL13RA1	CCDS14573.1_IL13RA1_gR271r	AGACAAATCCTCTCATTCAG
IL13RA1	CCDS14573.1_IL13RA1_gR273f	TAGAAGTACCCCTGAATGAG
IL13RA1	CCDS14573.1_IL13RA1_gR362f	AAATGCATCTCACCCCCAGA
IL13RA1	CCDS14573.1_IL13RA1_gR716r	ATATAGGTCATCATTGTGGA
ADAM9	CCDS6112.1_ADAM9_gR1270f	TAATAAGTTGGTGGACGCTG
ADAM9	CCDS6112.1_ADAM9_gR1692f	AATACAAGAAGTGTGCCACT
ADAM9	CCDS6112.1_ADAM9_gR1853f	GATCCTGGGATGGTTAACGA
ADAM9	CCDS6112.1_ADAM9_gR2033f	TGTGAGACTAAAGGATACGG
ADAM9	CCDS6112.1_ADAM9_gR2048f	TACGGAGGAAGTGTGGACAG
ADAM9	CCDS6112.1_ADAM9_gR2166f	TCATCAAGAGGGATCAACTG
ADAM9	CCDS6112.1_ADAM9_gR2247f	CAAACCCTTCTAGACAGCCG
ADAM9	CCDS6112.1_ADAM9_gR2266r	GTCACTGGAGAAACATGTCG
ADAM9	CCDS6112.1_ADAM9_gR28r	CGGACACGAAGGGTCCCCGA
ADAM9	CCDS6112.1_ADAM9_gR586r	AGTAGCTGAGTCATGCTGGG
ADAM9	CCDS6112.1_ADAM9_gR821f	AACCTGATCAACATAGTTGG
ADAM9	CCDS6112.1_ADAM9_gR82f	GGTGGGCCCAGTCCTCGGTG
IGDCC4	CCDS10206.1_IGDCC4_gR1301r	TGGCGTAGCAGTGACCCGCG
IGDCC4	CCDS10206.1_IGDCC4_gR1334r	CTCCCAGGCCACCAACACAG
IGDCC4	CCDS10206.1_IGDCC4_gR1504f	CACAGATTATGAGTTCTACG
IGDCC4	CCDS10206.1_IGDCC4_gR175f	AGTGCTAAACTGTAGCCTGG
IGDCC4	CCDS10206.1_IGDCC4_gR1937r	TGGCTGCCATGACACGACCA
IGDCC4	CCDS10206.1_IGDCC4_gR1970r	TTTGTAGCCAGAGATCTGGG
IGDCC4	CCDS10206.1_IGDCC4_gR2390r	GGTGTAATAGGTGACCAGGG
IGDCC4	CCDS10206.1_IGDCC4_gR3002r	CCGAGCTCTGGAGTACAGCG
IGDCC4	CCDS10206.1_IGDCC4_gR3137f	GAAGTGCACAGCCTTATGGG
IGDCC4	CCDS10206.1_IGDCC4_gR42r	ACAGGCAGAAGGTCAACGCG
IGDCC4	CCDS10206.1_IGDCC4_gR550f	GGACCAGGTGACATTGCCTG
IGDCC4	CCDS10206.1_IGDCC4_gR764r	ACTCTGGCCAGACACCACTG
KIAA1161	CCDS78391.1_KIAA1161_gR1912r	CCGGGCGCAATCCACCAAAG
KIAA1161	CCDS78391.1_KIAA1161_gR1613r	CATGCTGACGGTGAGCACCG
KIAA1161	CCDS78391.1_KIAA1161_gR1611r	TGCTGACGGTGAGCACCGCG
KIAA1161	CCDS78391.1_KIAA1161_gR1606f	GTTGCGCTCACTCATCCCCG
KIAA1161	CCDS78391.1_KIAA1161_gR1554r	CAGAGTCGCGATCCACCAGG
KIAA1161	CCDS78391.1_KIAA1161_gR1417r	CGGTAGGTGCTGAAGTCCCG
KIAA1161	CCDS78391.1_KIAA1161_gR1288f	CTGGTGGAACGGCATCGGCG
KIAA1161	CCDS78391.1_KIAA1161_gR1050r	ACATGTCGTCGATTTCCAGG
KIAA1161	CCDS78391.1_KIAA1161_gR250f	CAGCGTCTCCCTACGCAAGG
KIAA1161	CCDS78391.1_KIAA1161_gR215r	GTAGCACCAGGCCACCACCG
KIAA1161	CCDS78391.1_KIAA1161_gR101r	CAGGAAGGTGTACATAGCTG
KIAA1161	CCDS78391.1_KIAA1161_gR79f	CGCATACCGTCAGAACCCCG
COL5A3	CCDS12222.1_COL5A3_gR1966r	GGAGTGCCAATGAGTCCCTG
COL5A3	CCDS12222.1_COL5A3_gR2682f	AAGGTAAAGATGGGCGACCA
COL5A3	CCDS12222.1_COL5A3_gR2799f	TGGGACCTCTAGGTGAAAGG
COL5A3	CCDS12222.1_COL5A3_gR3283f	TAAAGGCGATAAAGGAGACG
COL5A3	CCDS12222.1_COL5A3_gR3311f	CCTGGACAACCAGGGATACG
COL5A3	CCDS12222.1_COL5A3_gR3867r	CCGGTCCCCCAACATCACCA
COL5A3	CCDS12222.1_COL5A3_gR4422r	CAGGTCCAGTGTCTCCACGG
COL5A3	CCDS12222.1_COL5A3_gR4883r	CAGCTGCACGACATTCACTG
COL5A3	CCDS12222.1_COL5A3_gR4988r	GGAGTGGCTGTAGTCACCCG
COL5A3	CCDS12222.1_COL5A3_gR5009r	ATTGGTGCCAAGGAAGCGGG
COL5A3	CCDS12222.1_COL5A3_gR5158r	GTGGCCGCCACATCCCACAG
COL5A3	CCDS12222.1_COL5A3_gR932r	ATTGAGTCCAGTAGTCACAG
ACTN1	CCDS45129.1_ACTN1_gR1158f	GGTTGCTGAATGAGATCCGG
ACTN1	CCDS45129.1_ACTN1_gR1284r	GCAGGGCCTTGATCTCCGAG
ACTN1	CCDS45129.1_ACTN1_gR166f	ACAGATCGAGAACATCGAAG
ACTN1	CCDS45129.1_ACTN1_gR1717f	CATCCTGGGCATCCACAATG
ACTN1	CCDS45129.1_ACTN1_gR1855f	GAGGGACCAAGCTCTGACGG
ACTN1	CCDS45129.1_ACTN1_gR2171r	ATTGATGGTCCTGGCGATGG
ACTN1	CCDS45129.1_ACTN1_gR2395f	TGTGGACCCCAACCGCCTGG
ACTN1	CCDS45129.1_ACTN1_gR2397r	GGAATGTCACTACCCCCAGG
ACTN1	CCDS45129.1_ACTN1_gR2568f	AGGCTGAGTACTGCATCGCG
ACTN1	CCDS45129.1_ACTN1_gR2606r	GTAGTCCAGAGCACCTGGCA
ACTN1	CCDS45129.1_ACTN1_gR2639r	ACTCTCGCCGTACAGCGCCG
ACTN1	CCDS45129.1_ACTN1_gR585f	TGATTGACTACGGGAAGCTG
SLC39A8	CCDS47117.1_SLC39A8_gR1024f	TTCCATAGCAATCCTATGTG
SLC39A8	CCDS47117.1_SLC39A8_gR1026r	CGTGGGGAAACTCCTCACAT
SLC39A8	CCDS47117.1_SLC39A8_gR1071f	TTGTGATCCTACTCAATGCA
SLC39A8	CCDS47117.1_SLC39A8_gR1116r	CATAGCAGGAACATGCAGAA
SLC39A8	CCDS47117.1_SLC39A8_gR127f	CGGCGCGAATCTGAGCCTGT
SLC39A8	CCDS47117.1_SLC39A8_gR337f	ATTGAACTTTCACCCATGTG
SLC39A8	CCDS47117.1_SLC39A8_gR339r	GCTTGGGCCGATCCTCACAT
SLC39A8	CCDS47117.1_SLC39A8_gR438r	GTGGAGTCAAAATCAATCCG
SLC39A8	CCDS47117.1_SLC39A8_gR823f	CCATTTTGATAATGTCAGTG
SLC39A8	CCDS47117.1_SLC39A8_gR876f	GTTCATGTACCTGTTTGAAG
SLC39A8	CCDS47117.1_SLC39A8_gR88f	GCCAGGGCTAGCCTTCAGCG
SLC39A8	CCDS47117.1_SLC39A8_gR89r	GCTCAGCACATCCTCGCTGA
SELPLG	CCDS31895.2_SELPLG_gR1062r	TGGGGGAGTAATTACGCACG
SELPLG	CCDS31895.2_SELPLG_gR1012f	TATCTTCTTCGTGTGCACTG
SELPLG	CCDS31895.2_SELPLG_gR998r	AGTGCACACGAAGAAGATAG
SELPLG	CCDS31895.2_SELPLG_gR924f	TGTCCGTCAACTACCCAGTG
SELPLG	CCDS31895.2_SELPLG_gR922f	TTTGTCCGTCAACTACCCAG
SELPLG	CCDS31895.2_SELPLG_gR872r	AATGCCCTTGTGAGTAACAG
SELPLG	CCDS31895.2_SELPLG_gR878f	GTGTCCTCTGTTACTCACAA
SELPLG	CCDS31895.2_SELPLG_gR715f	CACTGCACCAGAAGCCACGG
SELPLG	CCDS31895.2_SELPLG_gR557f	GCACAGACCACTCAACCCAC
SELPLG	CCDS31895.2_SELPLG_gR475f	AACTCGACTGACGGCCACGG
SELPLG	CCDS31895.2_SELPLG_gR236r	CTCCACAGTGGTAGACTCAG
SELPLG	CCDS31895.2_SELPLG_gR244f	AACCCCTGAGTCTACCACTG
STT3B	CCDS2650.1_STT3B_gR1228f	TGAGCATCAACCTACGACTT
STT3B	CCDS2650.1_STT3B_gR1450f	TGTTTTTGAGCACTATTTGG
STT3B	CCDS2650.1_STT3B_gR1855f	AATGGCTAATAGAACTACGT
STT3B	CCDS2650.1_STT3B_gR1944f	CAGCAGCCTATAAAATCATG
STT3B	CCDS2650.1_STT3B_gR2093f	AGTGACTATTTTACCCCACA
STT3B	CCDS2650.1_STT3B_gR2096r	TACACGGAATTCTCCCTGTG
STT3B	CCDS2650.1_STT3B_gR2098r	TCTACACGGAATTCTCCCTG
STT3B	CCDS2650.1_STT3B_gR2209r	CGTGTTCGGTCAAAACCTGG
STT3B	CCDS2650.1_STT3B_gR285r	CGTGGATGATGCTTTCGAAG
STT3B	CCDS2650.1_STT3B_gR309f	TCATCCACGAGTTCGACCCG
STT3B	CCDS2650.1_STT3B_gR452r	AATCCAATGAATAAGGCCAG
STT3B	CCDS2650.1_STT3B_gR54f	CGTCCCTCAACTCGTCCCCG
GPI	CCDS12437.1_GPI_gR1108f	CACCAAATCTGGAACCCGTG
GPI	CCDS12437.1_GPI_gR1187f	TTTTACCAGCTCATCCACCA
GPI	CCDS12437.1_GPI_gR1213r	ACCGGGATGAGGAAGTCACA
GPI	CCDS12437.1_GPI_gR1278r	GGGCCAAGAAGTTGGCCAGG
GPI	CCDS12437.1_GPI_gR1297f	CAACTTCTTGGCCCAGACAG
GPI	CCDS12437.1_GPI_gR1324f	GATGAGGGGAAAATCGACGG
GPI	CCDS12437.1_GPI_gR1377f	AGAGTCCAGAGGACCTTGAG
GPI	CCDS12437.1_GPI_gR1613r	ATTGGTAGAAGCGTCGTGAG
GPI	CCDS12437.1_GPI_gR1657f	CTTCATCAAGCAGCAGCGCG
GPI	CCDS12437.1_GPI_gR892f	CTTCGAGCAGCTGCTCTCGG
GPI	CCDS12437.1_GPI_gR953r	CAGCAGGGCCAGCAAGACGG
GPI	CCDS12437.1_GPI_gR968r	GATGTACCAGATACCCAGCA
CHGA	CCDS76718.1_gR109f	GGTGATGAAATGCATCGTTG
CHGA	CCDS76718.1_gR14r	CAGAAGAGCCAGGACAGCGG
CHGA	CCDS76718.1_gR150r	ATTCCTGGCTGACAGGCATG
CHGA	CCDS76718.1_gR179f	GAATGTTTTGAGACACTCCG
CHGA	CCDS76718.1_gR420f	AGGAGGCTCAGGACCCCGAA
CHGA	CCDS76718.1_gR742f	CTGGAGGCCATCCTCCCGGG
CHGA	CCDS76718.1_gR743r	CTCAAGGCTGTCCTCCCGGG
CHGA	CCDS76718.1_gR790f	CCAGGTCCGAGGCTACCCCG
CHGA	CCDS76718.1_gR88f	TATGAATAAAGGGGATACCG
CHGA	CCDS76718.1_gR909f	ACCAGCTGCAGGCACTACGG
CHGA	CCDS76718.1_gR911f	CAGCTGCAGGCACTACGGCG
CHGA	CCDS76718.1_gR95r	AACGATGCATTTCATCACCT
LSAMP	CCDS2982.1_LSAMP_gR126f	GCACGGACAACATCACCGTG
LSAMP	CCDS2982.1_LSAMP_gR43r	AGCAATCTCAGTAGGACCAG
LSAMP	CCDS2982.1_LSAMP_gR562f	GGAGATCCTTGGCATCACCA
LSAMP	CCDS2982.1_LSAMP_gR601f	TGAGTGCAAAGCTGCCAACG
LSAMP	CCDS2982.1_LSAMP_gR613f	TGCCAACGAGGTCTCCTCGG
LSAMP	CCDS2982.1_LSAMP_gR715f	ACAAGCTTCACTCAAATGTG
LSAMP	CCDS2982.1_LSAMP_gR747f	TGCCTGCACCTGACTTTGAG
LSAMP	CCDS2982.1_LSAMP_gR805f	CCTTGAGATTAAGAGCACGG
LSAMP	CCDS2982.1_LSAMP_gR839r	GTAGTGCTCCTCAGTGACGT
LSAMP	CCDS2982.1_LSAMP_gR841f	GACGGTGACCAACGTCACTG
LSAMP	CCDS2982.1_LSAMP_gR868f	CTACGGCAACTACACCTGTG
LSAMP	CCDS2982.1_LSAMP_gR969f	TCAGTCTGGCCGTACCACTG
PGAP1	CCDS2318.1_PGAP1_gR1522f	CCAAGCTTTTAAAATCAACG
PGAP1	CCDS2318.1_PGAP1_gR1637r	GAGTTTCAGAGAAATTTCTG
PGAP1	CCDS2318.1_PGAP1_gR1681f	ACCAGAAAACAATACCCATG
PGAP1	CCDS2318.1_PGAP1_gR1716f	TGTACACGTCATCAGACTGT
PGAP1	CCDS2318.1_PGAP1_gR1723f	GTCATCAGACTGTCGGTACG
PGAP1	CCDS2318.1_PGAP1_gR2043r	AGAGAATCAAGGATATCAGG
PGAP1	CCDS2318.1_PGAP1_gR2087f	ACGTGTACTGCCTACTGGAG
PGAP1	CCDS2318.1_PGAP1_gR499f	AGAATTTGCTCCAAAAAGTG
PGAP1	CCDS2318.1_PGAP1_gR537r	TAAGCAATGCTCTTGCAACA
PGAP1	CCDS2318.1_PGAP1_gR613r	GGCATCACAGGAGCAACATG
PGAP1	CCDS2318.1_PGAP1_gR66f	TGGTCTTTCTGGCAACCCTG
PGAP1	CCDS2318.1_PGAP1_gR855f	CAGACCACCTCTCCATTGTG
SLC38A9	CCDS75243.1_SLC38A9_gR1071r	TTAGATTAAGAATCAGCACA
SLC38A9	CCDS75243.1_SLC38A9_gR1236f	ACCAAGAAGAGCGTCTGACA
SLC38A9	CCDS75243.1_SLC38A9_gR1263r	CCAAAATGATGATGAAAACG
SLC38A9	CCDS75243.1_SLC38A9_gR218r	GAGACTCGACCACTGCCCAA
SLC38A9	CCDS75243.1_SLC38A9_gR248r	TGCTCCAATGAGAGACACCA
SLC38A9	CCDS75243.1_SLC38A9_gR44f	TCTATACTAAGCATTCCTTG
SLC38A9	CCDS75243.1_SLC38A9_gR478f	CCAACAGTTTGAAAAGTGGT
SLC38A9	CCDS75243.1_SLC38A9_gR507r	GGAGCCCTACAAGATAAAAG
SLC38A9	CCDS75243.1_SLC38A9_gR531r	ACTTGAAATTGAGCAGTGGG
SLC38A9	CCDS75243.1_SLC38A9_gR615r	GAACAGCCTTAAAGGTGACA
SLC38A9	CCDS75243.1_SLC38A9_gR947r	TATCCTTGCAATGAAGGACA
SLC38A9	CCDS75243.1_SLC38A9_gR999r	GAGCCAGGTAGCCTAAGAGT
IDH2	CCDS76792.1_IDH2_gR1144f	CGAGCACTTCCTGAACACCA
IDH2	CCDS76792.1_IDH2_gR1151r	GATGGTGTCGAGGAAGTCCG
IDH2	CCDS76792.1_IDH2_gR158r	AGCCACACTGTACTTCTGGG
IDH2	CCDS76792.1_IDH2_gR166f	GGCCACCCAGAAGTACAGTG
IDH2	CCDS76792.1_IDH2_gR271f	AACTATCCGGAACATCCTGG
IDH2	CCDS76792.1_IDH2_gR272f	ACTATCCGGAACATCCTGGG
IDH2	CCDS76792.1_IDH2_gR485f	GTGTACAACTTCCCCGCAGG
IDH2	CCDS76792.1_IDH2_gR583r	TTCTTGGTGCTCATGTACAG
IDH2	CCDS76792.1_IDH2_gR67r	TTTAGCTGGATGTCCACGTG
IDH2	CCDS76792.1_IDH2_gR721f	CCGGCTCATTGATGACATGG
IDH2	CCDS76792.1_IDH2_gR986f	ACACGTGGCCTGGAGCACCG
IDH2	CCDS76792.1_IDH2_gR99r	GGTCACGGTTTGGGAGCCCG
PRNP	CCDS13080.1_PRNP_gR47r	GAGGCCCAGGTCACTCCATG
PRNP	CCDS13080.1_PRNP_gR83f	AAGAAGCGCCCGAAGCCTGG
PRNP	CCDS13080.1_PRNP_gR97f	GCCTGGAGGATGGAACACTG
PRNP	CCDS13080.1_PRNP_gR155f	AACCGCTACCCACCTCAGGG
PRNP	CCDS13080.1_PRNP_gR559f	TATCACAATCAAGCAGCACA
PRNP	CCDS13080.1_PRNP_gR577f	CACGGTCACCACAACCACCA
PRNP	CCDS13080.1_PRNP_gR579f	CGGTCACCACAACCACCAAG
PRNP	CCDS13080.1_PRNP_gR580f	GGTCACCACAACCACCAAGG
PRNP	CCDS13080.1_PRNP_gR608r	GCGCTCCATCATCTTAACGT
PRNP	CCDS13080.1_PRNP_gR655f	GTGTATCACCCAGTACGAGA
PRNP	CCDS13080.1_PRNP_gR680f	TCTCAGGCCTATTACCAGAG
PRNP	CCDS13080.1_PRNP_gR691f	TTACCAGAGAGGATCGAGCA
SCARB1	CCDS45008.1_SCARB1_gR1093f	TGGCCTGCACCCTAACCAGG
SCARB1	CCDS45008.1_SCARB1_gR335r	GCGGTACTCGAGGAAGGACA
SCARB1	CCDS45008.1_SCARB1_gR523f	TGCCTTCATGAACCGCACTG
SCARB1	CCDS45008.1_SCARB1_gR525r	ACATGATCTCACCCACAGTG
SCARB1	CCDS45008.1_SCARB1_gR561r	TGTTGATGAGATTCACAAGG
SCARB1	CCDS45008.1_SCARB1_gR562r	TTGTTGATGAGATTCACAAG
SCARB1	CCDS45008.1_SCARB1_gR667f	GCTCTTCACGGTGTTCACGG
SCARB1	CCDS45008.1_SCARB1_gR697f	CATCAGCAGGATCCACCTCG
SCARB1	CCDS45008.1_SCARB1_gR793r	GACTCAGGAGTCATGAAGGG
SCARB1	CCDS45008.1_SCARB1_gR815r	CGGGCTGTAGAACTCCAGCG
SCARB1	CCDS45008.1_SCARB1_gR894r	GAGCCACGAAGCGATAGGTG
SCARB1	CCDS45008.1_SCARB1_gR950f	TCCATCTACCCACCCAACGA
FCRL5	CCDS1165.1_FCRL5_gR1286f	AGGTCGGCCAACTCTGCAGG
FCRL5	CCDS1165.1_FCRL5_gR1469r	TTCACAGTGAAGTGTCACAG
FCRL5	CCDS1165.1_FCRL5_gR2102r	GGGGGCTGAGATCTTACCCA
FCRL5	CCDS1165.1_FCRL5_gR2344r	AAAAACCGGTACAGGATCAG
FCRL5	CCDS1165.1_FCRL5_gR2399r	TAAGGACGCTCCTCCAGAGG
FCRL5	CCDS1165.1_FCRL5_gR2400r	TTAAGGACGCTCCTCCAGAG
FCRL5	CCDS1165.1_FCRL5_gR2473f	TGAGGCCGACAATGGCCTCG
FCRL5	CCDS1165.1_FCRL5_gR277r	AAGTGCACAGGGCTACTGAG
FCRL5	CCDS1165.1_FCRL5_gR2884f	AGTTAAGGTGGCGTCAACCC
FCRL5	CCDS1165.1_FCRL5_gR2891r	GAACAGGGATCCGGAAACCG
FCRL5	CCDS1165.1_FCRL5_gR707r	GAGACTCCAGCCTAATCCCA
FCRL5	CCDS1165.1_FCRL5_gR984r	GGACTGACTTGTGCCTCAGG
PPT2	CCDS4742.1_gR102r	TGACCGGCTTGTAGGACGCG
PPT2	CCDS4742.1_gR195r	GCACTGTCACCACAGTCCCG
PPT2	CCDS4742.1_gR250r	CCTTGCACCTGTTCCCACAG
PPT2	CCDS4742.1_gR271f	ACAGGTGCAAGGGTTCCGAG
PPT2	CCDS4742.1_gR33r	GAAGCAGGACCCACGCCGCG
PPT2	CCDS4742.1_gR382f	TGTCATGGATGATCACAACG
PPT2	CCDS4742.1_gR470r	ATAGAGGTTAGACCGCATGG
PPT2	CCDS4742.1_gR552r	TGAGGTACAAGTCATCGTGG
PPT2	CCDS4742.1_gR555r	CATTGAGGTACAAGTCATCG
PPT2	CCDS4742.1_gR660r	GGCCCCCAATCAGCACCAGG
PPT2	CCDS4742.1_gR807f	TGAAGACTCTATTGGCCCGG
PPT2	CCDS4742.1_gR808f	GAAGACTCTATTGGCCCGGG
TIGIT	CCDS2980.1_TIGIT_gR155r	GACCTGGGTCACTTGTGCCG
TIGIT	CCDS2980.1_TIGIT_gR163f	CACCACGGCACAAGTGACCC
TIGIT	CCDS2980.1_TIGIT_gR172f	ACAAGTGACCCAGGTCAACT
TIGIT	CCDS2980.1_TIGIT_gR287r	GTTCACGGTCAGCGACTGGA
TIGIT	CCDS2980.1_TIGIT_gR288r	CGTTCACGGTCAGCGACTGG
TIGIT	CCDS2980.1_TIGIT_gR307f	GCTGACCGTGAACGATACAG
TIGIT	CCDS2980.1_TIGIT_gR446r	GCAGATGACCACCAGCGTCG
TIGIT	CCDS2980.1_TIGIT_gR472f	CATCTGCACAGCAGTCATCG
TIGIT	CCDS2980.1_TIGIT_gR475f	CTGCACAGCAGTCATCGTGG
TIGIT	CCDS2980.1_TIGIT_gR520f	AGCCCTCAGAATCCATTCTG
TIGIT	CCDS2980.1_TIGIT_gR665r	ATTGAAGTAGTCATGCAGCT
TIGIT	CCDS2980.1_TIGIT_gR87f	CAGGCACAATAGAAACAACG
STT3A	CCDS60998.1_STT3A_gR110r	AAGGTGGTACGTGACGATGG
STT3A	CCDS60998.1_STT3A_gR1162f	TTCAACCTGGGTGACCAGTG
STT3A	CCDS60998.1_STT3A_gR1199f	TCCATTGTACTATCTGCCCG
STT3A	CCDS60998.1_STT3A_gR1273f	GCTTCGTCATAATACTCCAG
STT3A	CCDS60998.1_STT3A_gR1699r	CGGACACGGTCAAAGCCTGG
STT3A	CCDS60998.1_STT3A_gR1778r	CCTGACCAGCCAATGTTCTG
STT3A	CCDS60998.1_STT3A_gR1820f	GTAAAGGACCTGGATAATCG
STT3A	CCDS60998.1_STT3A_gR399r	GGCCTGTGAGCATCAGCACG
STT3A	CCDS60998.1_STT3A_gR539r	GCAGAGACCAAAGACCCCAA
STT3A	CCDS60998.1_STT3A_gR572r	GCTGCGCAGGTAATCCACAA
STT3A	CCDS60998.1_STT3A_gR759r	CAGACACAGAAGCAATGATG
STT3A	CCDS60998.1_STT3A_gR998r	CATGTATGTGGACAGCACCT
CD44	CCDS31458.1_CD44_gR103f	CTTTGCAGGTGTATTCCACG
CD44	CCDS31458.1_CD44_gR108r	AGCGACCATTTTTCTCCACG
CD44	CCDS31458.1_CD44_gR136f	TCGCTACAGCATCTCTCGGA
CD44	CCDS31458.1_CD44_gR139f	CTACAGCATCTCTCGGACGG
CD44	CCDS31458.1_CD44_gR152r	GAAAGCCTTGCAGAGGTCAG
CD44	CCDS31458.1_CD44_gR159r	TGCTATTGAAAGCCTTGCAG
CD44	CCDS31458.1_CD44_gR184f	CAATAGCACCTTGCCCACAA
CD44	CCDS31458.1_CD44_gR256f	TTGCAGTCAACAGTCGAAGA
CD44	CCDS31458.1_CD44_gR26f	TTTTGGTGGCACGCAGCCTG
CD44	CCDS31458.1_CD44_gR291f	AAAAAGCTAGTGATCAACAG
CD44	CCDS31458.1_CD44_gR308f	CAGTGGCAATGGAGCTGTGG
CD44	CCDS31458.1_CD44_gR338f	GCCAAGTGGACTCAACGGAG
SLC4A7	CCDS58819.1_SLC4A7_gR1003f	CCTCCTTACAGGGTTGACTG
SLC4A7	CCDS58819.1_SLC4A7_gR1069r	CGTCCAATTTCATGGTACTG
SLC4A7	CCDS58819.1_SLC4A7_gR182f	CGTCGGCGTCATAGGCATCG
SLC4A7	CCDS58819.1_SLC4A7_gR1837f	TTGCATCATATTCATCTACG
SLC4A7	CCDS58819.1_SLC4A7_gR2344r	CACCAAGGATTATCTCCCAG
SLC4A7	CCDS58819.1_SLC4A7_gR2359r	GCTATTAATAAGGTCCACCA
SLC4A7	CCDS58819.1_SLC4A7_gR2853r	TCCAGAGCGGCACATAACGG
SLC4A7	CCDS58819.1_SLC4A7_gR2866r	AAAATATGGACCTTCCAGAG
SLC4A7	CCDS58819.1_SLC4A7_gR331r	ATTTCCGTGAAGAGATCATG
SLC4A7	CCDS58819.1_SLC4A7_gR513r	CCAGCATGACTGTTCCATTG
SLC4A7	CCDS58819.1_SLC4A7_gR862f	TAGTACTGTTGACTTCAGCA
SLC4A7	CCDS58819.1_SLC4A7_gR901r	TTGGATGCCTCAGCACCCGT
LILRB1	CCDS62803.1_gR1101r	ACGTTGATCTTAGACGCCAT
LILRB1	CCDS62803.1_gR1132f	GTACCAATCTCAAAAATACC
LILRB1	CCDS62803.1_gR1147f	ATACCAGGCTGAATTCCCCA
LILRB1	CCDS62803.1_gR1295r	ACTCTGGGGATCCGACCCGG
LILRB1	CCDS62803.1_gR1307f	ACCGGGTCGGATCCCCAGAG
LILRB1	CCDS62803.1_gR311f	TACTATGGTAGCGACACTGC
LILRB1	CCDS62803.1_gR324r	GGGGGTCACTGCTCTCTGAG
LILRB1	CCDS62803.1_gR402r	TCCCTCCTGAGTTCACCACG
LILRB1	CCDS62803.1_gR410f	AGCCCCGTGGTGAACTCAGG
LILRB1	CCDS62803.1_gR700r	TCAGGGGCCACGATAGGACC
LILRB1	CCDS62803.1_gR706r	GTCTCCTCAGGGGCCACGAT
LILRB1	CCDS62803.1_gR982f	CTATGACAGAGTCTCCCTCT
CD34	CCDS31012.1_CD34_gR104f	TTCATGAGTCTTGACAACAA
CD34	CCDS31012.1_CD34_gR134f	ACCCCAGAGTTACCTACCCA
CD34	CCDS31012.1_CD34_gR203r	GTGCAGGCTGGTACTTCCAA
CD34	CCDS31012.1_CD34_gR230f	CTGCACCCTGTGTCTCAACA
CD34	CCDS31012.1_CD34_gR347r	GAACACTGTGCTGATTACAG
CD34	CCDS31012.1_CD34_gR380r	TGTCTCTGGAGTTGAAACGT
CD34	CCDS31012.1_CD34_gR41f	GCAGGGCCCAGGATGCCGCG
CD34	CCDS31012.1_CD34_gR449r	TGTTGCAAGGCTAGTGCTAG
CD34	CCDS31012.1_CD34_gR462r	GTTTAGTGGGAGATGTTGCA
CD34	CCDS31012.1_CD34_gR46r	CAAAGCGCGGTCCAGCCCCG
CD34	CCDS31012.1_CD34_gR59r	CAAACTCAGCAAGCAAAGCG
CD34	CCDS31012.1_CD34_gR614f	GCGGAGTTTAAGAAGGACAG
PIGS	CCDS11235.1_PIGS_gR103r	TCCGTGGTCTTCCACCAGAG
PIGS	CCDS11235.1_PIGS_gR1118r	GACTCTCACTGGCAGCACTG
PIGS	CCDS11235.1_PIGS_gR137r	GATCTGGGAGTAAGGCAACG
PIGS	CCDS11235.1_PIGS_gR428r	AGATATCACGTACACAGTCA
PIGS	CCDS11235.1_PIGS_gR502f	TGGGCCCAAGAGGACAGCAG
PIGS	CCDS11235.1_PIGS_gR625f	TCTGGCTGACCACCTTCCAG
PIGS	CCDS11235.1_PIGS_gR62r	CACCGCAGCGAAGAAGAGGG
PIGS	CCDS11235.1_PIGS_gR742f	TGTCTACTGGGACATTGAGG
PIGS	CCDS11235.1_PIGS_gR797r	GTCCACAGAGAAGTTGCCAG
PIGS	CCDS11235.1_PIGS_gR906r	CCACTGGGTTGATGACATGG
PIGS	CCDS11235.1_PIGS_gR916f	CCCCCATGTCATCAACCCAG
PIGS	CCDS11235.1_PIGS_gR953r	GTTGAGCACAGGGTACAAGG
TLL2	CCDS7449.1_TLL2_gR1153f	GAGGATCTCGGTCACCCCAG
TLL2	CCDS7449.1_TLL2_gR1491f	GGAGGATTACGGTTTCAGAG
TLL2	CCDS7449.1_TLL2_gR1587r	TCAGGGCACTCTCTTCCGTG
TLL2	CCDS7449.1_TLL2_gR1659f	AATCGAGCTCCAACAGACTG
TLL2	CCDS7449.1_TLL2_gR2117r	GCGCATGTTGTTGCTCTGCG
TLL2	CCDS7449.1_TLL2_gR2219f	GAGTGTGCCAAGGACAACGG
TLL2	CCDS7449.1_TLL2_gR2344f	TGCACACAAGATCAGCAGTG
TLL2	CCDS7449.1_TLL2_gR2575f	CAAGAAACCAGACCCCACGG
TLL2	CCDS7449.1_TLL2_gR2743f	GGACAACAACTACCCGAGCG
TLL2	CCDS7449.1_TLL2_gR2834f	GTTGAGGAGGAGGCCGACTG
TLL2	CCDS7449.1_TLL2_gR2861f	GACTACATGGAAGCCTACGA
TLL2	CCDS7449.1_TLL2_gR479f	ACAGAGAGGATATGGCCTGG
FLT3	CCDS31953.1_FLT3_gR1012r	GTAACCAAAGCTGATTGACT
FLT3	CCDS31953.1_FLT3_gR1143f	ACCCACAAATCAGATGTACG
FLT3	CCDS31953.1_FLT3_gR138f	AGAACAATGATTCATCAGTG
FLT3	CCDS31953.1_FLT3_gR1662r	GGGTTAAAACGACAATGAAG
FLT3	CCDS31953.1_FLT3_gR1757r	GTAGAAGTACTCATTATCTG
FLT3	CCDS31953.1_FLT3_gR2032f	GAATATTGTGAACCTGCTGG
FLT3	CCDS31953.1_FLT3_gR2236f	AAGAGAAGTTCAGATACACC
FLT3	CCDS31953.1_FLT3_gR2444r	GGTGACAAGCACGTTCCTGG
FLT3	CCDS31953.1_FLT3_gR548r	GCTCTCAGATATGCAGACCA
FLT3	CCDS31953.1_FLT3_gR603f	GGGTGCTTTGCGATTCACAG
FLT3	CCDS31953.1_FLT3_gR833f	AAAGCTGTTCATGTGAACCA
FLT3	CCDS31953.1_FLT3_gR877f	AGAAAACAAAGCACTCGAGG
CERCAM	CCDS69675.1_CERCAM_gR1384f	TGCCCCTACCCACTATGCCG
CERCAM	CCDS69675.1_CERCAM_gR231f	TGACCAACAATCAGACTCTG
CERCAM	CCDS69675.1_CERCAM_gR275r	GGTCTGGGAGTCCAGCATTG
CERCAM	CCDS69675.1_CERCAM_gR328r	GTGCGGCGGTAGTAGCCCTG
CERCAM	CCDS69675.1_CERCAM_gR345r	TGGGGAAGTACTCGGCTGTG
CERCAM	CCDS69675.1_CERCAM_gR549r	AACGGTGCTCATTGCACACG
CERCAM	CCDS69675.1_CERCAM_gR596f	GTGCCGGTGAAATCCCACCA
CERCAM	CCDS69675.1_CERCAM_gR597f	TGCCGGTGAAATCCCACCAG
CERCAM	CCDS69675.1_CERCAM_gR636r	CTAGTGCTTCTAAGATCAGG
CERCAM	CCDS69675.1_CERCAM_gR724f	CAGCAAGATAGGGTTTGACG
CERCAM	CCDS69675.1_CERCAM_gR870r	CCGGGAGCAGGTCTACGCCG
CERCAM	CCDS69675.1_CERCAM_gR89f	AGGTTCTACCCAGATGAAGA
LAMA1	CCDS32787.1_LAMA1_gR1188r	CAGGGTCACAATTACAGGGG
LAMA1	CCDS32787.1_LAMA1_gR1490f	TTGAAGGAAAAAAACCCCCG
LAMA1	CCDS32787.1_LAMA1_gR1669f	GGTCAGCATCAACAACACCG
LAMA1	CCDS32787.1_LAMA1_gR2190r	CAAAGAGTATTCCATCCACG
LAMA1	CCDS32787.1_LAMA1_gR2646r	CGTCAGCACACCTTTCACAG
LAMA1	CCDS32787.1_LAMA1_gR3718f	TGGCAAACTGAAGTACAGCG
LAMA1	CCDS32787.1_LAMA1_gR4293r	CAGAAGTACACACATCACAA
LAMA1	CCDS32787.1_LAMA1_gR4557r	ATGTGCGGTCACAGTCACCG
LAMA1	CCDS32787.1_LAMA1_gR4629f	GGTGCGATGAGTGTGAACCG
LAMA1	CCDS32787.1_LAMA1_gR6400r	TAGTTGGTAGAGGAAATCTG
LAMA1	CCDS32787.1_LAMA1_gR9025f	ACACACCCAGTCTACCTCAG
LAMA1	CCDS32787.1_LAMA1_gR9114r	CTAGCTTCCTCAAACACCCG
LRP1B	CCDS2182.1_LRP1B_gR11093f	TGTGATGGAGAGGACGACTG
LRP1B	CCDS2182.1_LRP1B_gR11249f	AATTCAGATGAAGATCACTG
LRP1B	CCDS2182.1_LRP1B_gR13618r	TCAGAGTTTAGGTAGATGGG
LRP1B	CCDS2182.1_LRP1B_gR1940f	GGTGAAATGTCTCATCCCAG
LRP1B	CCDS2182.1_LRP1B_gR3561r	TTCCAGGAACAACAGAACAG
LRP1B	CCDS2182.1_LRP1B_gR3938f	GTAGAAGACAGAATATACCG
LRP1B	CCDS2182.1_LRP1B_gR5089r	GGGTGAGCTGCAAGACACTG
LRP1B	CCDS2182.1_LRP1B_gR6247f	GGTGCTGTCAGGAAGCAATG
LRP1B	CCDS2182.1_LRP1B_gR6889f	ATCCATCACCAGACACACTG
LRP1B	CCDS2182.1_LRP1B_gR7781r	TGCACAGCGGAACTCAACCG
LRP1B	CCDS2182.1_LRP1B_gR8516f	TCTGATGAGTCACCGCAGTG
LRP1B	CCDS2182.1_LRP1B_gR9643f	CCCTAATCAAGATATTCCAG
KIR3DL1	CCDS42621.1_gR1153f	GAACAGAACAGCCAACAGCG
KIR3DL1	CCDS42621.1_gR1267r	TACAAGATGGTATCTGTAGG
KIR3DL1	CCDS42621.1_gR1268r	GTACAAGATGGTATCTGTAG
KIR3DL1	CCDS42621.1_gR1280r	TGGAAGTTCCGTGTACAAGA
KIR3DL1	CCDS42621.1_gR1282f	TACAGATACCATCTTGTACA
KIR3DL1	CCDS42621.1_gR282f	ATGCAGGGAACTACACATGT
KIR3DL1	CCDS42621.1_gR284f	GCAGGGAACTACACATGTCG
KIR3DL1	CCDS42621.1_gR481f	GCACAAAGAGGGGATCTCTA
KIR3DL1	CCDS42621.1_gR643f	CAGTGATCCCCTGGACATCG
KIR3DL1	CCDS42621.1_gR65f	CAGAGGGCCGGTCCACACAT
KIR3DL1	CCDS42621.1_gR773f	TACCATCTATCCAGGGAGGG
KIR3DL1	CCDS42621.1_gR789f	AGGGGGGAGCCCATGAACGT
SELP	CCDS1282.1_SELP_gR1104r	AGTGTCCAGAGTCAATGCAG
SELP	CCDS1282.1_SELP_gR1265f	GCTGAAGGTTTCATGCTGAG
SELP	CCDS1282.1_SELP_gR1302f	GGTGTGATAACTTGGGACAG
SELP	CCDS1282.1_SELP_gR1395r	GGTACCTAAAGGCACCGAAG
SELP	CCDS1282.1_SELP_gR1571r	ACTTCCAAGAGGTTGAACAC
SELP	CCDS1282.1_SELP_gR1912f	AGCATCACTTCCTACTCCAG
SELP	CCDS1282.1_SELP_gR2159f	ATGAACTGCTCCAACCTCTG
SELP	CCDS1282.1_SELP_gR2262r	TTGGCACGGTAGTTGACCAG
SELP	CCDS1282.1_SELP_gR334f	CAAAAAGGCTCTCACCAACG
SELP	CCDS1282.1_SELP_gR382f	TAACAACAAAAGGAACAACG
SELP	CCDS1282.1_SELP_gR536r	GGAGCAGGTGTAGTTCCCGA
SELP	CCDS1282.1_SELP_gR924f	TGGTGCAATGCACAGCCTCG
SERPINB2	CCDS11989.1_SERPINB2_gR1001f	ATGGAGGACGCCTTCAACAA
SERPINB2	CCDS11989.1_SERPINB2_gR1075f	AGTGTTCCACCAAGCCATGG
SERPINB2	CCDS11989.1_SERPINB2_gR1115r	CATAACACCTCCTGTGCCAG
SERPINB2	CCDS11989.1_SERPINB2_gR112f	ATGGAGCATCTCGTCCACCA
SERPINB2	CCDS11989.1_SERPINB2_gR1131f	GCACAGGAGGTGTTATGACA
SERPINB2	CCDS11989.1_SERPINB2_gR212r	AAAGTTCTCTGGAGTCATGG
SERPINB2	CCDS11989.1_SERPINB2_gR257f	TTCATGCAGCAGATCCAGAA
SERPINB2	CCDS11989.1_SERPINB2_gR351f	CTGCAATCAATGCATCCACA
SERPINB2	CCDS11989.1_SERPINB2_gR356r	TTCCAGTAAATAATTCCCTG
SERPINB2	CCDS11989.1_SERPINB2_gR463r	TCTAGGAAGTCTACTGCCTG
SERPINB2	CCDS11989.1_SERPINB2_gR530f	TGGGTCAAGACTCAAACCAA
SERPINB2	CCDS11989.1_SERPINB2_gR98r	GGTGGACGAGATGCTCCATG
TMEM131	CCDS46368.1_TMEM131_gR3638f	GCCGGGAGTCATAAGCAGTG
TMEM131	CCDS46368.1_TMEM131_gR3734r	TTGAGCAGAAGTCCTACTAG
TMEM131	CCDS46368.1_TMEM131_gR3789r	TGTTCGAATCTAAGACAAGG
TMEM131	CCDS46368.1_TMEM131_gR3841f	AGCGGGCAGAAAGTCCAAAG
TMEM131	CCDS46368.1_TMEM131_gR4933f	AAGCAAACACAAGTTGACAA
TMEM131	CCDS46368.1_TMEM131_gR4974r	CCGTGACTGCAGCAAAAGTG
TMEM131	CCDS46368.1_TMEM131_gR5151r	AATTGAGGGGAGTGAAGTCA
TMEM131	CCDS46368.1_TMEM131_gR5164r	AAGGCGGAGAACGAATTGAG
TMEM131	CCDS46368.1_TMEM131_gR5379r	ACAGGCCGCTGGTGTTACCG
TMEM131	CCDS46368.1_TMEM131_gR5384f	TCGGTCCTCGGTAACACCAG
TMEM131	CCDS46368.1_TMEM131_gR5571f	TGGGACAGACCTACAACCCG
TMEM131	CCDS46368.1_TMEM131_gR5574f	GACAGACCTACAACCCGTGG
RPL18	CCDS58669.1_RPL18_gR151f	CCGGGAAAACAAGACGGCCG
RPL18	CCDS58669.1_RPL18_gR158r	AGTTATGGTCCCCACAACCA
RPL18	CCDS58669.1_RPL18_gR173r	AACCCGCACATCATCAGTTA
RPL18	CCDS58669.1_RPL18_gR180f	GGACCATAACTGATGATGTG
RPL18	CCDS58669.1_RPL18_gR181f	GACCATAACTGATGATGTGC
RPL18	CCDS58669.1_RPL18_gR252f	GGGCCCGCAGCCGCATCCTC
RPL18	CCDS58669.1_RPL18_gR253f	GGCCCGCAGCCGCATCCTCA
RPL18	CCDS58669.1_RPL18_gR299r	ACAGCCCTTAGGGGAGTCCA
RPL18	CCDS58669.1_RPL18_gR300r	CACAGCCCTTAGGGGAGTCC
RPL18	CCDS58669.1_RPL18_gR305f	CTGGCCCTGGACTCCCCTAA
RPL18	CCDS58669.1_RPL18_gR308r	GACAGTGCCACAGCCCTTAG
RPL18	CCDS58669.1_RPL18_gR450f	TCGAGCGTGCCAGAGGCCGA
RPL9	CCDS3452.1_gR369f	TGGGTGAAAAATATATCCGC
NAGPA	CCDS10527.1_NAGPA_gR1140r	CGGTCCATCCGGCATCACAG
NAGPA	CCDS10527.1_NAGPA_gR1349r	CAGGGTGAGGGCTAGCCAGG
NAGPA	CCDS10527.1_NAGPA_gR147r	GCACCCGTGTGCAGTCCCGG
NAGPA	CCDS10527.1_NAGPA_gR1483f	CCCGCTGCAGGAGATGAACG
NAGPA	CCDS10527.1_NAGPA_gR262f	GTCGCACTTCAGGGACCGCG
NAGPA	CCDS10527.1_NAGPA_gR304r	AGCACCGAGAAGGTGCGCAG
NAGPA	CCDS10527.1_NAGPA_gR878r	GGTCCCGTTGAGCACAAAGG
NAGPA	CCDS10527.1_NAGPA_gR949r	ACCACGGTGGACACTTGGCG
NAGPA	CCDS10527.1_NAGPA_gR958f	TCCCCGCCAAGTGTCCACCG
NAGPA	CCDS10527.1_NAGPA_gR962r	TTCGTGCACACACACCACGG
NAGPA	CCDS10527.1_NAGPA_gR965r	GGGTTCGTGCACACACACCA
NAGPA	CCDS10527.1_NAGPA_gR99r	GCAGTAGCAAGTCGTCGTCG
MET	CCDS43636.1_MET_gR1242r	ACTCTGTTCGATATTCATCA
MET	CCDS43636.1_MET_gR139f	TCAGCTTCCCAACTTCACCG
MET	CCDS43636.1_MET_gR1935r	TACTGTATTGTGTTGTCCCG
MET	CCDS43636.1_MET_gR3085r	ATGGGGGACATGTCTGTCAG
MET	CCDS43636.1_MET_gR3101r	GTCCCCACTAGTTAGGATGG
MET	CCDS43636.1_MET_gR3159r	TTAGAGCACTGAGGTCAATG
MET	CCDS43636.1_MET_gR3168r	GCTCTGGATTTAGAGCACTG
MET	CCDS43636.1_MET_gR3463r	ATGTATGGTAGGACCACCAG
MET	CCDS43636.1_MET_gR3848r	GTTTACGTCAGGATAAGGTG
MET	CCDS43636.1_MET_gR39r	CCAAGGTAAACAGGAGCACG
MET	CCDS43636.1_MET_gR410f	AGCTGTGGCAGCGTCAACAG
MET	CCDS43636.1_MET_gR494r	GCTGGGCTCTTCTATCTGTG
SIGLEC10	CCDS54301.1_SIGLEC10_gR1066f	GATCCTGGATTACATCAATG
SIGLEC10	CCDS54301.1_SIGLEC10_gR1075f	TTACATCAATGTGGTCCCGA
SIGLEC10	CCDS54301.1_SIGLEC10_gR1280r	GACGCCTGGGAAGTTGAGCG
SIGLEC10	CCDS54301.1_SIGLEC10_gR141r	ACCCTGTCCAGTCCTGTCGG
SIGLEC10	CCDS54301.1_SIGLEC10_gR150f	ACCCCCGACAGGACTGGACA
SIGLEC10	CCDS54301.1_SIGLEC10_gR202f	AGCAGTGACTGAGACAACCA
SIGLEC10	CCDS54301.1_SIGLEC10_gR203f	GCAGTGACTGAGACAACCAA
SIGLEC10	CCDS54301.1_SIGLEC10_gR238f	CACAAACCACCAGAGTCGAG
SIGLEC10	CCDS54301.1_SIGLEC10_gR241f	AAACCACCAGAGTCGAGAGG
SIGLEC10	CCDS54301.1_SIGLEC10_gR291f	TCACTGGGGATCCCGCCAAG
SIGLEC10	CCDS54301.1_SIGLEC10_gR668f	ACGTCTCTCCCAGTACTGGA
SIGLEC10	CCDS54301.1_SIGLEC10_gR904f	TAAGAAGGGACTCATCTCAA
TSPAN2	CCDS76193.1_TSPAN2_gR113f	GGACTATGGTTTCGGTTCGG
TSPAN2	CCDS76193.1_TSPAN2_gR139f	CATAAAGGAGTTATCATCAG
TSPAN2	CCDS76193.1_TSPAN2_gR193f	GTATGTTCTGGTTGGAGCCG
TSPAN2	CCDS76193.1_TSPAN2_gR213f	GGGCCCTGATGATGGCCGTG
TSPAN2	CCDS76193.1_TSPAN2_gR218r	GCAGCACCCGAAGAACCCCA
TSPAN2	CCDS76193.1_TSPAN2_gR245r	CACACATTGCGACTCCCGCA
TSPAN2	CCDS76193.1_TSPAN2_gR27r	GCAGGTACTTGATGCACCGC
TSPAN2	CCDS76193.1_TSPAN2_gR282r	CATACATGGTCTGAACATGT
TSPAN2	CCDS76193.1_TSPAN2_gR415r	AGAAGCTCCTTTGGGCATGT
TSPAN2	CCDS76193.1_TSPAN2_gR418f	GGTCCAACCTACATGCCCAA
TSPAN2	CCDS76193.1_TSPAN2_gR544f	CTTTGGCATGATATTCAGCA
TSPAN2	CCDS76193.1_TSPAN2_gR558r	AGTTTCGTATCGCACAGCAG
KRT1	CCDS8836.1_KRT1_gR1159f	GATCACTGCTGGCAGACATG
KRT1	CCDS8836.1_KRT1_gR1535f	ACAAGCCACACCACCATCAG
KRT1	CCDS8836.1_KRT1_gR1538f	AGCCACACCACCATCAGTGG
KRT1	CCDS8836.1_KRT1_gR1622f	GGTGGTAGCTATGGTTCTGG
KRT1	CCDS8836.1_KRT1_gR1877f	GGGGGTGTCAAGTCCTCTGG
KRT1	CCDS8836.1_KRT1_gR1880r	CACGCTGGAACTGCCACCAG
KRT1	CCDS8836.1_KRT1_gR235f	TAAAAGCATCTCCATAAGTG
KRT1	CCDS8836.1_KRT1_gR242f	ATCTCCATAAGTGTGGCTAG
KRT1	CCDS8836.1_KRT1_gR448r	ACTTCTTGTATGCCACCAGG
KRT1	CCDS8836.1_KRT1_gR496f	CCTTCTTCAGCCCCTCAATG
KRT1	CCDS8836.1_KRT1_gR889f	GGATGGTGCTTATATGACCA
KRT1	CCDS8836.1_KRT1_gR892f	TGGTGCTTATATGACCAAGG
APLF	CCDS1888.1_APLF_gR1225f	TTATGGAGGTGTACAAATCG
APLF	CCDS1888.1_APLF_gR1226f	TATGGAGGTGTACAAATCGT
APLF	CCDS1888.1_APLF_gR143f	GCCATTCTTGAGGTGGCAGG
APLF	CCDS1888.1_APLF_gR32f	GAGCTGCAGCCGCGGGACGG
APLF	CCDS1888.1_APLF_gR399r	CATGAGGTAAATTAATCACG
APLF	CCDS1888.1_APLF_gR415r	GAGGCACCAGTAGTCTCATG
APLF	CCDS1888.1_APLF_gR540f	AGCAGCCAATCCTTGCCGAG
APLF	CCDS1888.1_APLF_gR614f	CTTTCAGTACCAGCAATCAG
APLF	CCDS1888.1_APLF_gR617f	TCAGTACCAGCAATCAGTGG
APLF	CCDS1888.1_APLF_gR689f	CAGCTAAACACAACCCAGCA
APLF	CCDS1888.1_APLF_gR899f	AAACTTCCAATAGAGGAACT
APLF	CCDS1888.1_APLF_gR998r	ATCCTGAAGTGAGTCGCCCT
MFGE8	CCDS45345.1_MFGE8_gR112f	CCACAACGGTGGTTTATGCG
MFGE8	CCDS45345.1_MFGE8_gR134f	GAGATTTCCCAAGAAGTGCG
MFGE8	CCDS45345.1_MFGE8_gR157r	AGGCACGTGCAGGTGTACGA
MFGE8	CCDS45345.1_MFGE8_gR269r	GAAGGTCACACGCACAGACG
MFGE8	CCDS45345.1_MFGE8_gR418f	GAGGATGTGGGTAACAGGTG
MFGE8	CCDS45345.1_MFGE8_gR447r	GGTACTCATGACTGGCCAAG
MFGE8	CCDS45345.1_MFGE8_gR475f	GTACCTGAAGGCCTTCAAGG
MFGE8	CCDS45345.1_MFGE8_gR565f	GGGTAACTGGAACAAAAACG
MFGE8	CCDS45345.1_MFGE8_gR595f	CAACCTGTTTGAGACCCCTG
MFGE8	CCDS45345.1_MFGE8_gR599r	CACGTACTGAGCCTCCACAG
MFGE8	CCDS45345.1_MFGE8_gR637f	GTACCCCACGAGCTGCCACA
MFGE8	CCDS45345.1_MFGE8_gR812f	TATGCACGGCTGGACAAGCA
SLC19A1	CCDS56218.1_SLC19A1_gR1109r	GGAGCCGCGGAACAGCACGA
SLC19A1	CCDS56218.1_SLC19A1_gR1130r	GATGGGCACGAGGAACTGGT
SLC19A1	CCDS56218.1_SLC19A1_gR1196r	CGTGTTGACCCCGAAGACCA
SLC19A1	CCDS56218.1_SLC19A1_gR127f	CATGGCGCAGATACGGCCAG
SLC19A1	CCDS56218.1_SLC19A1_gR1368f	CAGACACATTGTCATCAGAG
SLC19A1	CCDS56218.1_SLC19A1_gR1396r	GGAGAGAGGAACCAGCTCCG
SLC19A1	CCDS56218.1_SLC19A1_gR1434r	AAGGACAGACAGGACCATGG
SLC19A1	CCDS56218.1_SLC19A1_gR205f	GGTCACGAACGAGATCACGC
SLC19A1	CCDS56218.1_SLC19A1_gR398r	GGAGGAATAGGCGATGCGCG
SLC19A1	CCDS56218.1_SLC19A1_gR819r	CCGAGTTGAAGACCCACCAG
SLC19A1	CCDS56218.1_SLC19A1_gR919f	TGCGCGGGTCTACAACGGCG
SLC19A1	CCDS56218.1_SLC19A1_gR974r	GCGGATCTTCACGAAGCCCG
THSD4	CCDS66817.1_THSD4_gR1219f	GAAGTGTGTGAGCAACATTG
THSD4	CCDS66817.1_THSD4_gR121f	CAAAGTCGTGGACAAATGTG
THSD4	CCDS66817.1_THSD4_gR1320f	AGAGCTGGTTCCTCACCGAG
THSD4	CCDS66817.1_THSD4_gR143f	GTGTGTGGAGGAGACAACAC
THSD4	CCDS66817.1_THSD4_gR1867f	CAAGTACTACAACTGCAACG
THSD4	CCDS66817.1_THSD4_gR1870f	GTACTACAACTGCAACGTGG
THSD4	CCDS66817.1_THSD4_gR343f	TGATCGACCAGGAAAATACG
THSD4	CCDS66817.1_THSD4_gR347f	CGACCAGGAAAATACGAGGG
THSD4	CCDS66817.1_THSD4_gR501f	ACTACGAGTACGTGATCATG
THSD4	CCDS66817.1_THSD4_gR62f	GCAGTGTTAGCAAGACCTGG
THSD4	CCDS66817.1_THSD4_gR640f	GGAGAAGGAAGACTTGCGTG
THSD4	CCDS66817.1_THSD4_gR656r	TTCTGAGGTGAACATCTCAG
NCLN	CCDS32869.1_NCLN_gR1087f	GCACAAGCGGATCAACCTGG
NCLN	CCDS32869.1_NCLN_gR1217r	CAGGGTCTTAGAATCCACCC
NCLN	CCDS32869.1_NCLN_gR1242f	AGACCCTGACCCGTAACACG
NCLN	CCDS32869.1_NCLN_gR131r	GTACACGGTGAACTCGTGCG
NCLN	CCDS32869.1_NCLN_gR1659f	TCCTCTACAAGACCGTCCAG
NCLN	CCDS32869.1_NCLN_gR208f	GAATGCAGTGCTGAACACGG
NCLN	CCDS32869.1_NCLN_gR252r	GTAGCCGCATGAGCACGCAG
NCLN	CCDS32869.1_NCLN_gR300f	AGCAGTACCAGAAGGCCCTG
NCLN	CCDS32869.1_NCLN_gR429r	CCTCCACGGCAAAGTACACG
NCLN	CCDS32869.1_NCLN_gR565f	CTTCCAGATGGTCACCAGCG
NCLN	CCDS32869.1_NCLN_gR61r	AGGAAGACGATGAAGCCGAG
NCLN	CCDS32869.1_NCLN_gR923r	GGTGTCCAGGCACAGCACGA
CDH13	CCDS56009.1_CDH13_gR133f	TCAGCCAGCTGAATTCATTG
CDH13	CCDS56009.1_CDH13_gR167r	GTTTCCCTTACAGTCACTGA
CDH13	CCDS56009.1_CDH13_gR196f	AAACGACAAGCTACGCTATG
CDH13	CCDS56009.1_CDH13_gR22r	AGGAGAACGCACAGAACGAG
CDH13	CCDS56009.1_CDH13_gR291f	AAACTCTGTTCGTCCATGCA
CDH13	CCDS56009.1_CDH13_gR304f	CCATGCACGGACCCCCCATG
CDH13	CCDS56009.1_CDH13_gR306r	CTGCCATATCTTCCGCATGG
CDH13	CCDS56009.1_CDH13_gR335f	GCAGAACTCGTGATTGTCGG
CDH13	CCDS56009.1_CDH13_gR336f	CAGAACTCGTGATTGTCGGG
CDH13	CCDS56009.1_CDH13_gR350f	GTCGGGGGGAAAGACATCCA
CDH13	CCDS56009.1_CDH13_gR418f	AAGACAAAAGAGGTCCATTG
CDH13	CCDS56009.1_CDH13_gR513f	AAGTTCTGTGCCTAGCACGA
PCDHA6	CCDS47282.1_PCDHA6_gR1343r	CGGAGCATTGTCATTCATGT
PCDHA6	CCDS47282.1_PCDHA6_gR17r	CTTTCCCAATCTATCCTCCG
PCDHA6	CCDS47282.1_PCDHA6_gR187r	GAGGCCATCCTGAACAGGCG
PCDHA6	CCDS47282.1_PCDHA6_gR193f	GGTGCCGCGCCTGTTCAGGA
PCDHA6	CCDS47282.1_PCDHA6_gR211f	GATGGCCTCCAAAGACCGCG
PCDHA6	CCDS47282.1_PCDHA6_gR223f	AGACCGCGAGGACCTTCTGG
PCDHA6	CCDS47282.1_PCDHA6_gR394r	TCCTCTACCGGGAACAAGGG
PCDHA6	CCDS47282.1_PCDHA6_gR397r	TGTTCCTCTACCGGGAACAA
PCDHA6	CCDS47282.1_PCDHA6_gR405r	GCACTCTTTGTTCCTCTACC
PCDHA6	CCDS47282.1_PCDHA6_gR479r	ATTTGAGCCAACATCTGCAT
PCDHA6	CCDS47282.1_PCDHA6_gR51r	CTGCGAGGAGCAGAAGCGGG
PCDHA6	CCDS47282.1_PCDHA6_gR820f	TCGGGATGAAGGAGCGAATG
CD1B	CCDS1176.1_CD1B_gR104r	GGTACTATTGGTAAAGGACG
CD1B	CCDS1176.1_CD1B_gR131f	AGTACCTGGGCACAAACTCA
CD1B	CCDS1176.1_CD1B_gR371f	GGCTGTGAGCTACATTCTGG
CD1B	CCDS1176.1_CD1B_gR395f	GCCATAGTAAGCTTCCTGAG
CD1B	CCDS1176.1_CD1B_gR543r	ATCGGGGGCAGGTTTCATAG
CD1B	CCDS1176.1_CD1B_gR558r	GGACGCCCAAGAGATATCGG
CD1B	CCDS1176.1_CD1B_gR559r	AGGACGCCCAAGAGATATCG
CD1B	CCDS1176.1_CD1B_gR79r	TGGATAACATGAAAGGAGGT
CD1B	CCDS1176.1_CD1B_gR83r	GGTCTGGATAACATGAAAGG
CD1B	CCDS1176.1_CD1B_gR902r	CAAAACAATTGAGCCAATGG
CD1B	CCDS1176.1_CD1B_gR941r	AAGGCATAGCAAAAGGAGCA
CD1B	CCDS1176.1_CD1B_gR960r	GCCTCATATACCATAATGCA
SLC11A2	CCDS53791.1_SLC11A2_gR1151r	AGAATAGGTTCCTGTCATGG
SLC11A2	CCDS53791.1_SLC11A2_gR1365r	GCCGCAAGCTCGTAAATGTG
SLC11A2	CCDS53791.1_SLC11A2_gR1531f	GGTGGCTGCTGTGGTCAGCG
SLC11A2	CCDS53791.1_SLC11A2_gR1601r	CGTATGCCCACAGTCCAGGA
SLC11A2	CCDS53791.1_SLC11A2_gR160f	TGAGAAGATCTCCATTCCTG
SLC11A2	CCDS53791.1_SLC11A2_gR1655f	CTGACAGAAGAAGCCACCCG
SLC11A2	CCDS53791.1_SLC11A2_gR1658r	TTATTTAACGTAGCCACGGG
SLC11A2	CCDS53791.1_SLC11A2_gR412f	ATGTCACCGTCAGTATCCCA
SLC11A2	CCDS53791.1_SLC11A2_gR427r	ATCAGCCACAGGATGACTCG
SLC11A2	CCDS53791.1_SLC11A2_gR432f	AGGTCCCACGAGTCATCCTG
SLC11A2	CCDS53791.1_SLC11A2_gR438r	CCAACTCCACCATCAGCCAC
SLC11A2	CCDS53791.1_SLC11A2_gR535r	ATGAGAACGCCACCCCACAG
KIDINS220	CCDS42650.1_KIDINS220_gR2114r	TGTACGACAGTTCAACACAA
KIDINS220	CCDS42650.1_KIDINS220_gR2130f	TGTTGAACTGTCGTACATGG
KIDINS220	CCDS42650.1_KIDINS220_gR2298f	GCTTCACTCAGAATCAGACA
KIDINS220	CCDS42650.1_KIDINS220_gR3113r	ATCTCGAGCCACAAGAACTG
KIDINS220	CCDS42650.1_KIDINS220_gR3364r	CCGCTGTAATAGCTGCTGTG
KIDINS220	CCDS42650.1_KIDINS220_gR3374f	CCTCACAGCAGCTATTACAG
KIDINS220	CCDS42650.1_KIDINS220_gR3455f	ACGCCAAGGTATTACCCTGG
KIDINS220	CCDS42650.1_KIDINS220_gR3738r	TGTTACACTGAGCTAACACA
KIDINS220	CCDS42650.1_KIDINS220_gR3844f	GAGAAACGCAGAAAGCCACG
KIDINS220	CCDS42650.1_KIDINS220_gR4031r	ACTTAGATTACTGTGACGAG
KIDINS220	CCDS42650.1_KIDINS220_gR4206r	CACTAATGGTTGTAGACCCG
KIDINS220	CCDS42650.1_KIDINS220_gR4420r	TCTTCAGTGATAGGATCCAG
LTB4R	CCDS9626.1_LTB4R_gR31r	AACTCTACACCTAGTGAGGG
LTB4R	CCDS9626.1_LTB4R_gR32r	GAACTCTACACCTAGTGAGG
LTB4R	CCDS9626.1_LTB4R_gR194r	AGTGAGCAATACGGCCAGGT
LTB4R	CCDS9626.1_LTB4R_gR276r	CGCAGACATAGTGACACAGG
LTB4R	CCDS9626.1_LTB4R_gR287f	CGCCTGTGTCACTATGTCTG
LTB4R	CCDS9626.1_LTB4R_gR349f	GAGTCTAGACCGCTCACTGG
LTB4R	CCDS9626.1_LTB4R_gR388f	GTCCCAGAAGCTACGCACCA
LTB4R	CCDS9626.1_LTB4R_gR471r	TTTTCCAGGGCACTACTGTG
LTB4R	CCDS9626.1_LTB4R_gR507f	ACATGAGCCTGTGCTTCCCG
LTB4R	CCDS9626.1_LTB4R_gR666r	GGATGATGAGCACCACCAGG
LTB4R	CCDS9626.1_LTB4R_gR717r	CCTCAGCCAGGTTCACCACG
LTB4R	CCDS9626.1_LTB4R_gR764r	CCCCACGAGCCCTAACCCGG
CD46	CCDS1479.1_CD46_gR1006r	GGTTGATTTAGTCTGGTAAG
CD46	CCDS1479.1_CD46_gR21r	AAGGAAAGGGACACTCGCGG
CD46	CCDS1479.1_CD46_gR24r	AGGAAGGAAAGGGACACTCG
CD46	CCDS1479.1_CD46_gR268r	TAACAGGCGTCATCTGAGAC
CD46	CCDS1479.1_CD46_gR339r	ACTCGTAAGTCCCATTTGCA
CD46	CCDS1479.1_CD46_gR789r	CAATTGTGTCGCTGCCATCG
CD46	CCDS1479.1_CD46_gR838r	TTAAGACACTTTGGAACTGG
CD46	CCDS1479.1_CD46_gR839r	TTTAAGACACTTTGGAACTG
CD46	CCDS1479.1_CD46_gR865r	GGAGGCTTGTAAGTAGGCCT
CD46	CCDS1479.1_CD46_gR883r	CCTGGATAATTTGAGACTGG
CD46	CCDS1479.1_CD46_gR914f	GGATATCCTAAACCTGAGGA
CD46	CCDS1479.1_CD46_gR968f	GCTGTGATTGTTATTGCCAT
PBXIP1	CCDS81382.1_PBXIP1_gR1174f	CTTGCAGGATGCCAGCCGCG
PBXIP1	CCDS81382.1_PBXIP1_gR1247f	CTGCAGGGCCTGGAGAACTG
PBXIP1	CCDS81382.1_PBXIP1_gR136f	GTCTGGCAGCATTCTAACAG
PBXIP1	CCDS81382.1_PBXIP1_gR1587f	AAAAGCAGAAGCAACCTCGG
PBXIP1	CCDS81382.1_PBXIP1_gR1591r	TTAGTCCCTTCCCTCCACCG
PBXIP1	CCDS81382.1_PBXIP1_gR1740f	GCACAGAGCTAGCCCCAGTG
PBXIP1	CCDS81382.1_PBXIP1_gR1742r	CAGCTCCTGTTGCCGCACTG
PBXIP1	CCDS81382.1_PBXIP1_gR2055f	CACAGAGCCCAAGAGCTGCG
PBXIP1	CCDS81382.1_PBXIP1_gR238f	AGACCTGCAGGAGACCACCG
PBXIP1	CCDS81382.1_PBXIP1_gR370f	CAGTGACGATGACACCGACG
PBXIP1	CCDS81382.1_PBXIP1_gR374r	CAGACCCTCCATGTCCACGT
PBXIP1	CCDS81382.1_PBXIP1_gR978r	GTGGGCCTCTACCCCCACTG
PTPRD	CCDS75813.1_PTPRD_gR100f	AACACCCGTTGATCAGACAG
PTPRD	CCDS75813.1_PTPRD_gR1283r	CTTCCACTGTACCAAAATGG
PTPRD	CCDS75813.1_PTPRD_gR1856r	AATCTCCCAAGACAGCAACA
PTPRD	CCDS75813.1_PTPRD_gR2502r	CCAGATCCATTGACACCACG
PTPRD	CCDS75813.1_PTPRD_gR2709r	TAAGGCGCCTCAGTTCTACA
PTPRD	CCDS75813.1_PTPRD_gR2712f	CAACAGACCCTGTAGAACTG
PTPRD	CCDS75813.1_PTPRD_gR3104r	TTTTGTCATCATGACAACTG
[truncated: 14,976 more rows]
