# Supplementary material for: Surfaceome CRISPR screen identifies OLFML3 as a rhinovirus-inducible IFN antagonist
Source: Genome Biol. 2021 Oct 22;22:297. doi: 10.1186/s13059-021-02513-w (PMC8532573; doi:10.1186/s13059-021-02513-w)
Supplement: Supplementary file 9 — Additional file 9. CB2 analysis of genome-wide screen after RV challenge. [file 13059_2021_2513_MOESM9_ESM.xlsx]

## Sheet: genome_CB2 RV vs mock
	gene	n_sgrna	cpm_a	cpm_b	logFC	p_ts	p_pa	p_pb	fdr_ts	fdr_pa	fdr_pb
12497	PPM1J	4	12.5102	33.1928	1.48202	1e-07	1	8.57e-09	0.00187622	1	0.000160642
17561	UTP23	4	6.76818	48.2333	2.89737	2.4e-07	1	2.08e-08	0.00224998	1	0.000195028
449	AHCYL1	4	14.247	36.0293	1.39911	2.78e-06	1	2.51e-07	0.00260715	1	0.000588455
1253	ATP6V1C1	4	7.80075	60.8437	2.64747	1.99e-06	1	1.79e-07	0.00259772	1	0.000588455
3621	CSDE1	4	12.4031	381.106	4.85615	2.65e-06	0.999997	2.39e-07	0.00260715	1	0.000588455
4200	DIEXF	4	6.77363	59.1981	2.94687	2.32e-06	1	2.08e-07	0.00260715	1	0.000588455
13315	RBM15	4	11.5319	25.9781	1.11913	1.92e-06	1	1.72e-07	0.00259772	1	0.000588455
16490	TMEM199	4	13.3434	192.505	3.75874	1.2e-06	0.999999	1.07e-07	0.00259772	1	0.000588455
1255	ATP6V1D	4	5.16279	69.3109	3.48577	4.22e-06	1	3.84e-07	0.00292176	1	0.000632493
3808	CYB561D1	4	10.3594	26.9751	1.24306	5.17e-06	1	4.72e-07	0.00293631	1	0.000632493
7502	ICAM1	4	15.455	577.122	4.58605	4.99e-06	0.999998	4.55e-07	0.00292176	1	0.000632493
7944	ITPK1	4	7.49337	165.31	4.24031	4.32e-06	0.999999	3.93e-07	0.00292176	1	0.000632493
14354	SETD3	4	15.7971	258.684	3.70971	4.69e-06	0.999999	4.28e-07	0.00292176	1	0.000632493
15973	TBL3	4	3.69672	30.4224	2.59214	4.69e-06	1	4.28e-07	0.00292176	1	0.000632493
481	AK5	4	10.2971	20.5493	0.94461	6.13e-06	1	5.62e-07	0.00336346	1	0.000653872
2630	CD53	4	13.7037	34.186	1.15831	6.39e-06	0.999999	5.86e-07	0.00336346	1	0.000653872
4355	DNMT1	4	5.08181	58.2616	2.91084	6.46e-06	0.999968	5.93e-07	0.00336346	1	0.000653872
1240	ATP6AP2	4	8.15535	172.587	4.18695	7.84e-06	0.999999	7.23e-07	0.00367587	1	0.000741176
1252	ATP6V1B2	4	1.97007	36.8879	3.33027	8.14e-06	1	7.51e-07	0.00367587	1	0.000741176
17524	USP33	4	11.3562	26.733	1.20868	1.24e-05	0.999999	1.16e-06	0.00457705	1	0.00108679
4054	DDX52	4	5.95192	44.161	2.77001	1.42e-05	0.999947	1.33e-06	0.00467147	1	0.0011842
15843	TAF1B	4	10.5714	40.1624	2.39342	1.81e-05	0.999999	1.7e-06	0.00491077	1	0.00144651
4183	DHX33	4	5.79832	60.5681	3.20861	2.25e-05	0.999999	2.12e-06	0.00510759	1	0.00151253
5000	EGLN1	4	20.1427	66.4014	1.6515	2.19e-05	0.999999	2.07e-06	0.00510759	1	0.00151253
8064	KCND3	4	10.6902	23.2789	1.0011	2.31e-05	1	2.18e-06	0.0051465	1	0.00151253
13381	RCL1	4	5.53223	33.1548	2.41133	2.14e-05	0.999992	2.02e-06	0.0050891	1	0.00151253
14494	SHQ1	4	8.52446	25.6657	1.59053	2.11e-05	0.999986	1.99e-06	0.0050891	1	0.00151253
13352	RBMXL1	4	11.059	33.9802	1.41467	2.55e-05	0.999998	2.42e-06	0.00526361	1	0.00162007
1262	ATP6V1H	4	6.60122	89.787	3.52517	2.88e-05	0.999999	2.73e-06	0.00547928	1	0.00176605
625	AMPD2	4	17.9258	39.8705	1.29795	3.04e-05	0.999999	2.89e-06	0.00547928	1	0.00178735
10653	NOL9	4	4.41757	19.6381	2.12511	3.1e-05	0.999993	2.95e-06	0.00547928	1	0.00178735
3090	CINP	4	8.88856	24.3196	1.40005	3.35e-05	0.999968	3.2e-06	0.00556715	1	0.00187456
624	AMPD1	4	12.1291	31.8115	1.39495	4.25e-05	1	4.08e-06	0.00625413	1	0.00218405
5385	EXOSC2	4	8.49488	23.557	1.6464	4.15e-05	0.999993	3.98e-06	0.00625413	1	0.00218405
6886	GTF3A	4	6.89513	18.2917	1.2067	4.22e-05	0.999999	4.05e-06	0.00625413	1	0.00218405
18059	ZC3HAV1L	4	6.29974	14.207	0.893319	3.33e-05	0.981778	4.92e-06	0.00556715	1	0.00256561
13013	PUM1	4	9.77473	20.6682	0.989013	5.32e-05	0.999429	5.14e-06	0.00654645	1	0.00260481
10644	NOL10	4	3.30629	17.2562	1.94699	5.6e-05	0.999927	5.41e-06	0.00673752	1	0.00267212
15370	SPOUT1	4	7.23656	20.2978	1.42587	5.81e-05	0.999999	5.62e-06	0.00673752	1	0.00270366
1550	BMS1	4	6.72922	18.8388	1.32846	5.97e-05	1	5.78e-06	0.00673752	1	0.00270671
4352	DNM2	4	5.71772	22.4417	1.7987	6.11e-05	0.999997	5.92e-06	0.00673752	1	0.00270671
1250	ATP6V1A	4	8.21645	75.4274	3.24109	6.32e-05	0.999996	6.13e-06	0.00673752	1	0.00273698
10043	MTOR	4	3.76311	23.2196	2.25698	6.5e-05	0.999998	6.3e-06	0.00679477	1	0.0027394
17791	WDR7	4	9.74087	184.981	3.98422	6.62e-05	0.999996	6.43e-06	0.00679477	1	0.0027394
1248	ATP6V0E1	4	9.16047	84.6684	3.16246	7.64e-05	0.999996	7.45e-06	0.0072958	1	0.00305382
4377	DOHH	4	10.0622	23.3526	1.15924	7.68e-05	0.999984	7.49e-06	0.0072958	1	0.00305382
17099	TSR2	4	5.4057	19.4431	1.70239	7.91e-05	1	7.72e-06	0.00734545	1	0.0030811
7743	IMP3	4	9.63929	21.7036	1.66333	8.51e-05	0.99999	8.32e-06	0.00763233	1	0.00325016
5384	EXOSC10	4	11.8018	52.5227	2.05099	9.14e-05	0.999998	8.96e-06	0.00768812	1	0.00342914
5247	EPS8L3	4	9.90437	30.3105	1.54652	9.42e-05	0.99999	9.24e-06	0.00777597	1	0.0034673
797	AP4B1	4	18.0562	31.6106	0.723317	0.000104007	0.999994	1.02e-05	0.00821028	1	0.00376272
15143	SNX13	4	13.7332	31.6797	1.08541	0.000106685	0.999999	1.05e-05	0.00823874	1	0.00378828
17637	VMA21	4	10.8638	43.16	1.74065	0.000111689	0.999926	1.1e-05	0.00844603	1	0.00389651
6542	GNB2	4	9.41082	26.6078	1.39493	0.000125555	0.999996	1.24e-05	0.00869918	1	0.00423606
16641	TMIGD3	4	17.2043	41.3442	1.23243	0.000124713	0.999969	1.23e-05	0.00869918	1	0.00423606
10638	NOC4L	4	14.1921	50.2098	1.64955	0.000129692	0.999992	1.28e-05	0.00874905	1	0.00430178
367	ADORA3	4	13.3337	20.1934	0.542935	0.000139511	0.999999	1.38e-05	0.00898996	1	0.00452978
596	ALX3	4	10.4255	30.8279	1.47534	0.000145068	0.999989	1.44e-05	0.00901417	1	0.00452978
1041	ARPC4	4	13.929	45.9798	1.71922	0.000151904	0.999933	1.51e-05	0.00911094	1	0.00452978
4050	DDX49	4	5.06855	50.6617	3.05568	0.000152459	0.999997	1.52e-05	0.00911094	1	0.00452978
4374	DOCK7	4	6.89653	15.9259	0.999048	0.000152935	0.999942	1.52e-05	0.00911094	1	0.00452978
13817	RPP40	4	4.28285	23.3663	1.94781	0.000157549	0.999961	1.57e-05	0.00917601	1	0.00452978
17761	WDR3	4	2.85864	39.6647	3.40298	0.000153914	0.999847	1.53e-05	0.00911094	1	0.00452978
17776	WDR47	4	10.9527	23.5843	1.03302	0.000156742	0.999955	1.56e-05	0.00917601	1	0.00452978
17959	YKT6	4	2.0111	11.2236	1.97248	0.000148192	0.999965	1.47e-05	0.00905273	1	0.00452978
12146	PLA2G16	4	12.0618	24.31	1.05556	0.000160179	0.999992	1.6e-05	0.00926785	1	0.004538
16929	TRIM33	4	8.5272	22.2018	1.37426	0.000163663	0.999974	1.63e-05	0.00926785	1	0.00457065
38	ABCA4	4	15.7231	19.7787	0.53566	1.6e-06	0.193517	1.73e-05	0.00259772	0.320744	0.00477557
10299	NBPF4	4	12.4274	22.221	0.743618	0.000177965	0.998022	1.78e-05	0.00948949	1	0.00482547
11012	OMA1	4	11.9711	25.5957	1.0379	0.000179972	0.999244	1.8e-05	0.00948949	1	0.00482547
6296	GBP5	4	13.7994	25.6758	0.865061	0.000197295	0.999949	1.98e-05	0.00967646	1	0.00523112
10927	NVL	4	7.29969	27.8946	1.62304	0.000205682	0.999985	2.07e-05	0.00976547	1	0.00538516
805	APAF1	4	17.9177	33.4839	0.792153	0.00022516	0.999999	2.27e-05	0.010102	1	0.00575315
1246	ATP6V0D1	4	6.37195	77.1268	3.536	0.00022393	0.99994	2.26e-05	0.0100709	1	0.00575315
13123	RAB3B	4	18.1529	25.3731	0.615764	0.000229338	0.999958	2.31e-05	0.0101147	1	0.00578534
6860	GSTM5	4	12.7194	26.2034	0.987094	0.000237666	0.999975	2.4e-05	0.0102767	1	0.00585478
13153	RABEP1	4	20.2345	35.1607	0.891967	0.000237981	0.999993	2.4e-05	0.0102767	1	0.00585478
12419	POP4	4	5.28742	20.7868	1.90131	0.000259005	0.999997	2.62e-05	0.0107568	1	0.00630853
12374	POLR1A	4	2.76072	13.1282	2.00796	0.000266577	0.999986	2.7e-05	0.0108919	1	0.00641713
1258	ATP6V1F	4	3.638	75.9689	4.12517	0.000288418	0.999954	2.93e-05	0.0111122	1	0.0068749
4363	DNTTIP2	4	5.80417	20.084	1.73317	0.000302965	0.999999	3.09e-05	0.0114093	1	0.00713793
12720	PROK1	4	13.6681	25.8842	1.11996	0.000306291	0.999978	3.12e-05	0.0115114	1	0.00713793
12912	PTBP2	4	14.028	25.4035	0.733487	0.000311758	0.999852	3.18e-05	0.0115268	1	0.0071823
17078	TSPAN2	4	14.6468	35.9945	1.17442	0.000315757	0.99999	3.22e-05	0.0115315	1	0.00719107
7819	IPMK	4	9.17386	111.979	3.42331	0.000320304	0.999993	3.27e-05	0.0115315	1	0.00721248
9795	MPHOSPH10	4	11.339	23.5435	0.998728	0.000328729	0.999941	3.36e-05	0.0115462	1	0.00732288
13811	RPP14	4	10.0991	29.4365	1.4962	0.000343097	0.999763	3.51e-05	0.0117203	1	0.00748071
17703	VTCN1	4	14.9048	28.0191	0.793749	0.000340767	0.998526	3.49e-05	0.0116832	1	0.00748071
6262	GARS	4	5.5994	28.9771	2.01979	0.00034811	0.999987	3.56e-05	0.0118269	1	0.00750866
4219	DISP3	4	18.6501	25.2067	0.469214	0.000353612	0.999959	3.62e-05	0.011906	1	0.00754685
15290	SPATA5L1	4	6.22709	30.5935	2.11132	0.000368212	0.999997	3.78e-05	0.0121148	1	0.00778351
11762	PDCD11	4	4.89688	22.5589	2.04267	0.000372708	0.999952	3.82e-05	0.0121896	1	0.00779637
10000	MTCH1	4	12.4584	23.0326	0.868082	0.000378917	0.999969	3.89e-05	0.0122068	1	0.00784573
12017	PI4KB	4	11.5731	115.372	3.12627	0.000388895	0.99999	4e-05	0.0122291	1	0.0078496
12420	POP5	4	12.1855	43.1598	2.05926	0.000390976	0.999647	4.02e-05	0.0122291	1	0.0078496
13885	RRP9	4	3.15931	23.595	2.55862	0.000394813	0.999982	4.06e-05	0.0122386	1	0.0078496
17559	UTP18	4	5.98724	17.545	1.42194	0.000394348	0.999983	4.06e-05	0.0122386	1	0.0078496
4187	DHX37	4	4.27645	19.0262	1.96249	0.000405288	0.999984	4.17e-05	0.0124603	1	0.00794898
5136	EMG1	4	6.2284	33.0699	2.20106	0.000408128	0.999999	4.2e-05	0.0125271	1	0.00794898
17555	UTP11	4	6.4584	23.3548	1.76694	0.000411545	0.999997	4.24e-05	0.0125498	1	0.00794898
17155	TTF2	4	8.23383	15.676	1.03076	0.000426759	0.999982	4.4e-05	0.012785	1	0.00817224
5899	FH	4	8.48574	17.4354	0.957019	0.000441632	0.999851	4.56e-05	0.0128697	1	0.00830347
12267	PLPPR5	4	9.5517	24.4342	1.09592	0.000437576	0.999772	4.52e-05	0.0128697	1	0.00830347
12375	POLR1B	4	2.83599	16.3538	2.05947	0.000456266	0.999937	4.72e-05	0.0130574	1	0.00850655
16085	TEFM	4	6.32099	12.4477	0.869957	0.000467654	0.999463	4.84e-05	0.0132084	1	0.00864389
15442	SRM	4	8.71566	19.1879	1.11237	0.00047396	0.999614	4.91e-05	0.0132603	1	0.00868221
3749	CUL2	4	9.20346	24.3899	1.33438	0.000521334	0.999928	5.42e-05	0.0139474	1	0.00949534
1244	ATP6V0B	4	5.26682	53.6081	3.34313	0.000534489	0.999987	5.56e-05	0.0141149	1	0.00965409
12062	PIK3C3	4	11.837	28.4146	1.14626	0.000542807	0.999858	5.65e-05	0.014178	1	0.00972022
1238	ATP6AP1	4	25.219	192.85	2.67557	0.000566254	0.999925	5.9e-05	0.0144148	1	0.0098785
4213	DIS3	4	12.7705	25.4736	0.994105	0.000558389	0.999982	5.82e-05	0.0143726	1	0.0098785
12295	PMF1	4	2.17525	6.25951	1.05816	0.00057077	0.998668	5.95e-05	0.0144148	1	0.0098785
17353	UBTF	4	5.62222	15.5822	1.28546	0.000565874	0.999964	5.9e-05	0.0144148	1	0.0098785
11643	PCBP2	4	3.46775	65.0748	2.60314	0.000595677	0.998818	6.22e-05	0.0147379	1	0.0101945
13766	RPF1	4	6.57207	18.7121	1.31735	0.000598344	0.999499	6.25e-05	0.0147753	1	0.0101945
6294	GBP3	4	8.85804	21.0037	1.22664	0.000624909	0.999994	6.54e-05	0.0150447	1	0.0105736
7744	IMP4	4	4.09287	25.0032	2.23909	0.000660186	0.999812	6.92e-05	0.0154368	1	0.0110053
16743	TNPO3	4	5.57556	11.3816	0.892621	0.000656718	0.999991	6.89e-05	0.0154368	1	0.0110053
5284	ERICH3	4	14.2131	26.8988	0.878239	0.00070644	0.999871	7.43e-05	0.0159046	1	0.011668
17801	WDR82	4	4.62297	10.3557	1.01526	0.000709724	0.999982	7.47e-05	0.015936	1	0.011668
13816	RPP38	4	9.81642	30.444	1.28233	0.000606765	0.986877	7.73e-05	0.0148361	1	0.0119853
10866	NUDCD3	4	6.62957	13.8121	0.800094	0.00074576	0.994557	7.86e-05	0.0162701	1	0.0120839
15289	SPATA5	4	3.8646	18.0093	1.9804	0.000777965	0.999949	8.21e-05	0.0165417	1	0.0125251
14027	SAMD4B	4	10.4505	17.2999	0.714644	2.51e-05	0.38685	8.33e-05	0.00526361	0.534477	0.0125952
1673	BYSL	4	9.92983	43.8167	2.01579	2.06e-05	0.341037	8.4e-05	0.00508876	0.487672	0.0126021
12342	PODN	4	13.3451	19.7565	0.570132	0.000836277	0.999995	8.86e-05	0.0169806	1	0.013183
8745	LEPR	4	17.2513	28.7884	0.650879	0.000842965	0.99981	8.93e-05	0.0169806	1	0.0131882
1245	ATP6V0C	4	3.02566	53.9846	3.7761	0.000873576	0.999996	9.27e-05	0.0170935	1	0.0132059
4201	DIMT1	4	8.13516	23.8831	1.44793	0.000874679	0.999314	9.28e-05	0.0170935	1	0.0132059
5990	FNDC7	4	12.1971	34.5399	1.55442	0.000868207	0.999946	9.21e-05	0.0170675	1	0.0132059
11945	PGP	4	11.0399	21.5744	0.954446	0.000875914	0.999846	9.29e-05	0.0170935	1	0.0132059
17502	USP16	4	10.9842	23.6281	1.12811	0.000869163	0.999734	9.22e-05	0.0170684	1	0.0132059
12935	PTGES	4	12.4884	22.7057	0.52443	0.000575516	0.976662	9.5e-05	0.0144866	1	0.0133922
789	AP2S1	4	9.30151	35.3202	1.76565	0.000908043	0.999772	9.65e-05	0.0173947	1	0.0135066
1811	C18orf21	4	7.69582	38.3106	2.18529	0.000945312	0.99997	0.00010064	0.0176668	1	0.0139081
17599	VCAM1	4	17.0184	33.6555	0.902758	0.00094728	0.999925	0.000100859	0.0176769	1	0.0139081
12133	PKN2	4	5.3471	17.8597	1.50167	0.000990213	0.999394	0.000105631	0.0180471	1	0.0144599
5387	EXOSC4	4	5.29445	13.9797	1.36047	0.00101591	0.999942	0.000108493	0.0181684	1	0.0145334
10667	NOP9	4	7.54774	16.6288	0.868188	0.000841023	0.987942	0.000108315	0.0169806	1	0.0145334
12376	POLR1C	4	3.86379	17.2863	2.08408	0.00101241	0.999839	0.000108103	0.0181669	1	0.0145334
17558	UTP15	4	3.27061	18.635	2.05243	0.0010252	0.999981	0.000109528	0.01821	1	0.014568
8942	LRIG2	4	9.85564	20.7467	0.970016	0.00103985	0.999989	0.000111162	0.0183545	1	0.0145786
15960	TBCB	4	6.27727	14.5896	0.979508	0.0010395	0.999799	0.000111123	0.0183545	1	0.0145786
13829	RPS17	4	12.9913	23.4021	0.790364	0.00107207	0.999997	0.00011476	0.0186358	1	0.0149459
15781	SYNRG	4	10.711	14.7156	0.252118	9.77e-06	0.171809	0.000118518	0.00407222	0.293693	0.0153288
1428	BCL10	4	12.6624	37.5361	1.41415	0.00112246	0.99999	0.000120397	0.0188919	1	0.0154431
5987	FNDC3B	4	13.1894	21.346	0.673579	0.00113344	0.999889	0.000121628	0.0189329	1	0.0154431
17098	TSR1	4	3.47964	29.7807	2.74701	0.00113562	0.999853	0.000121872	0.0189329	1	0.0154431
13834	RPS21	4	8.21566	19.3479	1.11484	0.00114711	0.999977	0.00012316	0.0189818	1	0.0155016
8449	KRR1	4	6.70387	19.7524	1.69951	0.00118164	0.999989	0.000127035	0.0191699	1	0.0158827
2236	CARD10	4	13.9888	24.4891	0.715943	0.00120707	0.999726	0.000129893	0.0193796	1	0.0161325
3623	CSF1	4	7.77684	22.7001	1.49273	0.00123294	0.999969	0.000132803	0.0194672	1	0.0162164
11530	PAICS	4	3.71956	11.7481	1.25185	0.00122785	0.998955	0.000132231	0.0194672	1	0.0162164
18698	ZNHIT6	4	7.5496	23.831	1.61861	0.00123613	0.999986	0.000133162	0.019481	1	0.0162164
5126	EMC3	4	8.11304	29.8059	1.89995	0.00125537	0.999997	0.000135329	0.0196684	1	0.0163739
13823	RPS11	4	2.97054	12.4478	1.5745	0.0012847	0.998266	0.000138636	0.0198298	1	0.0166665
16995	TRMT13	4	10.4022	32.6581	1.50187	0.00130836	0.999916	0.000141307	0.0199848	1	0.0168794
423	AGL	4	13.3833	23.0361	0.981602	9.05e-05	0.55094	0.000145828	0.00768812	0.69447	0.0172004
3488	CPD	4	24.0541	33.753	0.619635	0.00134453	0.999469	0.000145394	0.0201881	1	0.0172004
973	ARHGEF7	4	18.5232	38.8642	0.877632	1.63e-05	0.199185	0.000148464	0.00480342	0.327821	0.0174019
15982	TBX15	4	6.82121	23.1257	1.67938	0.00138098	0.999752	0.000149519	0.020479	1	0.0174167
12031	PIFO	4	13.9618	20.6839	0.680274	0.00139775	0.996696	0.000151418	0.020505	1	0.017529
17771	WDR43	4	1.88122	9.30598	1.6357	0.00141543	0.998978	0.000153423	0.0205616	1	0.0176522
9159	MAB21L3	4	8.55523	28.0262	1.56948	0.00142429	0.999708	0.000154428	0.0206179	1	0.0176594
1210	ATP2A2	4	6.79563	26.9445	1.82348	0.0014466	0.999664	0.000156961	0.0207929	1	0.0178402
6826	GRWD1	4	14.2719	24.0839	0.738509	0.00150234	0.996683	0.000163295	0.0211636	1	0.0184484
10456	NEPRO	4	6.36467	24.6306	1.81598	0.00151695	0.999982	0.000164958	0.0212781	1	0.0185247
1332	B3GNT2	4	10.8331	18.9303	0.671629	0.00153053	0.999525	0.000166505	0.0214038	1	0.0185871
6205	GADD45A	4	11.2294	22.2682	0.855822	0.000638575	0.940653	0.00016956	0.0152171	1	0.0188162
1110	ASH2L	4	4.48478	19.3316	1.88049	0.00158722	0.999988	0.000172968	0.0216637	1	0.0188669
8061	KCNC4	4	9.41613	20.5762	1.13161	0.00158419	0.999192	0.000172623	0.0216637	1	0.0188669
16183	TGFBR2	4	15.4476	21.8139	0.243653	0.000176114	0.681675	0.000173035	0.00948949	0.810155	0.0188669
339	ADGRL2	4	18.3496	28.1908	0.495019	0.000538167	0.905938	0.000178549	0.0141149	0.983934	0.0191343
5558	FAM19A3	4	10.6208	21.7025	1.05423	0.00162516	0.999553	0.000177301	0.0219417	1	0.0191343
11453	OVGP1	4	11.6042	27.0352	1.10764	0.00162908	0.99971	0.000177749	0.0219481	1	0.0191343
1856	C1orf146	4	14.3715	24.1537	0.816421	5.76e-05	0.377632	0.000184318	0.00673752	0.525653	0.0196403
3516	CPSF1	4	4.26076	9.95047	1.03604	0.00172591	0.999951	0.000188834	0.0223534	1	0.0199791
6362	GFI1	4	8.87072	19.4811	1.03705	0.00174212	0.99991	0.000190693	0.0224719	1	0.0199791
13319	RBM19	4	4.72915	12.6929	1.22907	0.00174059	0.999955	0.000190518	0.0224719	1	0.0199791
18324	ZNF326	4	13.7937	24.6723	0.853099	0.00178725	0.999148	0.000195876	0.0226474	1	0.0204081
2568	CD101	4	7.54075	20.5947	1.34451	0.00184941	0.999986	0.000203025	0.0229847	1	0.0210361
3248	CMPK1	4	5.2304	11.4616	1.01939	0.00187692	0.999964	0.000206194	0.0231131	1	0.021247
10086	MUT	4	12.2889	20.4509	0.723459	0.00189863	0.999775	0.000208696	0.0232181	1	0.0213873
13833	RPS20	2	8.21661	27.7717	1.76112	0.000752286	0.999895	0.000212788	0.0163291	1	0.0216882
13160	RABGGTB	4	4.22716	15.4041	1.67071	0.00199037	0.999965	0.000219289	0.0234912	1	0.0222299
17754	WDR18	4	5.31336	26.5777	2.11363	0.00202235	0.999872	0.000222988	0.0236406	1	0.0224834
6537	GNAT2	4	15.6606	26.8942	0.803783	0.00209673	0.99959	0.000231605	0.0240751	1	0.0232274
16050	TCTEX1D1	4	4.7579	11.3317	1.00847	0.00212435	0.997609	0.000234809	0.0241913	1	0.0234235
13142	RAB5C	4	12.034	28.2531	1.22007	0.00216517	0.999894	0.00023955	0.0244423	1	0.0237699
787	AP2B1	4	14.0973	22.7577	0.693834	0.00221682	0.999579	0.000245557	0.0246899	1	0.0239369
7069	HENMT1	4	18.1685	29.159	0.650999	0.00220411	0.999282	0.000244078	0.0246572	1	0.0239369
7828	IPPK	4	9.1761	28.917	1.37689	0.00221287	0.999995	0.000245097	0.0246878	1	0.0239369
8048	KCNA3	4	10.2393	30.6772	1.27592	0.00222766	0.999936	0.000246818	0.0247551	1	0.0239369
17671	VPS45	4	20.8143	66.7561	1.59208	0.0022345	0.999476	0.000247614	0.0247963	1	0.0239369
13741	ROMO1	4	11.8448	18.5486	1.0161	0.00225638	0.999291	0.000250163	0.0249441	1	0.0240592
7099	HFE	4	11.4013	12.8123	-0.297797	2.05e-05	0.166119	0.000251718	0.00508876	0.286975	0.0240853
17513	USP22	4	13.0759	22.1306	0.669778	0.00228462	0.994925	0.000253453	0.0250512	1	0.0241282
17766	WDR36	4	12.4522	25.9781	0.886434	0.00154725	0.970608	0.000255348	0.0214917	1	0.0241858
8910	LPAR3	4	7.66445	17.1443	1.01598	0.00232976	0.999953	0.000258719	0.0252215	1	0.024382
6858	GSTM3	4	13.2453	24.9035	0.73315	0.000195249	0.562908	0.00026302	0.00967646	0.70595	0.0246634
2045	C7orf61	4	10.0334	18.3464	0.698551	0.00239492	0.997358	0.000266331	0.0255486	1	0.024825
9018	LRRC7	4	6.85037	11.0075	0.665741	0.000442966	0.794139	0.000267391	0.0128697	0.901367	0.024825
12324	PNO1	4	8.70103	25.4471	1.50347	0.00244628	0.999939	0.000272339	0.0257449	1	0.0251599
8961	LRP8	4	7.86606	15.9121	0.767022	0.00249785	0.987419	0.000278381	0.0261384	1	0.0255609
13250	RARS	4	9.7937	15.9139	0.693919	0.00250659	0.998028	0.000279406	0.0261493	1	0.0255609
8350	KLHL11	4	7.51331	16.0728	0.989254	0.00253478	0.999232	0.000282712	0.0262492	1	0.0256134
17317	UBE2U	4	13.2353	21.3391	0.706287	0.00252673	0.999911	0.000281767	0.0262441	1	0.0256134
16204	THAP11	4	12.4927	19.204	0.598974	0.00254882	0.998324	0.000284359	0.0262662	1	0.0256388
10514	NGDN	4	5.49471	27.5598	2.14708	0.00256714	0.999904	0.00028651	0.0263371	1	0.0257091
9583	MFSD14A	4	15.7476	25.5517	0.836686	0.00259453	0.999961	0.000289727	0.0263627	1	0.025874
13825	RPS14	4	7.36694	15.5201	1.0952	0.00261137	0.998846	0.000291706	0.0263759	1	0.0259273
6330	GDAP2	4	13.891	23.5766	0.932608	0.00265055	0.999849	0.000296313	0.0265859	1	0.0260895
17929	XRCC6	4	6.55968	12.9015	0.920764	0.000421678	0.756598	0.000295623	0.0127345	0.872486	0.0260895
9430	MCOLN2	4	10.1053	30.8346	1.21072	0.00269877	0.987861	0.000302607	0.0267538	1	0.0265191
11955	PHACTR4	4	11.2406	21.9791	0.686028	0.00150657	0.961073	0.000305093	0.0211959	1	0.0266126
10196	MYRF	4	11.0143	16.1642	0.589692	0.0027637	0.999923	0.000309644	0.0269319	1	0.0268845
11007	OLFML3	4	9.3921	23.9214	1.20455	0.00278164	0.999845	0.000311761	0.0270015	1	0.0269066
13878	RRP1	4	9.32273	18.0908	1.10505	0.00279017	0.999426	0.000312767	0.0270613	1	0.0269066
8873	LMO4	4	12.712	21.8413	0.634947	0.00281565	0.994992	0.000315776	0.0272189	1	0.0270414
4247	DLST	4	6.53903	20.3342	1.41956	0.00289177	0.99988	0.000324773	0.0274593	1	0.0274685
8239	KIAA1522	4	12.9638	22.3893	0.774781	0.00289502	0.997258	0.000325158	0.0274698	1	0.0274685
15506	SSU72	4	5.33908	18.496	1.75094	0.00289129	0.999849	0.000324717	0.0274593	1	0.0274685
8233	KIAA1324	4	11.1033	26.8887	1.15884	0.00291706	0.999665	0.000327766	0.02756	1	0.0275647
5053	EIF4A1	4	8.51442	18.4779	1.08456	0.00301915	0.997556	0.000339864	0.0279906	1	0.0284545
11547	PALMD	4	13.5773	29.1891	0.990847	0.000125134	0.405814	0.000343409	0.00869918	0.554032	0.0286235
506	AKNAD1	4	11.5683	28.2331	1.03624	0.000419105	0.687352	0.000348222	0.0127099	0.814623	0.0288962
1282	ATXN10	4	6.71994	12.4458	0.640829	0.00268848	0.981704	0.00035295	0.0267538	1	0.0289049
1439	BCL2L15	4	14.9504	24.6933	0.934241	0.000255805	0.56641	0.000352118	0.0106846	0.708873	0.0289049
17751	WDR12	4	7.0684	19.8627	1.1926	0.00312915	0.999938	0.000352929	0.0285151	1	0.0289049
16852	TRABD2B	4	13.3844	21.3056	0.552816	0.00322621	0.977552	0.000364483	0.0289772	1	0.0297196
10579	NLE1	4	7.15096	18.3828	1.29928	0.00328418	0.999751	0.000371394	0.0292325	1	0.030152
931	ARHGAP29	4	9.08932	18.33	1.07883	0.00331442	0.999985	0.000375002	0.0292665	1	0.0303137
18075	ZCCHC9	4	6.95606	16.3017	1.12973	0.00333498	0.999848	0.000377457	0.0292947	1	0.0303813
1568	BOP1	4	3.54177	17.438	1.62885	0.00338839	0.998556	0.000383838	0.0293922	1	0.0306319
10113	MYC	4	8.70684	65.1761	1.79771	0.0033795	0.999955	0.000382776	0.0293694	1	0.0306319
3464	COX5B	4	16.3554	26.7048	0.599781	0.00348044	0.998898	0.000394852	0.0297342	1	0.031166
4181	DHX30	4	5.39878	13.9487	1.20128	0.00345833	0.999931	0.000392204	0.0296831	1	0.031166
5450	FAM102B	4	17.0278	25.7531	0.625198	0.00348934	0.997361	0.000395917	0.0297342	1	0.031166
6057	FPGT	4	10.9184	18.112	0.567815	0.00239236	0.976625	0.00039884	0.0255439	1	0.031166
15246	SPAG17	4	10.5136	27.0835	1.23174	0.00350792	0.999793	0.000398142	0.0297816	1	0.031166
17654	VPS16	4	9.51867	39.4656	1.62036	0.00354461	0.997736	0.00040254	0.02982	1	0.0313247
9029	LRRC8C	4	14.5908	22.6315	0.420661	0.00175417	0.948612	0.000414362	0.0225481	1	0.0320259
18695	ZNHIT1	4	19.7768	25.4358	0.308269	0.00364815	0.996478	0.000414967	0.0302295	1	0.0320259
4033	DDX21	4	4.86727	31.0115	2.48927	0.00378408	0.999966	0.000431316	0.0307933	1	0.0326166
5981	FNBP1L	4	9.65137	19.4883	0.820704	0.00377518	0.999924	0.000430245	0.0307752	1	0.0326166
6531	GNAI3	4	9.90597	15.6756	0.592602	0.00377474	0.99983	0.000430192	0.0307752	1	0.0326166
9785	MOV10	4	8.83037	21.8725	1.25804	0.00376627	0.999912	0.000429172	0.0307499	1	0.0326166
15636	STRIP1	4	11.8664	41.4235	1.7036	0.00378393	0.999878	0.000431298	0.0307933	1	0.0326166
16182	TGFBR1	4	11.1901	23.8086	1.05957	0.00380105	0.999787	0.000433361	0.0308374	1	0.0326395
5065	EIF4G1	4	9.91916	23.4841	1.17718	0.00384972	0.999789	0.000439225	0.0310127	1	0.0329489
2434	CCDC59	4	10.6276	14.6681	0.409532	3.48e-05	0.157459	0.000447122	0.00560938	0.275963	0.0334077
13855	RPS8	4	8.93054	23.5881	1.01324	0.000791072	0.804825	0.000449192	0.0166408	0.909615	0.0334292
11868	PELP1	4	5.45967	19.3855	1.60338	0.000502548	0.673474	0.00045293	0.0136988	0.803292	0.0335741
7407	HSD3B1	4	12.9098	23.9635	1.17063	5.33e-05	0.197849	0.000459515	0.00654645	0.325981	0.0338838
9454	MDN1	4	5.13139	18.3851	1.46066	0.00402772	0.993344	0.000460722	0.0316899	1	0.0338838
3366	COL24A1	4	8.08832	17.0693	1.03246	0.00413023	0.999636	0.000473131	0.0320776	1	0.0343919
16741	TNPO1	4	7.07441	11.9661	0.661702	0.00038286	0.616865	0.000471838	0.0122183	0.752783	0.0343919
18019	ZBTB4	4	25.5189	33.8826	0.36286	0.00412204	0.989441	0.000472139	0.0320776	1	0.0343919
17325	UBE3D	4	19.6983	30.0204	0.641484	0.00416734	0.999877	0.000477629	0.0321368	1	0.0345848
5127	EMC4	4	8.9606	23.6673	1.30254	0.00420726	0.999976	0.00048247	0.0323506	1	0.0348009
17649	VPS11	4	20.979	30.0187	0.355897	0.000944227	0.70846	0.000485044	0.0176668	0.832276	0.0348525
12462	PPAT	4	4.18248	10.3858	1.44754	0.00429702	0.999411	0.000493367	0.032772	1	0.0353153
10662	NOP16	4	4.19233	18.5948	1.62766	0.00435842	0.999933	0.00050083	0.0330326	1	0.0357132
424	AGMAT	4	8.09703	14.2246	0.812217	0.00449544	0.990876	0.000517513	0.033674	1	0.036763
5578	FAM212B	4	12.0552	25.7653	1.18037	0.00455603	0.999926	0.000524902	0.0339467	1	0.0371472
1225	ATP5F1	4	9.27215	17.9176	0.886319	0.00459532	0.998057	0.000529696	0.0340655	1	0.0373456
11389	ORC3	4	13.4277	20.459	0.394275	0.00187197	0.886321	0.000536287	0.0230967	0.970688	0.0376687
12071	PIK3R4	4	8.26163	16.6452	1.07747	0.00471363	0.99977	0.000544153	0.0345446	1	0.038067
12939	PTGFRN	4	20.2127	32.7989	0.625778	0.00472888	0.999007	0.000546018	0.0345752	1	0.038067
7792	INSL5	4	9.67547	16.1014	0.488505	0.000766222	0.743605	0.000567608	0.0164226	0.862115	0.0393449
10516	NGF	4	10.6703	34.8929	1.64694	0.00491276	0.999669	0.000568543	0.0351439	1	0.0393449
4400	DPH1	4	15.8797	25.1114	0.803308	0.00333879	0.975265	0.000577842	0.0293086	1	0.0398413
8047	KCNA2	4	12.4311	18.1263	0.449271	0.0036152	0.967063	0.0006182	0.0301734	1	0.0406021
9431	MCOLN3	4	9.04106	16.5452	0.657056	0.00532436	0.98801	0.000619185	0.0363753	1	0.0406021
9675	MKNK1	4	5.98258	9.10099	0.520965	0.00528375	0.999784	0.000614174	0.0363371	1	0.0406021
10524	NHLRC2	4	6.33407	12.5272	0.90068	0.00514511	0.99977	0.000597094	0.0359959	1	0.0406021
11616	PATL2	4	16.2177	24.0258	0.634152	0.00522947	0.997966	0.000607483	0.036246	1	0.0406021
12432	POTEF	4	17.8578	23.5276	0.331399	0.00440386	0.981779	0.000616427	0.0332411	1	0.0406021
13152	RABAC1	4	7.10965	17.2003	1.22072	0.00528207	0.999889	0.000613968	0.0363371	1	0.0406021
13788	RPL3	4	5.90944	11.4408	1.07937	0.00530366	0.995302	0.00061663	0.0363753	1	0.0406021
13831	RPS19BP1	4	4.86177	21.3209	1.60317	0.00198927	0.922513	0.000613188	0.0234912	0.994242	0.0406021
14524	SIKE1	4	8.68242	29.694	1.62691	0.00521074	0.999675	0.000605176	0.0362233	1	0.0406021
17225	TWNK	4	6.79326	16.8029	1.03497	0.00528902	0.998475	0.000614824	0.0363448	1	0.0406021
17625	VHL	4	12.8852	63.7503	1.40196	0.0053195	0.993864	0.000618584	0.0363753	1	0.0406021
17720	WAC	4	5.88537	9.4477	0.746995	0.00521118	0.995096	0.000605229	0.0362233	1	0.0406021
18721	ZSCAN20	4	6.04983	27.462	1.84574	0.00522258	0.999135	0.000606634	0.036246	1	0.0406021
1865	C1orf194	4	9.33368	18.7359	1.03358	0.00536268	0.999759	0.000623914	0.0364258	1	0.0407697
11867	PELO	4	6.54785	20.3146	1.28109	0.00544421	0.999809	0.000633986	0.036661	1	0.0411411
15064	SMPD1	4	19.3009	26.9276	0.444372	0.00481125	0.987223	0.000632635	0.0348245	1	0.0411411
3285	CNN3	4	25.7044	44.6911	1.05156	0.00547451	0.999967	0.000637732	0.0366858	1	0.0412414
16060	TDP2	4	16.5932	22.5841	0.573312	0.00406495	0.975615	0.000641714	0.0318971	1	0.0413564
17435	UNC45B	4	13.1746	22.3755	0.697751	0.00553726	0.99007	0.000645494	0.0367798	1	0.0414575
12973	PTPN22	4	9.07804	18.7205	0.876767	0.00183985	0.904746	0.000649916	0.0229266	0.983397	0.0415991
614	AMIGO1	4	16.3718	35.7835	0.980119	0.00566583	0.993868	0.000661419	0.0372962	1	0.0421913
1854	C1orf131	4	3.48016	11.3568	1.32177	0.00577448	0.996423	0.000674898	0.0375631	1	0.0429052
8903	LOXL1	4	8.15194	14.0645	0.651099	0.0058037	0.982821	0.000678527	0.0376763	1	0.0429902
5046	EIF3G	4	9.31243	26.2491	1.38734	0.00588999	0.99995	0.00068925	0.0379616	1	0.0435163
9918	MRPS23	4	13.5816	22.4359	0.425399	0.00298903	0.880689	0.000693792	0.0279025	0.966213	0.0435163
17757	WDR24	4	7.45382	11.393	0.538681	0.00377757	0.974819	0.000691856	0.0307752	1	0.0435163
19	AAMP	4	6.7409	9.85005	1.05565	0.000266042	0.400794	0.000702468	0.0108919	0.548769	0.0438138
17294	UBE2D4	4	13.9383	17.5963	0.363042	0.00548968	0.987136	0.000703207	0.0366858	1	0.0438138
2259	CASC3	4	13.9411	25.5917	0.772546	0.00602615	0.99172	0.000706195	0.0384403	1	0.0438542
10655	NOM1	4	5.88044	16.5243	1.73304	0.00609557	0.998552	0.000714845	0.0387774	1	0.0442449
4414	DPP8	4	18.221	24.6676	0.606197	0.00614604	0.999904	0.000721138	0.0389007	1	0.0444876
29	AATF	4	6.00928	30.0598	2.09103	0.00623801	0.999769	0.000732618	0.0391656	1	0.0450476
1118	ASNA1	4	9.63921	16.9197	0.883708	0.00627231	0.999589	0.000736903	0.0392978	1	0.045163
221	ACTR3	4	26.4884	38.4154	0.541842	0.00643932	0.999741	0.00075779	0.0397508	1	0.0457329
6523	GMPS	4	5.26653	13.8476	1.21093	0.00638391	0.999815	0.000750855	0.039649	1	0.0457329
9066	LSM6	4	3.46078	5.76649	0.431206	0.00138385	0.82346	0.000754632	0.0204825	0.923524	0.0457329
10771	NRAS	4	8.96819	19.8874	1.09254	0.00644415	0.999864	0.000758395	0.0397544	1	0.0457329
17655	VPS18	4	6.60481	11.9607	0.684565	0.0064364	0.993018	0.000757425	0.0397459	1	0.0457329
7378	HS2ST1	4	11.2966	34.1364	1.58518	0.00651449	0.998227	0.000767206	0.0399127	1	0.046116
14278	SEPHS1	4	10.4104	15.7249	0.578063	0.0066519	0.996881	0.000784439	0.040346	1	0.0470012
4434	DR1	4	5.01658	21.3146	1.85985	0.00680689	0.999021	0.00080391	0.0407326	1	0.0480144
9641	MIER1	4	6.05437	17.5958	1.37211	0.00683025	0.999133	0.000806848	0.040815	1	0.0480369
13858	RPTOR	4	9.97498	40.7428	2.01929	0.00700417	0.999877	0.000828745	0.041359	1	0.0491845
5072	EIF5B	4	5.12037	11.6698	1.08519	0.00707218	0.998675	0.00083732	0.0415784	1	0.0495366
9700	MLST8	4	6.71708	19.718	1.43351	0.0071313	0.999024	0.000844779	0.0417808	1	0.0498207
3959	DCAKD	4	10.6772	17.999	0.702114	0.00721325	0.999877	0.000855127	0.0420377	1	0.050132
15842	TAF1A	4	10.5922	20.7807	1.20999	0.00705923	0.990782	0.000855403	0.0415272	1	0.050132
3567	CRHR1	4	9.40443	14.3076	0.575352	0.000409162	0.478572	0.000861146	0.0125383	0.627062	0.0503113
2275	CASP9	4	16.9814	25.073	0.426663	0.00178238	0.820705	0.000865026	0.0226474	0.921647	0.050381
1791	C16orf96	4	12.8929	18.0138	0.291845	0.00672806	0.988639	0.00086881	0.0405524	1	0.0504448
6423	GIPC3	4	9.71158	14.0453	0.408125	0.00326376	0.938767	0.000878	0.0291914	1	0.0504845
10276	NAT10	4	8.01572	26.9584	1.4978	0.00738928	0.993964	0.000877387	0.0426003	1	0.0504845
10863	NUDC	4	3.68959	30.5796	2.33923	0.0074202	0.998161	0.0008813	0.0427146	1	0.0504845
11830	PDPK1	4	14.9378	26.4216	0.768302	0.00743326	0.993573	0.000882954	0.0427146	1	0.0504845
15633	STRAP	4	12.3812	32.5157	1.41805	0.00740592	0.998371	0.000879492	0.0426699	1	0.0504845
5392	EXOSC9	4	9.68586	21.875	1.06293	0.00745863	0.999709	0.000886168	0.0427417	1	0.0505142
1290	ATXN7L2	4	4.40561	13.4018	1.36301	0.00761643	0.999855	0.000906173	0.0430496	1	0.0514981
5390	EXOSC7	4	10.1302	25.8374	1.55515	0.00764992	0.998819	0.000910423	0.0431219	1	0.0515833
11764	PDCD2	4	6.03217	44.1217	2.66482	0.00775461	0.99974	0.000923718	0.043386	1	0.0518665
12365	POLG	4	11.5339	16.4406	0.500253	0.00756719	0.986672	0.000918658	0.0430242	1	0.0518665
14876	SLC4A7	4	7.60353	21.6665	1.49819	0.007746	0.999922	0.000922625	0.0433767	1	0.0518665
9964	MSI2	4	16.6144	22.574	0.438458	0.000270266	0.289882	0.000930795	0.0109688	0.431	0.0521079
10991	OGFR	4	11.7381	18.6055	0.503277	0.00334644	0.909917	0.00093809	0.0293086	0.986335	0.05236
5048	EIF3I	4	3.75277	17.4992	2.05463	0.00796549	0.999957	0.000950546	0.0439238	1	0.0525235
9657	MIOS	4	6.07905	20.8939	1.58987	0.00794758	0.99994	0.000948265	0.0439238	1	0.0525235
13588	RIOK2	4	6.89309	23.1458	1.20825	0.00656468	0.986418	0.000952224	0.0400187	1	0.0525235
13915	RTCA	4	8.9786	20.0223	1.06504	0.00794379	0.999832	0.000947783	0.0439204	1	0.0525235
110	ABT1	4	4.08992	24.8618	2.41883	0.0080483	0.999791	0.000961096	0.0442244	1	0.0527029
9089	LTV1	4	12.2494	33.1827	1.18814	0.00629869	0.976402	0.000960059	0.0393694	1	0.0527029
9161	MACF1	4	12.8742	16.3211	0.303227	0.000129055	0.219627	0.00097435	0.00874905	0.352532	0.0532739
12744	PRPF4B	4	12.8985	20.4235	0.530086	0.0062487	0.948525	0.00101267	0.0392065	1	0.0552082
13635	RNASEK	4	7.37676	76.7323	2.60369	0.00860703	0.999415	0.00103252	0.0459685	1	0.056127
13882	RRP36	4	8.45992	19.3639	1.30507	0.00866226	0.998583	0.0010396	0.0461621	1	0.0563486
6208	GADD45GIP1	4	8.88985	23.8163	1.19927	0.00874854	0.998903	0.00105067	0.0464235	1	0.0567845
122	ACADM	4	10.8928	21.0475	0.80361	0.00888567	0.99785	0.00106828	0.0467948	1	0.0575313
220	ACTR2	4	12.8787	33.5972	1.00912	0.00783761	0.986505	0.00107062	0.043564	1	0.0575313
16186	TGFBRAP1	4	7.00423	19.1851	1.39156	0.00901079	0.999492	0.00108437	0.047072	1	0.0581038
788	AP2M1	4	16.6032	29.2371	0.85392	0.00162647	0.738704	0.00110022	0.0219417	0.858236	0.0586681
16458	TMEM17	4	7.37975	12.9504	0.716252	0.00914118	0.999851	0.00110116	0.0474379	1	0.0586681
13610	RLN3	4	12.9292	20.7568	0.484661	0.00779867	0.958526	0.00110438	0.0435437	1	0.0586728
17952	YIPF2	4	18.5186	23.2175	0.627085	0.00349016	0.917202	0.00110789	0.0297342	0.990977	0.058693
15053	SMIM6	4	9.01818	15.2293	0.826853	0.00927123	0.999859	0.00111793	0.0476363	1	0.058919
17795	WDR74	4	3.20442	8.09225	1.13302	0.00927517	0.998516	0.00111844	0.0476435	1	0.058919
5073	EIF6	4	5.274	14.7377	1.41247	0.00935258	0.999442	0.00112843	0.0478556	1	0.0592787
15844	TAF1C	4	7.07867	17.4316	1.30302	0.00948112	0.998615	0.00114503	0.0482652	1	0.05994
17332	UBL4B	4	11.1321	30.2198	1.29044	0.00949952	0.999948	0.00114741	0.0483326	1	0.05994
7856	IREB2	4	12.0955	28.2748	1.09928	0.00953156	0.999609	0.00115155	0.0484685	1	0.0599894
13058	QARS	4	1.63688	5.90363	1.40659	0.00973022	0.999722	0.00117726	0.0490249	1	0.0611589
12918	PTCH2	4	8.58236	12.7336	0.732432	0.00673551	0.977017	0.0011866	0.0405645	1	0.0613042
17585	VARS	4	6.36913	14.5179	0.784976	0.00978658	0.994697	0.00118456	0.0492209	1	0.0613042
4609	DummyGuide_1122	1	12.6583	27.6644	1.06948	0.00239313	0.998803	0.00119656	0.0255439	1	0.0615957
18010	ZBTB25	4	14.4764	18.5977	0.681355	0.000140453	0.197637	0.00119881	0.00898996	0.325701	0.0615957
10661	NOP14	4	5.28722	28.3222	2.23598	0.00995958	0.998714	0.001207	0.049621	1	0.0618473
10158	MYO10	4	10.6737	12.8935	0.244135	0.00576233	0.96721	0.00121048	0.0375232	1	0.0618567
13965	RWDD3	4	14.8508	32.3782	1.19893	0.0100848	0.999768	0.00122327	0.0499554	1	0.0623403
2998	CHIA	4	15.6821	32.8052	1.19417	0.0101664	0.998318	0.00123387	0.0501237	1	0.06271
12	AADACL3	4	9.35546	12.8432	0.461161	0.00226979	0.702529	0.00125778	0.0249957	0.827434	0.0634031
4078	DEFB112	4	11.8944	16.3608	0.535444	0.000824443	0.531069	0.00125504	0.0169004	0.676128	0.0634031
11932	PGGT1B	4	12.103	23.2891	0.803095	0.010375	0.999266	0.00126103	0.050582	1	0.0634031
17563	UTP4	4	7.26052	17.4302	1.38352	0.0103055	0.999653	0.00125197	0.0504225	1	0.0634031
4004	DDAH1	4	11.3036	21.9795	0.929246	0.0104452	0.994512	0.00127017	0.0507484	1	0.0636918
8466	KRT26	4	9.82465	14.8636	0.57521	0.000554393	0.421708	0.00127633	0.0143726	0.570828	0.0638302
13327	RBM28	4	12.419	14.668	0.510911	0.00322084	0.879982	0.00130177	0.0289582	0.965832	0.0649293
1039	ARPC2	4	17.9294	35.3581	0.828818	0.00122815	0.638691	0.00131919	0.0194672	0.772177	0.0650577
4229	DLD	4	8.86263	24.2152	1.345	0.0108094	0.999818	0.00131772	0.0518332	1	0.0650577
9509	MEIOC	4	19.3789	25.5546	0.525531	0.0078778	0.980564	0.00132863	0.0436976	1	0.0650577
9869	MRPL21	4	8.56992	14.7919	0.822586	0.0108839	0.998767	0.00132747	0.0520043	1	0.0650577
13918	RTF1	4	2.15614	4.2339	0.61277	0.0108815	0.991021	0.00132715	0.0520043	1	0.0650577
15664	STXBP3	4	5.56241	12.9629	1.06016	0.0108784	0.999797	0.00132675	0.0520043	1	0.0650577
16799	TP53I13	4	13.3888	19.8534	0.602316	0.0107781	0.999288	0.00131363	0.0517228	1	0.0650577
132	ACBD3	4	14.4768	52.9582	1.6498	0.010977	0.999936	0.00133965	0.0522887	1	0.0654266
14616	SLC16A4	4	10.5126	20.6731	0.937208	0.0110685	0.999076	0.00135163	0.0525116	1	0.0658404
4058	DDX56	4	9.49388	19.9489	1.07482	0.0112442	0.999959	0.00137467	0.05301	1	0.0667892
4900	EARS2	4	11.299	12.577	0.132204	0.00311803	0.867948	0.0013874	0.028483	0.957951	0.0672333
8046	KCNA10	4	5.57087	17.0686	1.3388	0.0116357	0.999465	0.00142613	0.0541746	1	0.0689318
2699	CDCP2	4	9.43534	15.7863	0.680124	0.0118636	0.998912	0.00145615	0.0548	1	0.0702023
8055	KCNAB3	4	18.218	25.4962	0.587379	0.011907	0.999607	0.00146189	0.0548393	1	0.070298
6293	GBP2	4	12.9676	21.6308	0.704499	0.0120446	0.999816	0.00148004	0.055139	1	0.070989
16460	TMEM170B	4	19.0302	20.8711	0.0443409	0.000499271	0.357762	0.00148547	0.0136492	0.506069	0.0710674
3813	CYB5D2	4	9.18158	15.8475	0.866149	0.0121534	0.999686	0.00149442	0.0554292	1	0.0713121
12418	POP1	4	6.01563	27.8361	1.99161	0.0121819	0.999959	0.00149819	0.0555188	1	0.0713121
12633	PRDX1	4	6.41401	70.4428	3.26006	0.0122398	0.9998	0.00150584	0.0556474	1	0.0714951
2561	CCT6A	4	4.45804	6.92085	0.553775	0.0125119	0.99819	0.00154186	0.0562002	1	0.0728906
2975	CHCHD4	4	6.83116	9.5424	0.716263	0.0125205	0.999554	0.00154301	0.0562016	1	0.0728906
10720	NPPA	4	13.8989	22.0574	0.63401	0.00699635	0.956342	0.0015515	0.0413474	1	0.0731074
14771	SLC30A7	4	13.8331	23.1353	0.687825	0.0126974	0.997192	0.00156647	0.056697	1	0.0736278
9103	LY6E	4	11.2763	13.7314	0.459134	0.00233704	0.645789	0.00157854	0.025247	0.778751	0.0740099
5601	FAM234A	4	7.63199	13.534	0.724472	0.0128435	0.997682	0.00158586	0.0569533	1	0.0741678
8794	LIAS	4	7.54661	18.7287	1.00676	0.012977	0.999506	0.0016036	0.0573599	1	0.0745259
10636	NOC2L	4	3.75891	11.3177	1.36797	0.0129908	0.999091	0.00160544	0.0574056	1	0.0745259
18130	ZFP57	4	13.1239	15.2903	0.231904	0.00363215	0.869254	0.00159862	0.0302295	0.958997	0.0745259
3595	CRTC3	4	15.7685	22.8464	0.587348	0.00117388	0.550522	0.00165535	0.019077	0.69399	0.0762761
5377	EXOC5	4	16.2888	23.0596	0.430537	0.000309818	0.26265	0.00164759	0.0115268	0.401348	0.0762761
11476	P2RY1	4	27.1553	32.1723	0.228872	0.00038688	0.266141	0.00165212	0.0122291	0.404966	0.0762761
4957	EEF2	4	2.19449	6.65678	0.967617	0.0134316	0.996818	0.00166416	0.0585883	1	0.0763072
14150	SCPEP1	4	12.4406	23.6197	0.967413	0.01341	0.999059	0.00166128	0.0585135	1	0.0763072
6749	GPSM2	4	8.88895	25.6642	1.38996	0.0134885	0.999563	0.00167176	0.0586379	1	0.0764688
3858	CYP2J2	4	11.7287	19.8861	0.682851	0.0137757	0.999617	0.00171013	0.0593907	1	0.077721
6161	FZD9	4	16.6375	23.4602	0.412929	0.0131665	0.984107	0.00173229	0.0578686	1	0.077721
7297	HOOK1	4	14.6598	20.2128	0.558417	0.000209284	0.183165	0.0017256	0.00983688	0.307961	0.077721
8446	KREMEN2	4	13.9243	19.9982	0.390455	0.000640765	0.349781	0.00172854	0.0152499	0.497029	0.077721
9301	MAPK14	4	17.6216	21.0851	0.0393558	1.02e-05	0.0201047	0.00172202	0.00416401	0.0701517	0.077721
16988	TRMT1	4	9.64847	13.2052	0.412845	0.00307885	0.760175	0.00172632	0.0282489	0.875145	0.077721
17925	XRCC2	4	12.3148	19.6114	0.631497	0.0138268	0.99729	0.00171697	0.0594879	1	0.077721
18185	ZMYM1	4	15.3527	19.4722	0.298953	0.0137706	0.974131	0.00173205	0.0593824	1	0.077721
11718	PCGF2	4	5.77929	12.2891	0.960286	0.0140668	0.998519	0.0017491	0.0599837	1	0.0781016
17560	UTP20	4	9.27883	23.8019	1.29194	0.0140556	0.999679	0.0017476	0.0599732	1	0.0781016
1847	C1orf109	4	5.52562	24.3266	1.93706	0.014183	0.999917	0.00176469	0.0601784	1	0.0785142
18444	ZNF526	4	10.6028	12.6365	0.301305	0.0141981	0.998195	0.00176672	0.0601959	1	0.0785142
13774	RPL10A	4	9.25657	11.9548	0.711997	0.00334668	0.814726	0.0017712	0.0293086	0.917129	0.0785273
6297	GBP6	4	9.31362	13.9923	0.580487	0.012306	0.971656	0.00178135	0.0557995	1	0.078791
1276	ATRAID	4	15.061	18.9641	0.0983938	0.00406958	0.848437	0.00178691	0.03192	0.943468	0.078851
1434	BCL2L10	4	13.2837	18.1502	0.278299	0.0100358	0.972096	0.00179639	0.0498178	1	0.0790831
15532	ST7L	4	7.49176	19.6674	1.17109	0.0145695	0.999589	0.00181659	0.0610091	1	0.0797853
4298	DNAJA4	4	8.80005	11.8538	0.318073	0.0120211	0.981699	0.0018285	0.0551263	1	0.0801206
13956	RUNX2	4	13.4073	16.3118	0.231806	0.000257416	0.216975	0.00185686	0.010728	0.349493	0.0811736
13837	RPS25	4	16.5499	24.6321	0.557538	0.00101625	0.444557	0.00187366	0.0181684	0.593988	0.0817177
2585	CD2	4	18.0971	23.3447	0.307921	0.000487843	0.278469	0.00188459	0.0134941	0.418194	0.0820036
8640	LAMTOR5	4	9.5961	23.1657	1.2654	0.0151221	0.995787	0.00189105	0.0623708	1	0.0820944
2458	CCDC84	4	5.88804	15.5105	1.14807	0.0152988	0.998024	0.00191492	0.0627006	1	0.0829386
2136	CACNB1	4	15.8315	21.4712	0.393305	0.01519	0.991647	0.00193957	0.0625269	1	0.0838127
1612	BRK1	4	10.2001	17.2528	0.532424	0.00745702	0.942825	0.00195146	0.0427417	1	0.0841326
13227	RAP1A	4	17.4669	39.0785	1.0885	0.0157322	0.999931	0.00197356	0.0636942	1	0.0848903
10756	NR2E1	4	10.5597	16.3939	0.548512	0.0157696	0.999831	0.00197864	0.0637791	1	0.0849139
2632	CD58	4	11.1081	30.1417	1.31932	0.00321755	0.762849	0.00198968	0.0289548	0.877483	0.0851926
1670	BUD23	4	7.69694	51.4086	2.70003	0.0159083	0.999897	0.00199745	0.0640638	1	0.0853307
2521	CCNDBP1	4	13.8461	24.7348	0.710029	0.0160054	0.990653	0.00201062	0.0643029	1	0.0856983
127	ACAP1	4	21.9358	26.4417	0.0624658	0.000497858	0.316362	0.00204625	0.0136304	0.460748	0.0862369
3651	CSPG4	4	9.87796	14.4051	0.592178	0.00844943	0.903482	0.00203893	0.0455213	0.982462	0.0862369
8904	LOXL2	4	10.8095	17.7491	0.65696	0.000221265	0.183835	0.00204534	0.00999906	0.30879	0.0862369
10637	NOC3L	4	3.21114	9.74407	1.32789	0.0162105	0.998892	0.00203848	0.0647385	1	0.0862369
15983	TBX18	4	9.90985	13.5472	0.361508	0.00501994	0.779092	0.00204385	0.0355528	0.889401	0.0862369
6352	GEMIN2	4	11.8119	14.6838	0.604768	0.00022889	0.179594	0.00207254	0.0101147	0.303625	0.087149
9540	METTL16	4	8.66434	14.9498	1.03211	0.0165557	0.992667	0.00208545	0.065517	1	0.0874956
3673	CSTF1	4	13.8778	24.9085	1.00665	0.0167246	0.998167	0.00210848	0.0658937	1	0.0882644
5252	ERAL1	4	17.3352	24.2307	0.208536	0.00115335	0.490883	0.00213298	0.0189818	0.639052	0.0890528
17246	TXNRD1	4	4.4967	8.63896	0.699125	0.0143557	0.937419	0.00213681	0.0605823	1	0.0890528
5613	FAM3A	4	14.3896	18.5869	0.361916	0.0170469	0.997707	0.00215247	0.0667009	1	0.0895064
17154	TTF1	4	5.18737	10.1994	0.342745	0.0061633	0.909877	0.00216105	0.0389312	0.986335	0.0896644
4267	DMRTA2	4	13.1896	21.1993	0.611323	0.000281095	0.187213	0.00220266	0.0110982	0.312867	0.0911893
6459	GLCE	4	10.0174	13.3275	0.369486	0.0122261	0.975685	0.00220996	0.055612	1	0.0912899
7633	IGSF3	4	15.8531	38.2483	1.28924	0.0175731	0.999629	0.00222449	0.0680184	1	0.0916879
5815	FCN3	4	9.87354	15.1455	0.669362	0.0163301	0.979137	0.00223866	0.0650157	1	0.0920696
18033	ZBTB7B	4	7.61668	9.9308	0.266534	0.00495822	0.855222	0.00225264	0.0353024	0.948812	0.0924422
11198	OR4D2	4	11.9032	15.98	0.253306	0.00178651	0.577386	0.00226637	0.0226474	0.718486	0.0928026
6385	GGPS1	4	2.37546	10.3503	1.79634	0.0180459	0.999575	0.00228937	0.0690908	1	0.0932028
7824	IPO7	4	12.3841	18.6028	0.547329	0.0180581	0.98447	0.00229106	0.0690908	1	0.0932028
10652	NOL8	4	5.92738	12.5555	0.991558	0.0180457	0.996511	0.00228935	0.0690908	1	0.0932028
4719	DummyGuide_1232	1	9.72317	20.5283	1.0055	0.00464625	0.997677	0.00232312	0.0342911	1	0.0943027
10243	NAF1	4	7.12873	14.7369	0.974083	0.0184333	0.998891	0.00234269	0.0699512	1	0.0948915
15252	SPAG9	4	14.8372	21.6444	0.44133	0.0185131	0.99623	0.00235367	0.0701158	1	0.0950318
18527	ZNF625	4	11.7898	14.1261	0.259299	0.0117146	0.9696	0.00235629	0.0543783	1	0.0950318
15970	TBL1XR1	4	11.0228	15.7505	0.545197	0.0185749	0.995519	0.0023622	0.0701901	1	0.0950658
14608	SLC16A1	4	16.1075	34.0694	1.20461	0.0186324	0.999894	0.00237013	0.0702632	1	0.0951807
13745	ROR1	4	18.6552	28.8405	0.860505	0.0187354	0.999465	0.00238434	0.0704598	1	0.0955468
17965	YPEL3	4	12.6027	20.2979	0.639508	0.0188211	0.984747	0.00239617	0.0706075	1	0.095816
6970	HAO2	4	7.72444	20.8224	1.34166	0.0188788	0.994649	0.00240413	0.0707257	1	0.09593
1884	C1orf87	4	11.7186	19.2392	0.708457	0.0190024	0.998386	0.00242121	0.0710185	1	0.0964062
115	ACACA	4	21.522	29.4949	0.240309	3.23e-05	0.036798	0.00243393	0.00556715	0.103698	0.0964479
12463	PPBP	4	10.1834	14.8752	0.494251	0.00458416	0.730117	0.00243768	0.034028	0.850896	0.0964479
17329	UBIAD1	4	6.51893	10.5084	0.474869	0.00796494	0.885214	0.00242778	0.0439238	0.969872	0.0964479
10699	NPC1	4	17.732	28.3934	0.742668	0.0192248	0.996841	0.00245197	0.0714762	1	0.096809
5016	EHMT2	4	9.71493	12.0635	0.212983	0.00920805	0.921061	0.00246071	0.0475598	0.993327	0.0969499
2140	CACNG1	4	14.0883	22.8971	0.813554	0.00245427	0.651558	0.00247702	0.0258106	0.783742	0.0973879
17143	TTC39A	4	10.8753	16.5826	0.170842	0.00352351	0.630041	0.00249399	0.02982	0.765331	0.09785
13029	PWP2	4	15.4114	32.6927	0.910851	0.000851941	0.338323	0.00251042	0.0169931	0.484566	0.0982888
8403	KLRC1	4	9.59172	11.4407	0.0678376	0.00032627	0.201261	0.0025215	0.0115462	0.330262	0.0985171
3577	CRISP3	4	9.27306	13.4167	0.456072	0.0201499	0.991771	0.00258031	0.0734627	1	0.100605
12366	POLG2	4	17.1736	27.6593	0.628239	0.0202596	0.992367	0.00259557	0.0737191	1	0.10099
1463	BECN1	4	12.5542	16.8754	0.416772	0.00825633	0.910111	0.00261982	0.0449722	0.986431	0.101389
9854	MROH7	4	17.5619	26.093	0.45173	0.014768	0.953435	0.00261142	0.0614778	1	0.101389
17448	UNK	4	8.71431	16.8068	0.790493	0.0201005	0.990934	0.00262203	0.0733735	1	0.101389
4191	DHX58	4	8.80194	16.7507	0.935306	0.0205994	0.998702	0.0026429	0.0744565	1	0.101985
2891	CEPT1	4	10.3518	17.3412	0.673583	0.0207368	0.99507	0.00266206	0.0746158	1	0.102255
15368	SPOP	4	14.9155	26.1299	0.593475	0.0161389	0.982852	0.00266624	0.0645625	1	0.102255
16013	TCEANC2	4	9.30402	15.5773	0.728278	0.0207493	0.987511	0.0026638	0.0746464	1	0.102255
1828	C19orf53	4	9.55241	17.6918	0.893392	0.00550295	0.837952	0.00270263	0.0367272	0.935024	0.103439
15331	SPI1	4	3.27342	5.43688	0.498612	0.0103903	0.944033	0.00271131	0.0505967	1	0.10356
7457	HTR1D	4	7.63272	11.0037	0.402366	0.00532437	0.831249	0.0027416	0.0363753	0.929591	0.104292
9754	MOB3C	4	9.43638	16.7539	0.756494	0.0212695	0.998671	0.00273649	0.0758198	1	0.104292
18193	ZMYND12	4	11.9032	16.1466	0.258978	0.000386325	0.194111	0.00274776	0.0122291	0.321535	0.104315
907	ARFIP2	4	19.7432	30.1147	0.489531	0.00191053	0.538373	0.00278353	0.0232467	0.682405	0.105049
1675	BZW2	4	14.9328	25.5105	0.808758	0.000797712	0.3422	0.00277284	0.0166596	0.488962	0.105049
3582	CRLF3	4	13.3765	21.4752	0.59268	0.0216081	0.987642	0.00278391	0.0763592	1	0.105049
15845	TAF1D	4	9.60907	16.4217	0.672517	0.00098382	0.391773	0.00279273	0.0180357	0.540016	0.10517
15544	STAG1	4	14.1084	19.6476	0.574284	0.0217527	0.999046	0.00280418	0.0766535	1	0.10539
18387	ZNF438	4	11.0508	13.7424	-0.0470857	0.00524795	0.813208	0.00285227	0.0362906	0.91597	0.106983
4314	DNAJC13	4	19.3056	22.0668	0.16679	0.00145437	0.484484	0.00288475	0.0208686	0.633083	0.107985
16819	TPI1	4	7.36436	10.0023	0.224439	0.00047602	0.232929	0.00291631	0.0132846	0.367456	0.108949
3977	DCLRE1B	4	7.17771	15.4312	1.06717	0.0229268	0.998259	0.00296936	0.0791111	1	0.110272
9028	LRRC8B	4	14.6177	24.9019	0.80034	0.0229153	0.99864	0.00296775	0.0791094	1	0.110272
13879	RRP12	4	6.17822	26.5871	2.00146	0.0229156	0.999661	0.00296779	0.0791094	1	0.110272
372	ADPRM	4	10.0679	14.4843	0.626311	0.007238	0.786592	0.00298224	0.0421035	0.895285	0.110327
14792	SLC35D1	4	7.79017	16.1604	0.928294	0.0230206	0.997085	0.0029826	0.0793618	1	0.110327
79	ABHD11	4	6.32771	18.7244	1.5875	0.0231861	0.999861	0.00300597	0.0796527	1	0.110754
2116	CABP5	4	17.2345	24.8171	0.588435	0.0231514	0.998766	0.00300107	0.0796216	1	0.110754
5502	FAM159A	4	11.8536	19.781	0.72863	0.0162707	0.972298	0.00302739	0.0648904	1	0.111074
8780	LHFP	4	13.6391	20.5882	0.573839	0.023415	0.999225	0.00303833	0.0801322	1	0.111074
13317	RBM17	4	4.8645	8.47918	0.653327	0.023309	0.988777	0.00302335	0.0799353	1	0.111074
13545	RHOF	4	17.7435	20.0526	0.100018	0.00014128	0.0980831	0.00303967	0.0090121	0.197028	0.111074
15298	SPATS1	4	16.912	20.6464	0.182808	0.00807433	0.821913	0.00304426	0.0443025	0.922284	0.111074
1467	BEND3	4	15.1204	20.4025	0.559363	0.014964	0.937849	0.00306496	0.0619775	1	0.111396
9902	MRPL57	4	5.84956	16.7066	1.2746	0.0235638	0.991293	0.00305939	0.0804215	1	0.111396
3087	CIITA	4	6.67741	11.7608	0.685593	0.0238008	0.989866	0.00309295	0.0809154	1	0.111777
7543	IFI44L	4	13.5533	22.7296	0.774926	0.0238035	0.999447	0.00309333	0.0809154	1	0.111777
14363	SETSIP	4	8.9187	12.7719	0.477951	0.023727	0.994851	0.0030825	0.080802	1	0.111777
13534	RHEB	3	17.0526	28.0238	0.614714	0.0163027	0.995918	0.0031034	0.0649502	1	0.111801
15002	SMARCA4	4	9.48346	12.4527	0.453201	0.0238921	0.998271	0.0031059	0.0810788	1	0.111801
12179	PLCB3	4	8.63764	15.6546	0.743099	0.0240441	0.997686	0.00312746	0.0814824	1	0.112361
14369	SF3A1	4	7.67247	10.9648	0.28933	0.00153029	0.359101	0.00314504	0.0214038	0.507328	0.112776
9518	MEP1A	4	12.9135	13.8154	0.497368	0.000523138	0.217568	0.00316436	0.0139682	0.350238	0.113253
17798	WDR77	4	12.3775	46.7093	1.2974	0.0152347	0.969018	0.00320342	0.0625613	1	0.114432
3073	CHTOP	4	13.4509	20.8746	0.570826	0.0246994	0.99806	0.00322057	0.082993	1	0.114826
10650	NOL6	4	5.28801	27.4632	2.17439	0.0248289	0.998697	0.003239	0.0832988	1	0.115264
6257	GAPVD1	4	6.43573	11.2984	0.75428	0.0248788	0.999405	0.00324611	0.083347	1	0.115298
4788	DummyGuide_1301	1	28.4453	40.6291	0.499554	0.00662775	0.996686	0.00331387	0.0402451	1	0.117216
6216	GAL3ST3	4	10.8476	19.0271	0.867812	0.0253887	0.992456	0.00331884	0.0843922	1	0.117216
13844	RPS6	4	7.68424	14.6042	1.20814	0.00388011	0.710492	0.00331845	0.0310953	0.834193	0.117216
780	AP1M1	4	19.616	27.7545	0.658719	0.0255192	0.997261	0.00333747	0.0845859	1	0.117431
13366	RBSN	4	12.4372	20.442	0.714308	0.000261554	0.132419	0.00333719	0.0107806	0.24304	0.117431
425	AGMO	4	15.318	18.3975	0.451013	0.00331401	0.571319	0.00334871	0.0292665	0.713312	0.117606
5641	FAM71A	4	10.4708	20.4601	0.641281	0.000314105	0.121891	0.00337564	0.0115279	0.229168	0.118091
5800	FCF1	4	12.0187	25.7588	0.993633	0.0142348	0.921081	0.0033923	0.0602619	0.993327	0.118091
7728	IL6R	4	12.1741	19.4876	0.425048	0.00255083	0.577604	0.00339203	0.0262662	0.718661	0.118091
7883	ISG15	4	15.7598	24.497	0.717078	0.0257532	0.9938	0.00337092	0.0850758	1	0.118091
9264	MAP2K7	4	10.7472	14.8604	0.479186	0.0259145	0.999849	0.00339399	0.085473	1	0.118091
2197	CAMLG	4	6.88724	16.828	1.15753	0.0260044	0.99568	0.00340688	0.0856794	1	0.118319
15114	SNRNP27	4	5.58697	10.2245	0.6646	0.00415357	0.676048	0.00341781	0.0321368	0.805525	0.11848
10371	NDUFA4	3	10.4919	16.3423	0.712151	0.00919527	0.869116	0.00343819	0.0475588	0.958901	0.118929
17049	TSEN54	4	7.74395	12.4218	0.806746	0.0173417	0.970793	0.00344346	0.0674199	1	0.118929
11859	PECAM1	4	14.119	18.3688	0.381285	0.0063266	0.813588	0.00346723	0.039458	0.916288	0.119311
13308	RBL1	4	19.3334	21.0109	0.248623	0.000858372	0.304189	0.00346259	0.0170006	0.446836	0.119311
11899	PFAS	4	5.18414	13.4699	1.46802	0.0268218	0.998983	0.00352413	0.0870722	1	0.121047
1644	BTBD8	4	9.43044	17.976	0.760144	0.0269162	0.987649	0.0035377	0.0872277	1	0.12107
5041	EIF3A	4	3.59649	12.0628	1.26515	0.0269071	0.999476	0.0035364	0.0872277	1	0.12107
9464	MED1	4	9.94581	20.6893	1.01477	0.0270221	0.999234	0.00355294	0.0874424	1	0.121369
17799	WDR78	4	8.24442	17.5995	0.909447	0.0270727	0.988575	0.00356022	0.0875534	1	0.121397
8994	LRRC39	4	12.5897	21.8917	0.777673	0.0271599	0.999465	0.00357276	0.0877334	1	0.121559
12236	PLG	1	8.79452	17.8884	0.947451	0.00715588	0.996422	0.00357794	0.0418333	1	0.121559
1353	B9D1	4	22.3249	28.7302	0.219128	2.94e-05	0.0246633	0.0035983	0.00547928	0.0799531	0.12203
3729	CTSH	4	16.4122	20.4668	0.338858	0.0274949	0.981446	0.00362101	0.08834	1	0.122138
4147	DGKB	4	15.4023	24.0822	0.691719	0.00373991	0.646587	0.00361242	0.0306415	0.779522	0.122138
18191	ZMYND10	4	6.81757	9.15301	0.367138	0.027495	0.992313	0.00362102	0.08834	1	0.122138
1805	C17orf75	4	9.83008	15.5409	0.504238	0.027829	0.979754	0.00366922	0.088941	1	0.122535
2428	CCDC47	4	18.3128	29.0632	0.502971	0.027672	0.998679	0.00364655	0.0886203	1	0.122535
4108	DENND2D	4	6.50041	17.518	1.22894	0.0278166	0.99222	0.00366742	0.0889163	1	0.122535
5462	FAM110D	4	12.7754	19.8572	0.672792	0.0278483	0.999866	0.003672	0.0889852	1	0.122535
11767	PDCD5	4	18.6642	31.6533	0.615107	0.0277894	0.999191	0.0036635	0.0888446	1	0.122535
17007	TRNT1	4	3.93683	10.3486	0.985224	0.00270315	0.531161	0.00367097	0.0267538	0.676128	0.122535
16397	TMEM108	4	10.0462	16.3829	0.531181	0.0280028	0.982802	0.00369432	0.0892834	1	0.123061
2277	CASQ2	4	20.5442	49.2408	0.96227	0.028058	0.997288	0.00370229	0.0894289	1	0.123108
4053	DDX51	4	4.0925	16.7512	1.71642	0.0282469	0.998487	0.0037296	0.0896613	1	0.123577
9857	MRPL10	4	13.5038	26.3922	0.815374	0.0282236	0.998509	0.00372623	0.0896504	1	0.123577
17527	USP36	4	8.33585	27.1396	1.4572	0.0282973	0.999372	0.00373689	0.0897552	1	0.123601
1376	BAK1	4	24.4657	91.5434	1.10966	0.000842121	0.271554	0.0037601	0.0169806	0.410671	0.124073
10199	MYSM1	4	7.86787	11.7294	0.716813	0.000511336	0.190761	0.0037644	0.013798	0.317377	0.124073
4189	DHX40	4	11.9376	16.2802	0.390498	0.00208092	0.417783	0.00379254	0.0239568	0.567186	0.124781
17782	WDR55	4	4.33059	15.0066	1.52097	0.0287305	0.998036	0.00379962	0.090626	1	0.124795
13824	RPS13	4	8.35709	16.83	1.17456	0.0288278	0.998385	0.00381372	0.0907949	1	0.125039
9883	MRPL38	4	5.47961	12.1314	1.05234	0.0293474	0.999873	0.00388914	0.0916233	1	0.12729
1529	BLVRA	4	16.9816	23.3703	0.417619	0.0294508	0.989048	0.00390417	0.091868	1	0.127559
3524	CPT1B	4	14.0012	22.1714	0.516273	0.0266797	0.979622	0.00392364	0.0868181	1	0.127972
15799	SYT6	4	10.6686	16.6175	0.603848	0.0297821	0.998672	0.00395236	0.0923806	1	0.128685
4333	DNAJC6	4	17.9795	23.6746	0.317955	0.022683	0.977245	0.0039598	0.0786172	1	0.128704
5341	ETS2	4	16.5427	16.8705	-0.0783622	0.000275469	0.125759	0.0039854	0.0109918	0.234278	0.129005
10225	NAA60	4	14.7969	20.9592	0.351782	0.0220377	0.9744	0.00398451	0.0772513	1	0.129005
16993	TRMT112	4	9.54714	30.3874	1.61402	0.0148403	0.941451	0.00398971	0.0616698	1	0.129005
18717	ZSCAN10	4	9.42722	12.6914	0.0269518	0.000131603	0.0704383	0.00399696	0.0088002	0.15759	0.129017
5313	ESF1	4	5.61728	17.8531	1.66054	0.0303415	0.999418	0.0040339	0.0934052	1	0.129986
4479	DTNBP1	4	8.05899	14.659	0.779972	0.029813	0.985901	0.00405684	0.0923806	1	0.130374
11855	PEAK1	4	9.6475	14.9496	0.600369	0.0305192	0.995593	0.00405984	0.0937061	1	0.130374
12933	PTGER3	4	7.45986	14.0111	0.801222	0.0306353	0.997303	0.0040768	0.0938962	1	0.130695
11614	PATJ	4	9.76574	20.0497	0.904021	0.0307498	0.993919	0.00409352	0.094152	1	0.130922
12707	PRMT5	4	2.72516	12.478	1.86076	0.0307795	0.996115	0.00409787	0.0941969	1	0.130922
10660	NOP10	4	5.08522	17.3472	1.55015	0.0308852	0.99974	0.00411332	0.0942994	1	0.131193
5372	EXOC3	4	11.3778	16.2008	0.203509	0.010382	0.790911	0.00412095	0.050582	0.898791	0.131213
9927	MRPS34	4	8.77669	12.8418	0.487773	0.0310024	0.998459	0.00413046	0.0944321	1	0.131293
6650	GPI	4	9.41093	13.6521	0.565945	0.0311906	0.995935	0.00415802	0.0947094	1	0.131865
14227	SEH1L	4	5.72682	11.265	0.472605	0.00454559	0.666042	0.00416253	0.0338958	0.796871	0.131865
10826	NT5C1B	4	10.5325	11.9049	0.309755	0.00546402	0.727089	0.00422017	0.036684	0.84858	0.133466
1231	ATP5J	4	10.4264	17.6446	0.519903	0.0300897	0.979218	0.00427562	0.0929198	1	0.133859
5525	FAM171A2	4	12.1959	21.646	0.793201	0.0318405	0.995794	0.00425331	0.0959257	1	0.133859
6607	GOSR1	4	19.5022	24.21	0.380747	0.0319031	0.996654	0.00426249	0.0960373	1	0.133859
8478	KRT38	4	21.6535	22.9606	-0.055113	0.00140144	0.287242	0.00428037	0.020505	0.427743	0.133859
13547	RHOH	4	7.13171	10.825	0.45696	0.0013821	0.336255	0.00424195	0.020479	0.482377	0.133859
17984	ZAN	4	9.6503	12.5655	0.299339	0.00235558	0.387103	0.00427069	0.0253861	0.534748	0.133859
18267	ZNF232	4	16.1912	23.3069	0.501859	0.0320397	0.994036	0.00428257	0.0962629	1	0.133859
15639	STRN3	4	16.104	17.133	0.200236	0.000274606	0.0891853	0.00429077	0.0109918	0.184312	0.133892
17264	U2SURP	4	9.58013	13.2829	0.0735912	0.0069674	0.768384	0.00439011	0.0412197	0.881848	0.136764
7243	HMGCL	4	12.7299	15.7909	0.275464	0.0213759	0.960194	0.00442729	0.0759563	1	0.137167
9531	METAP2	4	4.58234	6.80001	0.584202	0.0114452	0.86653	0.00443226	0.053651	0.957169	0.137167
12915	PTCD2	4	10.6585	21.2425	0.771623	0.0330567	0.978874	0.00443229	0.0982322	1	0.137167
17868	WNT9B	4	12.1836	22.7305	0.72689	0.0329512	0.998922	0.00441674	0.0979966	1	0.137167
1432	BCL2A1	4	13.6375	18.9147	0.382442	0.00275624	0.511132	0.00446429	0.0269243	0.657338	0.137703
14207	SEC22B	4	5.05196	10.333	1.00484	0.0332688	0.997468	0.0044636	0.098572	1	0.137703
341	ADGRL4	4	7.95123	16.5624	1.06685	0.0334973	0.99963	0.00449735	0.0989616	1	0.138268
10986	OGDH	4	5.91024	16.6176	1.33893	0.0334791	0.999005	0.00449467	0.0989491	1	0.138268
7881	ISCA2	4	8.07758	14.1163	0.809117	0.0337737	0.993961	0.00453822	0.0994335	1	0.139256
10785	NRIP1	4	14.6576	20.844	0.45034	0.00348416	0.575651	0.00454434	0.0297342	0.716786	0.139256
5779	FBXO47	4	13.8914	17.7008	0.346575	0.00971271	0.811143	0.00455362	0.048992	0.914358	0.139313
4730	DummyGuide_1243	1	10.5414	16.7173	0.618347	0.00915077	0.995425	0.00457538	0.0474464	1	0.139332
6635	GPBP1L1	4	12.3095	22.9627	0.904605	0.0339512	0.995653	0.0045645	0.0997371	1	0.139332
9617	MGST3	4	16.7174	21.0757	0.479274	0.000742414	0.224143	0.00457654	0.0162581	0.357536	0.139332
1177	ATIC	4	6.17871	15.3932	1.33393	0.034214	0.999568	0.00460342	0.100179	1	0.139923
17476	URB1	4	8.35347	19.8765	1.34757	0.0342765	0.98671	0.00461268	0.100315	1	0.139978
4645	DummyGuide_1158	1	13.8604	22.6902	0.672815	0.00926783	0.995366	0.00463391	0.0476319	1	0.140395
4035	DDX24	4	8.22137	11.5631	0.497666	0.0190668	0.94653	0.00464553	0.0711459	1	0.14052
9576	MFNG	4	11.1285	15.7337	0.314788	0.000864801	0.232683	0.00484602	0.0170435	0.367225	0.146348
2987	CHD8	4	7.37259	16.322	1.06162	0.0364623	0.998999	0.00493802	0.104002	1	0.148648
11784	PDE4B	4	19.8675	29.1335	0.523962	0.0364465	0.998736	0.00493566	0.103991	1	0.148648
10112	MYBPHL	4	8.71837	29.0372	1.54945	0.0365746	0.999766	0.00495481	0.104168	1	0.148914
6561	GNL3	4	7.3655	18.9139	1.21859	0.036679	0.992018	0.00497043	0.104398	1	0.149145
10738	NPY2R	4	17.0135	19.5389	0.189985	0.00782624	0.719719	0.00499042	0.0435437	0.842127	0.149439
10872	NUDT14	4	17.2995	27.6863	0.6124	0.0171499	0.91224	0.00499618	0.0669642	0.987711	0.149439
14384	SFRP1	4	11.6178	14.9607	0.281921	0.000591499	0.182493	0.00500614	0.0146927	0.307113	0.149499
9709	MMD	4	15.1643	18.4013	0.271377	0.000392107	0.135197	0.00503907	0.0122291	0.246679	0.149868
9960	MSH4	4	14.1403	29.7346	0.887359	0.0229157	0.946965	0.00504249	0.0791094	1	0.149868
16168	TFIP11	4	4.70795	7.36524	0.486099	0.00803008	0.712036	0.00504141	0.044189	0.835535	0.149868
10608	NMD3	4	8.20457	14.5768	0.641961	0.00416965	0.567186	0.00507417	0.0321404	0.709542	0.150571
14610	SLC16A11	4	9.87235	13.0168	0.39143	0.0374966	0.994797	0.0050929	0.105771	1	0.150888
5260	ERC1	4	16.7423	20.2592	0.434223	0.0127498	0.871979	0.00517039	0.0568178	0.960975	0.152942
1259	ATP6V1G1	4	6.48499	64.0392	3.24292	0.0386571	0.999704	0.00526736	0.107787	1	0.155321
17661	VPS33A	4	8.75744	15.1164	0.578194	0.0201911	0.926157	0.00526095	0.0735326	0.99628	0.155321
4057	DDX55	4	7.60607	17.2895	1.10977	0.0082374	0.756491	0.00528514	0.0449474	0.872486	0.155576
13028	PWP1	4	7.09218	8.69781	0.252743	0.00457166	0.53751	0.0052926	0.0340091	0.681753	0.155576
12576	PPP6R2	4	11.3085	17.6925	0.608862	0.0389048	0.983707	0.0053047	0.108214	1	0.155688
1256	ATP6V1E1	4	8.66662	64.437	2.77212	0.0393002	0.999768	0.00536436	0.108788	1	0.156459
5388	EXOSC5	4	7.63365	14.3344	0.860166	0.0392959	0.997704	0.0053637	0.108788	1	0.156459
7582	IFRD2	4	10.4342	14.6926	0.45334	0.00235768	0.392704	0.00536111	0.0253861	0.540605	0.156459
12579	PPT1	4	12.5859	16.7491	0.386089	0.0184794	0.926076	0.00533985	0.0700352	0.99628	0.156459
7101	HFM1	4	10.73	23.5898	1.05782	0.0395622	0.999557	0.00540394	0.109271	1	0.157369
9329	2021-03-04	4	18.9044	21.7553	0.209956	0.00353643	0.445068	0.00543973	0.02982	0.594501	0.158165
4488	DummyGuide_1001	1	26.6454	33.6621	0.326318	0.0109587	0.994521	0.00547934	0.0522684	1	0.159071
4513	DummyGuide_1026	1	8.78012	14.058	0.622606	0.0110379	0.994481	0.00551893	0.0524193	1	0.159746
17048	TSEN34	4	6.97589	13.1178	0.844039	0.0404391	0.99521	0.00553667	0.110611	1	0.159746
17871	WRB	4	11.0658	16.2973	0.523857	0.00109426	0.255622	0.0055326	0.0187752	0.39359	0.159746
18699	ZNRD1	4	11.6152	18.5869	0.641381	0.0403814	0.991807	0.00552792	0.110533	1	0.159746
8658	LAS1L	4	7.94104	26.9264	1.39253	0.0405056	0.999063	0.00554675	0.110703	1	0.159791
9253	MAP1LC3A	4	14.4862	17.0959	0.285515	0.034131	0.929337	0.0055691	0.100015	0.998269	0.160189
6958	HACE1	4	8.81564	14.2944	0.615551	0.0115961	0.812306	0.00558626	0.0540765	0.915399	0.160191
9210	MAGI3	4	11.8132	23.5506	1.02063	0.00385794	0.523838	0.00558372	0.0310135	0.669364	0.160191
9907	MRPS12	4	10.4063	16.8139	0.626883	0.0411388	0.981901	0.00564287	0.111749	1	0.161567
12578	PPRC1	4	8.33615	13.6608	0.654488	0.0412906	0.988411	0.00566594	0.111999	1	0.16198
16590	TMEM53	4	10.8353	16.3649	0.750881	0.0110211	0.81727	0.00567749	0.0523926	0.919	0.162063
8038	KBTBD2	4	10.6019	14.1238	0.440194	0.0414328	0.992726	0.00568757	0.11206	1	0.162104
436	AGR2	4	18.9376	25.077	0.289804	0.000593643	0.164634	0.00570776	0.0147264	0.285045	0.162187
5230	EPHX4	4	20.3272	34.6195	0.731138	0.0415343	0.998306	0.00570301	0.112255	1	0.162187
8208	KIAA0391	4	9.29036	15.3345	0.472207	0.00930501	0.733568	0.00581225	0.0477053	0.853963	0.164906
18181	ZMAT5	4	7.05969	11.8357	0.609352	0.0425634	0.988301	0.00585988	0.113725	1	0.166006
17285	UBB	3	23.4906	47.4038	0.782855	0.0297556	0.93738	0.00587229	0.0923374	1	0.166107
4840	DUSP2	4	11.4864	10.7183	0.286081	0.000320871	0.0983506	0.00589204	0.0115315	0.197459	0.166147
6700	GPR19	4	7.81229	11.4801	0.501248	0.0427483	0.991462	0.00588813	0.11417	1	0.166147
10804	NSD2	4	14.5554	26.5951	0.925992	0.0428278	0.996942	0.00590027	0.114268	1	0.166147
1469	BEND5	4	9.12492	14.3834	0.496479	0.0431935	0.984652	0.0059562	0.114917	1	0.16747
18249	ZNF211	4	21.2196	26.377	0.334518	0.0028197	0.438769	0.00597723	0.0272388	0.588492	0.16781
12030	PIF1	4	16.9545	27.4921	0.542476	0.0358201	0.972598	0.00603361	0.102895	1	0.169139
8476	KRT36	4	13.2077	21.0143	0.553087	0.0440352	0.982777	0.00608517	0.116386	1	0.17033
16756	TOE1	4	15.5816	14.3681	0.428055	0.00425407	0.54805	0.0061054	0.0325902	0.69162	0.170642
1417	BCAS2	4	10.1179	14.5918	0.483042	0.0443598	0.980061	0.00613501	0.116895	1	0.171214
6016	FOXD3	4	15.3848	25.5771	0.699971	0.0444997	0.999236	0.00615651	0.117064	1	0.171362
7978	JAM2	4	19.5037	40.4111	0.827163	0.000440756	0.115498	0.00615858	0.0128697	0.220665	0.171362
18133	ZFP69	4	13.1654	20.1989	0.393138	0.0341216	0.952637	0.00620601	0.100003	1	0.172426
14410	SGF29	4	7.845	11.8015	0.346978	0.00083006	0.164016	0.00622971	0.0169359	0.284364	0.172828
17067	TSPAN1	4	14.9529	21.21	0.418493	0.00486497	0.5671	0.00626435	0.035015	0.7095	0.173533
8558	KRTAP3-3	4	11.5944	13.0339	0.0744374	0.0204135	0.829439	0.00631483	0.0739909	0.928252	0.174673
3306	CNPY4	4	10.348	17.1696	0.658989	0.0346491	0.948291	0.00632784	0.101012	1	0.174775
9406	MCCD1	4	13.0494	16.863	0.142506	0.0150046	0.77722	0.00635423	0.0621048	0.888183	0.175246
1226	ATP5G1	4	11.3812	20.947	0.83608	0.0459566	0.996865	0.00638093	0.119505	1	0.175601
4532	DummyGuide_1045	1	12.0261	18.4391	0.577549	0.012782	0.993609	0.006391	0.0568277	1	0.175601
13251	RARS2	4	7.84654	11.6365	0.537085	0.0460488	0.992812	0.00639518	0.119663	1	0.175601
6772	GRB2	4	8.46755	16.7412	0.824504	0.0462585	0.985451	0.00642758	0.12009	1	0.175718
12868	PSMB7	4	4.05742	7.38335	0.244148	0.00707731	0.663401	0.00640982	0.0415814	0.794522	0.175718
17260	TYW3	4	10.1145	14.7675	0.608843	0.0451786	0.982774	0.00642735	0.118302	1	0.175718
11851	PDZK1IP1	4	11.2999	14.7304	0.197265	0.000745174	0.177244	0.0064581	0.0162701	0.30079	0.176296
8940	LRIF1	4	12.1511	30.2283	1.4338	0.0468378	0.99966	0.0065172	0.120862	1	0.177651
594	ALS2CR12	4	18.4774	18.7821	0.178206	0.000134056	0.0450666	0.00652927	0.00888372	0.117753	0.177721
1063	ARSJ	4	10.1465	15.2799	0.426917	0.000587464	0.136784	0.00660668	0.0146672	0.248764	0.179308
4199	DIDO1	4	5.16248	11.762	1.00902	0.0473909	0.998485	0.00660292	0.121716	1	0.179308
2049	C8A	4	9.6669	14.8173	0.523725	0.0222105	0.906371	0.00662804	0.0776249	0.984126	0.179368
5398	EXTL3	4	9.79468	12.3427	0.364739	0.00973491	0.680482	0.00662379	0.0490249	0.80914	0.179368
8836	LIPE	4	9.41203	12.1422	0.178603	0.00116395	0.241439	0.00666872	0.0190228	0.376921	0.180209
4304	DNAJB4	4	12.0674	19.3109	0.65479	0.0320111	0.957668	0.00668949	0.0962232	1	0.180251
6722	GPR61	4	17.3346	39.831	1.13988	0.0479156	0.999727	0.00668438	0.12251	1	0.180251
1559	BNIPL	4	18.2279	26.6379	0.654007	0.0481654	0.992474	0.00672321	0.122916	1	0.1809
13359	RBP4	4	13.1919	12.1109	-0.104146	0.00223357	0.34705	0.00673849	0.0247963	0.493972	0.181051
18711	ZPR1	4	5.07645	6.67933	0.457386	0.0483754	0.994251	0.00675587	0.12315	1	0.181258
13914	RTBDN	4	8.3628	14.1738	0.682298	0.0486258	0.996353	0.00679485	0.123359	1	0.182044
1859	C1orf162	4	13.8586	27.471	0.987403	0.0487009	0.999587	0.00680654	0.123474	1	0.182097
4456	DSCAM	4	17.3549	20.3181	0.0742733	0.000201996	0.0546091	0.00684643	0.00973838	0.132833	0.18252
6315	GCLM	4	13.453	25.3204	0.826642	0.0488707	0.999276	0.006833	0.123691	1	0.18252
7841	IQCH	4	12.0422	17.2857	0.284195	0.00843301	0.642857	0.00686127	0.0454627	0.776063	0.18252
17312	UBE2Q2	4	20.5961	24.9833	0.2762	0.0455289	0.976845	0.00686055	0.118772	1	0.18252
13401	RDX	4	24.5207	26.9585	0.159098	0.0254513	0.869698	0.00688783	0.0844804	0.95943	0.182966
13202	RALA	4	13.2984	16.8607	0.200692	0.0133601	0.764081	0.00690876	0.0584164	0.878469	0.183263
14995	SMAD7	4	9.08361	14.6652	0.633244	0.0495256	0.997862	0.00693516	0.124722	1	0.183659
17796	WDR75	4	2.09022	11.0167	1.65221	0.0495777	0.995968	0.00694329	0.124772	1	0.183659
8222	KIAA1107	4	10.1537	17.2994	0.680535	0.0497465	0.994506	0.00696966	0.125045	1	0.184097
3211	CLNS1A	4	8.08612	11.3701	0.807601	0.00438403	0.499323	0.00698337	0.0331522	0.646572	0.184188
5116	ELP2	4	14.6157	16.2962	0.0214924	0.0230675	0.894455	0.00699273	0.0794796	0.976347	0.184188
13826	RPS15	4	14.5496	21.7269	0.639426	0.0432815	0.96558	0.00701377	0.115037	1	0.184483
13229	RAP1GAP	4	16.4278	17.966	0.00120074	0.0112184	0.701817	0.00704467	0.0529683	0.826892	0.184519
15764	SYNE1	4	13.2312	17.4191	0.399498	0.0501023	0.975793	0.00702529	0.125601	1	0.184519
16793	TOX4	4	6.30141	10.13	0.542699	0.0209315	0.913678	0.00704454	0.0751045	0.988812	0.184519
9233	MAN1A2	4	8.47352	15.6503	0.789337	0.0503741	0.999129	0.00706783	0.125962	1	0.184868
1385	BARHL2	4	10.752	20.9324	0.980802	0.0508743	0.999597	0.00714619	0.12674	1	0.186051
9866	MRPL19	4	9.56993	15.3036	0.578328	0.0206904	0.89573	0.00713445	0.0745506	0.977453	0.186051
16122	TEX14	4	13.3289	19.3418	0.230062	0.0116932	0.692836	0.00716267	0.0543613	0.819208	0.186051
16267	TIGD5	4	9.57978	14.9425	0.409127	0.0267751	0.933399	0.00714179	0.087011	1	0.186051
17775	WDR46	4	3.96109	23.9251	1.89373	0.0509563	0.998988	0.00715906	0.126826	1	0.186051
1005	ARL5C	4	13.1509	17.1718	0.307136	0.0494986	0.983838	0.00725689	0.124721	1	0.186178
2295	CAV2	4	10.1749	15.0435	0.531351	0.0514779	0.995495	0.00724092	0.127422	1	0.186178
3597	CRY1	4	9.16038	11.6959	0.282367	0.0188299	0.797979	0.00724577	0.070613	0.904575	0.186178
7649	IKZF5	4	9.22521	11.7489	0.157568	0.000791491	0.162999	0.00721985	0.0166408	0.282967	0.186178
9056	LSG1	4	15.6446	20.7867	0.608219	0.0503016	0.987221	0.00719719	0.125841	1	0.186178
14800	SLC35F1	4	9.76414	13.4597	0.533069	0.0513098	0.994227	0.00721453	0.127388	1	0.186178
16447	TMEM158	4	13.822	17.7178	0.305591	0.00117761	0.213651	0.00719345	0.0191212	0.345237	0.186178
16640	TMIGD2	4	6.03409	10.0135	0.546625	0.0462817	0.983022	0.00721696	0.120113	1	0.186178
17523	USP32	4	20.0338	26.3917	0.378467	0.0515647	0.98373	0.00725456	0.127478	1	0.186178
15453	SRPRB	4	8.50919	13.0087	0.595432	0.0453881	0.974779	0.00726718	0.118528	1	0.186187
8600	KYAT3	4	11.38	20.1126	0.700003	0.0514967	0.975991	0.00731257	0.127422	1	0.187083
8751	LEXM	4	7.4989	13.0662	0.765234	0.0279562	0.928307	0.00732212	0.0891543	0.997671	0.187083
6564	GNMT	4	7.91807	9.91525	0.280007	0.0390619	0.94841	0.00737662	0.108545	1	0.18766
8023	KAT5	4	9.54969	13.461	0.439153	0.010559	0.742396	0.00739584	0.0510503	0.861192	0.18766
10526	NHLRC4	4	17.5303	28.2002	0.669844	0.052426	0.993801	0.00739007	0.128708	1	0.18766
10917	NUPL2	4	13.3017	22.6906	0.795723	0.0525826	0.986065	0.00741474	0.128856	1	0.18766
15653	STX1A	4	24.9917	25.2676	-0.193147	0.000465834	0.0984767	0.00736196	0.0131967	0.19767	0.18766
17234	TXNDC12	4	12.1887	22.4699	0.65429	0.0251188	0.920728	0.00739862	0.0839304	0.993225	0.18766
17562	UTP3	4	4.61167	21.5335	1.97903	0.0525608	0.998558	0.0074113	0.128822	1	0.18766
4835	DUSP14	4	15.3882	18.1642	0.193398	0.0103134	0.623933	0.00745158	0.050435	0.759755	0.187998
12532	PPP1R35	4	8.17033	11.7008	0.493401	0.0157837	0.793308	0.00744122	0.0638086	0.900587	0.187998
13115	RAB34	4	8.87572	14.4712	0.559972	0.0528582	0.983262	0.00745819	0.129244	1	0.187998
13199	RAI1	4	11.0865	15.6452	0.341326	0.00944287	0.594779	0.00748264	0.0481358	0.733655	0.188362
2484	CCL11	4	13.3419	20.46	0.521582	0.0532946	0.995658	0.00752706	0.12977	1	0.188973
13361	RBP7	4	13.9584	19.2505	0.351929	0.00630196	0.589972	0.00752371	0.0393694	0.729356	0.188973
14659	SLC22A23	4	11.0449	18.6573	0.784459	0.0534301	0.991173	0.00754848	0.12988	1	0.189257
3259	CMTR1	4	8.19925	22.0917	0.897606	0.0398025	0.961028	0.00759704	0.109644	1	0.19022
15826	TACC3	4	3.73516	5.68469	0.534532	0.0359298	0.955768	0.00764716	0.103142	1	0.19122
12258	PLPP3	4	13.9559	19.3165	0.130278	0.00207428	0.286675	0.00777132	0.0239007	0.427233	0.193891
13866	RRAGC	4	6.2074	11.6952	0.782412	0.0088848	0.652492	0.00777468	0.0467948	0.784613	0.193891
8532	KRTAP17-1	4	21.2969	26.9317	0.311858	0.0552171	0.994775	0.00783155	0.132633	1	0.194276
13723	RNF8	4	7.5639	11.7326	0.542847	0.0551414	0.997242	0.00781953	0.132546	1	0.194276
15166	SNX7	4	17.2478	30.653	1.02427	0.0551586	0.99946	0.00782226	0.13257	1	0.194276
17769	WDR4	4	17.5454	23.7123	0.491174	0.00214117	0.308004	0.00780481	0.0243031	0.451098	0.194276
3116	CLCA1	4	8.73063	20.7741	1.08242	0.0552931	0.999612	0.00784362	0.13274	1	0.194319
13890	RSBN1	4	11.5659	32.8689	1.39309	0.0558992	0.999106	0.00794	0.133529	1	0.196447
15784	SYPL2	4	21.2411	46.699	1.22511	0.0562788	0.992923	0.00800044	0.133958	1	0.197681
3490	CPEB1	4	10.9085	11.3629	-0.0188011	0.00060034	0.103962	0.00808372	0.0147753	0.205125	0.198953
13425	RELT	4	9.15473	11.2664	0.273613	0.032945	0.916534	0.00806413	0.0979939	0.990701	0.198953
13781	RPL23	4	3.14617	7.37738	1.17646	0.0567497	0.99874	0.0080755	0.134685	1	0.198953
2828	CELSR2	4	9.81557	19.9249	0.91834	0.0140416	0.775458	0.00815735	0.0599717	0.887035	0.200502
487	AKAP1	4	7.75224	11.7419	0.497887	0.026459	0.87156	0.00829979	0.0864775	0.96089	0.203697
16173	TFRC	4	7.92871	18.7304	1.11676	0.0175252	0.83244	0.00830907	0.0679066	0.930424	0.203697
18469	ZNF560	4	16.9752	19.2098	0.247179	0.00068573	0.138477	0.00834399	0.0156858	0.2507	0.204286
2887	CEP85L	4	18.489	23.5136	0.474252	0.0560925	0.97165	0.008411	0.133752	1	0.205658
14647	SLC22A1	4	13.9327	73.7268	0.886039	0.0339787	0.863132	0.00842993	0.0997503	0.954536	0.205853
2559	CCT4	4	0.938311	3.66305	0.864878	0.00679846	0.546642	0.00848744	0.0407326	0.690213	0.206451
3939	DBR1	4	1.75294	5.35794	1.49586	0.0113906	0.717616	0.00847483	0.0534719	0.840602	0.206451
8032	KATNBL1	4	14.8321	20.709	0.37317	0.0285533	0.922736	0.008484	0.0902558	0.994395	0.206451
16860	TRAF4	4	16.6194	28.0101	0.563554	0.0175556	0.834557	0.00860402	0.067996	0.932112	0.209015
8297	KIFC1	4	11.0913	13.4212	0.125906	0.000698463	0.124087	0.00862793	0.0158361	0.231855	0.209325
1591	BRCA1	4	5.78631	10.0439	0.558125	0.0478141	0.939662	0.00865533	0.12237	1	0.209718
7215	HLA-DOA	4	11.8051	18.8101	0.543401	0.0503053	0.959662	0.00866712	0.125841	1	0.20973
16755	TOB2	4	12.4517	15.7859	0.404158	0.0605079	0.997393	0.00867817	0.140146	1	0.20973
1765	C15orf52	4	10.6959	15.9273	0.54387	0.0606384	0.997878	0.00869922	0.140345	1	0.209968
12828	PSAP	4	13.9997	20.9507	0.589005	0.0607152	0.996508	0.00871161	0.140436	1	0.209997
4212	DIRC2	4	8.24049	13.2809	0.472132	0.060901	0.986419	0.00874158	0.140605	1	0.210449
4168	DHRS13	4	17.3021	23.8913	0.428246	0.0194141	0.813043	0.00875517	0.0718736	0.915839	0.210506
8963	LRPPRC	4	9.62153	12.6849	0.223526	0.00120543	0.16264	0.0087946	0.0193796	0.282541	0.211183
390	AES	4	18.7651	19.442	0.259725	0.000785632	0.106962	0.00887296	0.016592	0.209435	0.21127
1365	BAG2	4	18.5369	21.7629	-0.00180858	3.48e-05	0.0120256	0.00887953	0.00560938	0.0502923	0.21127
6116	FUBP1	4	10.9296	28.4274	1.40025	0.0615877	0.999419	0.0088525	0.141442	1	0.21127
7760	ING3	4	5.2957	12.0556	0.873615	0.0616689	0.972031	0.00886563	0.141576	1	0.21127
12739	PRPF38B	4	2.96168	21.3176	2.18079	0.0616797	0.998404	0.00886737	0.141584	1	0.21127
13291	RB1	4	12.4859	15.316	0.175896	0.0266792	0.848748	0.00888835	0.0868181	0.943675	0.21127
13565	RICTOR	4	7.79317	14.2343	0.978538	0.0615988	0.987767	0.0088543	0.141442	1	0.21127
17818	WFDC1	4	13.2843	62.6011	0.746655	0.0156937	0.733802	0.00888019	0.0636367	0.854166	0.21127
7020	HCRTR2	4	13.9314	17.1772	0.326133	0.0619479	0.998924	0.00891076	0.14187	1	0.211535
8214	KIAA0754	4	15.7635	17.5213	0.103672	0.00560296	0.481897	0.00894778	0.0370123	0.630274	0.211546
9663	MIS18A	4	6.80216	18.6316	1.20101	0.0103335	0.66604	0.00895232	0.0505069	0.796871	0.211546
13351	RBMX2	4	8.9205	15.4888	0.685279	0.0096708	0.642088	0.00894305	0.0488594	0.775484	0.211546
14194	SEBOX	4	16.0899	26.6422	0.667563	0.00140445	0.220716	0.00895636	0.020505	0.353842	0.211546
17446	UNCX	4	9.3365	14.255	0.372781	0.0438846	0.94693	0.00897194	0.116179	1	0.211647
5725	FBN1	4	14.2646	19.9014	0.448373	0.0625812	0.998922	0.00901335	0.142805	1	0.212232
7089	HES7	4	18.4106	29.3842	0.623612	0.0626183	0.994356	0.00901935	0.142829	1	0.212232
5436	FADD	4	15.7263	28.2248	0.775419	0.0627081	0.994552	0.00903392	0.14293	1	0.212308
17811	WDR93	4	11.0142	13.7915	0.400842	0.00523022	0.442846	0.0090481	0.036246	0.592251	0.212376
6857	GSTM2	4	14.6292	30.6572	0.907191	0.0633226	0.998548	0.00913365	0.143806	1	0.213582
7135	HIPK1	4	9.16852	28.7817	1.46288	0.0632939	0.999297	0.00912899	0.143783	1	0.213582
18536	ZNF644	4	21.8553	26.8463	0.357677	0.015483	0.758914	0.00911649	0.0631237	0.874212	0.213582
12335	PNPO	4	12.1799	18.7214	0.662005	0.063539	0.996999	0.00916881	0.144121	1	0.214137
13355	RBMY1F	1	23.7797	34.0838	0.501644	0.0183846	0.990808	0.00919229	0.0698957	1	0.214418
3911	DAGLB	4	13.2382	27.7164	0.975148	0.0164955	0.804849	0.00923848	0.0653753	0.909615	0.215186
5915	FIGNL1	4	11.4181	20.4609	0.843274	0.064168	0.995589	0.00927112	0.145041	1	0.215186
7147	HIST1H2AA	4	14.1114	20.9017	0.653318	0.00936592	0.650544	0.00927052	0.0478737	0.782873	0.215186
13897	RSPH1	4	15.8153	26.6088	0.768508	0.0640854	0.988866	0.00925768	0.144973	1	0.215186
69	ABCF1	4	4.36559	6.95455	0.541164	0.0552202	0.977346	0.00933693	0.132633	1	0.216234
18455	ZNF544	4	8.42511	12.1265	0.418861	0.045051	0.96789	0.0093393	0.118116	1	0.216234
18203	ZNF114	4	8.86286	12.481	0.481922	0.00571861	0.47122	0.0093902	0.0374104	0.619985	0.217144
2689	CDC7	4	5.40268	12.2812	0.697495	0.0618564	0.975456	0.0094945	0.141774	1	0.218918
8467	KRT27	4	12.7741	19.4516	0.518774	0.065583	0.999389	0.00950192	0.146911	1	0.218918
13072	QTRT1	4	15.0305	19.7525	0.408404	0.00140492	0.148859	0.00948323	0.020505	0.26439	0.218918
6767	GRAP	4	15.298	22.8109	0.420778	0.0275132	0.864313	0.0095154	0.0883532	0.9554	0.218958
18112	ZFAND6	4	21.8996	27.5282	0.337974	0.0657366	0.991494	0.00952703	0.14715	1	0.218958
4221	DKC1	4	6.01504	15.9263	1.59951	0.0236932	0.872368	0.00957447	0.0807385	0.96119	0.219455
6520	GMPPB	4	2.88565	5.30035	0.752335	0.00377506	0.365968	0.00961504	0.0307752	0.514071	0.219455
8792	LHX8	4	6.92597	13.7814	0.99707	0.00495378	0.450777	0.00961884	0.0352842	0.600293	0.219455
10016	MTG1	4	12.2373	17.1042	0.389133	0.00708661	0.523771	0.00958503	0.041623	0.669364	0.219455
16088	TEKT2	4	11.5193	16.3772	0.396844	0.00441392	0.422849	0.00956303	0.0332712	0.571828	0.219455
16148	TFAP2A	4	9.32737	18.5706	0.954405	0.066179	0.99475	0.0095994	0.147781	1	0.219455
3900	DAB1	4	13.032	21.5669	0.43954	0.00162186	0.190091	0.00964438	0.0219139	0.316549	0.21977
8035	KBTBD11	4	18.8602	23.7552	0.255169	0.0254169	0.829927	0.00971292	0.0844476	0.928445	0.221063
6864	GSTT2B	2	11.6213	16.3046	0.265027	0.0265216	0.804216	0.00976277	0.0865715	0.909283	0.221928
3100	CITED2	4	10.0438	12.717	0.186499	0.0118466	0.681698	0.0098001	0.0547354	0.810155	0.22197
4118	DEPDC1	4	12.0897	16.4462	0.579252	0.0673317	0.971233	0.00978833	0.149295	1	0.22197
17469	UQCRC1	4	5.99602	8.72217	0.405368	0.059141	0.95373	0.00978793	0.138092	1	0.22197
12988	PTPRG	4	13.0418	14.6934	0.340677	0.0169371	0.781372	0.00983778	0.0664515	0.891353	0.222555
14381	SFN	4	9.37659	17.5973	0.687426	0.0207302	0.763648	0.00990116	0.0746064	0.878132	0.223579
15306	SPDEF	4	18.934	23.2759	0.256607	0.00104035	0.151086	0.00991645	0.0183545	0.267232	0.223579
15483	SSBP3	4	9.52729	14.3507	0.477163	0.068126	0.98604	0.00991884	0.150505	1	0.223579
5719	FBL	4	2.00298	7.0492	1.41467	0.0683601	0.997891	0.00995736	0.150793	1	0.224178
10507	NFU1	4	3.60355	6.64502	0.738591	0.062052	0.973929	0.00999724	0.142039	1	0.224806
11858	PEBP4	4	7.81386	20.4845	1.09814	0.0691209	0.996534	0.0100827	0.151862	1	0.226186
12131	PKMYT1	4	7.91451	12.7329	0.533131	0.0690718	0.97276	0.0100746	0.151772	1	0.226186
4961	EEPD1	4	13.0815	15.9829	0.216795	0.0565243	0.967498	0.010136	0.134347	1	0.22711
10779	NRF1	4	15.3913	20.878	0.610218	0.00110892	0.153237	0.0101601	0.0188494	0.270197	0.227378
17916	XPNPEP3	4	11.0661	17.4289	0.595157	0.0575642	0.965388	0.0101828	0.135828	1	0.227614
15291	SPATA6	4	14.7657	18.09	0.281825	0.0701288	0.975815	0.0102491	0.15309	1	0.228824
15972	TBL2	4	9.6676	12.0281	0.233922	0.0654382	0.965589	0.0103445	0.146839	1	0.230678
97	ABI2	4	13.8168	14.4509	-0.176351	0.00116947	0.160956	0.0104096	0.0190385	0.280611	0.231855
1152	ATF4	4	10.6318	15.3423	0.318446	0.00119937	0.155555	0.0104377	0.0193572	0.273307	0.23205
8553	KRTAP26-1	4	15.1997	20.4964	0.372018	0.069331	0.975617	0.0104555	0.152092	1	0.23205
13303	RBFA	4	11.3054	11.3016	0.187016	0.000335227	0.056147	0.0104492	0.0116028	0.135376	0.23205
3871	CYP4B1	4	9.96643	16.507	0.705516	0.027248	0.869109	0.0105739	0.0878172	0.958901	0.234352
18638	ZNF785	4	9.59309	16.4208	0.734577	0.0721502	0.976683	0.0105842	0.156032	1	0.234352
8866	LMNB1	4	8.37912	9.02698	-0.0594635	0.012756	0.689308	0.0106404	0.0568233	0.816374	0.234766
10159	MYO15A	4	16.5297	21.6898	0.398826	0.0632183	0.97944	0.010621	0.143709	1	0.234766
10663	NOP2	4	6.88777	12.3568	0.793114	0.0724732	0.994185	0.0106379	0.156333	1	0.234766
2254	CARS	4	3.93745	8.27615	0.851498	0.0731345	0.995226	0.0107479	0.157127	1	0.236415
6018	FOXD4L1	4	15.2745	22.677	0.610459	0.0731649	0.980185	0.010753	0.157175	1	0.236415
7915	ITGAL	4	17.3148	25.2606	0.301051	0.0011232	0.154891	0.0107391	0.0188919	0.272395	0.236415
10094	MX2	4	11.1151	14.8218	0.526754	0.0291292	0.858216	0.0107751	0.0913222	0.950791	0.236622
5708	FASTKD2	4	11.9534	15.0915	0.120426	0.0327489	0.917264	0.0108354	0.0975651	0.990977	0.236932
8452	KRT12	4	10.1748	21.0776	0.876985	0.00542167	0.404585	0.0108213	0.0366265	0.552749	0.236932
10492	NFIA	4	13.4687	24.3026	0.812423	0.0630874	0.965321	0.0108571	0.143533	1	0.236932
16630	TMEM92	4	9.81374	23.4787	0.927652	0.0559195	0.954544	0.01085	0.133532	1	0.236932
16803	TP53RK	4	9.62941	11.7187	0.47387	0.0517379	0.967824	0.0108649	0.127754	1	0.236932
17595	VAV3	4	6.02361	14.7514	1.19549	0.0736593	0.998393	0.0108354	0.157623	1	0.236932
11258	OR52K1	4	12.6162	12.4509	0.131366	0.000289557	0.0544112	0.0109231	0.0111122	0.132582	0.237924
15831	TACSTD2	4	15.8242	25.0923	0.88433	0.0745317	0.998804	0.0109811	0.158845	1	0.238909
4344	DNASE2	4	9.98327	11.0861	0.218532	0.0255164	0.855927	0.0110112	0.0845859	0.949229	0.239008
12425	PORCN	4	17.5867	20.925	0.20225	0.033137	0.82953	0.0110042	0.0983464	0.928252	0.239008
840	APOBEC3B	4	36.9502	30.8153	0.129272	0.000291738	0.0473364	0.0110411	0.0111431	0.121459	0.239105
8846	LIPT2	4	13.55	17.2898	0.310475	0.00400292	0.302994	0.0110355	0.0316178	0.445605	0.239105
6560	GNL2	4	16.6987	31.6193	1.00695	0.0751287	0.998743	0.011081	0.159671	1	0.239691
10933	NXN	4	10.6026	15.3823	0.427975	0.0598098	0.966782	0.0111709	0.139096	1	0.24108
14645	SLC20A1	4	4.75232	6.01908	0.431569	0.0400557	0.911331	0.0111663	0.110083	0.986996	0.24108
584	ALOXE3	4	9.66674	12.274	0.265647	0.00486558	0.356772	0.0112877	0.035015	0.505048	0.241702
2020	C6orf141	4	11.2482	18.0922	0.693821	0.0765197	0.970555	0.0113142	0.161732	1	0.241702
5158	ENDOD1	4	5.21903	7.78712	0.413236	0.038118	0.9239	0.0113195	0.106864	0.99488	0.241702
7001	HBP1	4	13.7323	19.9355	0.422632	0.00450445	0.371244	0.0113062	0.0336958	0.519476	0.241702
7837	IQCF3	4	12.6154	16.6851	0.411965	0.0448452	0.942548	0.0112713	0.117791	1	0.241702
9092	LUC7L3	4	2.99266	7.44154	1.07365	0.0761057	0.998631	0.0112447	0.161111	1	0.241702
13896	RSL24D1	4	13.155	15.7256	0.170552	0.000711687	0.0810859	0.0112704	0.015936	0.17302	0.241702
15180	SOD2	4	27.5768	88.2257	0.779664	0.00280322	0.284491	0.011241	0.0271479	0.424818	0.241702
15425	SRCIN1	4	12.941	14.6914	0.190504	0.00115484	0.158387	0.0112485	0.0189818	0.277181	0.241702
17581	VANGL1	4	10.8381	31.051	1.3712	0.0766053	0.998168	0.0113286	0.16184	1	0.241702
13719	RNF43	4	9.84859	11.0607	0.167608	0.0502991	0.920981	0.0113958	0.125841	0.993327	0.24286
4038	DDX28	4	16.9911	21.878	0.337083	0.0772614	0.980837	0.0114389	0.162823	1	0.243246
12415	PON1	4	17.087	21.4152	0.432154	0.0622299	0.920508	0.0114399	0.142255	0.993108	0.243246
11998	PHOSPHO1	4	15.0203	20.3591	0.45082	0.00259832	0.26958	0.0115136	0.0263627	0.408443	0.244538
17723	WARS2	4	7.03108	15.897	0.715245	0.0134786	0.643329	0.011558	0.0586379	0.776482	0.245201
10997	OIT3	4	10.7382	10.3717	0.157208	0.00535888	0.384177	0.0116425	0.0364132	0.532037	0.246716
8990	LRRC37A2	4	18.7716	27.2347	0.661968	0.0786034	0.988491	0.0116651	0.164751	1	0.246915
16381	TMED5	4	10.6818	19.3006	0.700634	0.0122073	0.563024	0.011774	0.055567	0.706002	0.248939
1720	C11orf94	4	15.4954	22.5798	0.505547	0.0803504	0.995389	0.0119606	0.166949	1	0.249232
1895	C1QTNF12	4	10.4297	19.2664	0.757726	0.0800426	0.978413	0.0119439	0.166698	1	0.249232
3176	CLEC4D	4	11.2058	12.1714	0.0642957	0.00323607	0.287559	0.0119028	0.029024	0.428006	0.249232
5103	ELOA2	4	4.93506	8.4553	0.632451	0.0800935	0.99097	0.011917	0.166749	1	0.249232
5129	EMC7	4	8.68457	88.2378	2.2841	0.0158378	0.735652	0.0118968	0.0638893	0.855911	0.249232
5655	FAM83A	4	13.4475	16.2982	0.319576	0.0588791	0.954128	0.0119145	0.137803	1	0.249232
5852	FFAR3	4	11.8809	16.3922	0.405402	0.0507707	0.920827	0.0119136	0.126599	0.993225	0.249232
7408	HSD3B2	4	13.8139	26.7986	0.732118	0.00082568	0.115297	0.011893	0.0169048	0.220428	0.249232
14167	SDAD1	4	4.16612	9.81223	1.02164	0.0232962	0.835235	0.0118873	0.0799151	0.932603	0.249232
15153	SNX22	4	14.6265	21.7387	0.71012	0.0802726	0.998732	0.0119474	0.166908	1	0.249232
17128	TTC25	4	9.78125	15.0996	0.415975	0.0654799	0.979226	0.0119426	0.146839	1	0.249232
17589	VASN	4	8.77406	11.5953	0.375191	0.0798098	0.995778	0.011869	0.166358	1	0.249232
17849	WNK4	4	13.0896	17.1248	0.261129	0.0592842	0.946229	0.0118818	0.138226	1	0.249232
17401	UGT2B10	4	21.9227	20.4839	0.0251756	0.00857233	0.508321	0.0119841	0.0458881	0.654968	0.249444
10382	NDUFAF4	4	14.1982	17.4339	0.499175	0.0807351	0.993066	0.0120258	0.167394	1	0.249528
12284	PLXNB1	4	21.2309	24.7738	0.163461	0.000665291	0.0844723	0.0120413	0.0154368	0.177667	0.249528
16328	TLR3	4	11.2696	13.6796	0.287752	0.0313648	0.859845	0.0120383	0.0950668	0.952145	0.249528
17945	YDJC	4	14.1561	18.8058	0.557783	0.0692595	0.941155	0.0120064	0.152024	1	0.249528
6902	GUCA1A	4	9.27028	11.4439	0.0783994	0.00280516	0.265734	0.0121268	0.0271479	0.404502	0.251022
3494	CPED1	4	22.6048	29.049	0.535833	0.0598273	0.946249	0.0121984	0.139102	1	0.251796
6584	GOLGA6L10	1	10.893	14.5957	0.391033	0.0244627	0.987769	0.0122313	0.0824093	1	0.251796
7805	INTS3	4	1.69485	5.10061	1.08805	0.0819368	0.991293	0.01223	0.16888	1	0.251796
13543	RHOC	4	9.66164	25.5474	1.3441	0.0816338	0.999108	0.0121784	0.168522	1	0.251796
13981	S100A13	4	10.8487	16.4983	0.492626	0.0818845	0.997013	0.0122211	0.16881	1	0.251796
5075	ELAC2	4	8.32375	11.9923	0.521945	0.0822263	0.993714	0.0122792	0.169291	1	0.252471
9027	LRRC8A	4	14.9968	23.0557	0.533981	0.0822955	0.978282	0.012291	0.169378	1	0.252471
9713	MMGT1	4	9.66154	12.7029	0.189668	0.0114888	0.563868	0.0123141	0.0537853	0.706776	0.252669
7647	IKZF3	4	12.1875	16.5867	0.324215	0.00367167	0.330511	0.0123445	0.0303074	0.475848	0.253016
1860	C1orf168	4	15.4266	22.4986	0.412915	0.0263362	0.716645	0.0123862	0.0862273	0.83984	0.253187
4427	DPYD	4	7.83713	10.5227	0.234235	0.00166398	0.180207	0.0123934	0.0221165	0.304352	0.253187
10090	MVD	4	8.63375	14.2115	0.633043	0.0105259	0.527004	0.012388	0.0509409	0.672044	0.253187
5034	EIF2B3	4	3.02265	7.00216	0.694663	0.0830074	0.967575	0.0124123	0.170453	1	0.253262
13376	RCC1L	4	7.94576	13.3468	0.641642	0.0668686	0.955451	0.0124241	0.148708	1	0.253262
17888	WWTR1	4	15.4456	22.0061	0.472581	0.0221541	0.792288	0.0124582	0.0775203	0.899756	0.253682
578	ALOX12	4	9.52645	12.5245	0.264394	0.0371443	0.918895	0.0124886	0.105217	0.992224	0.254025
11008	OLIG1	4	8.47969	14.0092	0.640948	0.0333764	0.852278	0.0125286	0.0987293	0.946561	0.254562
11459	OXCT2	4	16.3197	53.2363	0.927216	0.0276348	0.680054	0.0125512	0.0885716	0.808833	0.254747
1927	C22orf31	4	7.12105	14.0045	0.632084	0.0700099	0.972055	0.012589	0.152955	1	0.255237
10791	NRN1	4	8.67427	13.2258	0.61296	0.0634729	0.974537	0.0126078	0.144008	1	0.255341
5881	FGF7	4	13.8899	19.6014	0.146774	0.00324747	0.236555	0.0126401	0.0290985	0.371492	0.25572
4437	DRAP1	4	15.8699	28.2931	0.704883	0.0275592	0.807219	0.0126982	0.0884101	0.911249	0.256161
5182	ENPP7	4	11.3093	13.5162	0.427944	0.0832943	0.966848	0.0127029	0.170908	1	0.256161
11771	PDCL	4	17.848	22.4433	0.219349	0.000889618	0.10263	0.0126761	0.0172532	0.203439	0.256161
15144	SNX14	4	16.6713	46.2526	1.40635	0.0285076	0.854504	0.0127546	0.090218	0.948415	0.256928
4838	DUSP18	4	14.6882	16.2709	0.157349	0.00147681	0.145858	0.0129058	0.0210063	0.260541	0.259416
11940	PGM1	4	14.1644	25.6738	0.69809	0.0858557	0.995802	0.0128997	0.174465	1	0.259416
1078	ASAP3	4	11.7583	16.0386	0.439148	0.0339192	0.844048	0.0129215	0.0996775	0.94026	0.259453
507	AKR1A1	4	15.8799	26.3621	0.403522	0.0317671	0.855418	0.0130226	0.0958277	0.948812	0.259889
2749	CDK5R1	4	18.3375	29.404	0.505832	0.0358867	0.89078	0.0130263	0.10305	0.973865	0.259889
3894	CYTH4	4	10.066	11.1453	0.0447499	0.00188757	0.193676	0.0129979	0.023152	0.320971	0.259889
5705	FASN	4	12.0594	18.1578	0.370147	0.0022682	0.225124	0.012963	0.0249928	0.358524	0.259889
12199	PLD6	4	11.9145	15.8432	0.347726	0.0723061	0.948434	0.0130227	0.156152	1	0.259889
12508	PPP1R11	4	6.47555	10.6616	0.380135	0.0461538	0.90198	0.013023	0.119855	0.981475	0.259889
5938	FKBPL	4	9.2329	12.1506	0.293284	0.00254692	0.25092	0.0130407	0.0262662	0.387911	0.259899
5386	EXOSC3	4	3.21613	9.28973	1.28443	0.0872321	0.99913	0.0131364	0.176359	1	0.260698
10702	NPDC1	4	8.04491	11.7865	0.107236	0.000988005	0.0882641	0.0131236	0.0180419	0.183109	0.260698
15823	TAC4	4	13.2828	17.0606	0.47212	0.0461195	0.912661	0.0131326	0.119796	0.988027	0.260698
18523	ZNF621	4	15.524	19.3936	0.369441	0.0870482	0.998894	0.0131047	0.176088	1	0.260698
4210	DIRAS3	4	13.9883	27.5815	0.774306	0.0876177	0.987168	0.0132028	0.176743	1	0.260698
4710	DummyGuide_1223	1	10.8239	14.1028	0.353107	0.0263831	0.986808	0.0131915	0.0862948	1	0.260698
7357	HPS4	4	9.44376	12.238	0.391255	0.0853773	0.98453	0.0131694	0.173832	1	0.260698
12266	PLPPR4	4	12.5965	25.2071	0.95568	0.0877162	0.99845	0.0132198	0.17679	1	0.260698
12507	PPP1R10	4	6.74536	12.1835	0.785451	0.0875952	0.995854	0.0131989	0.176743	1	0.260698
17951	YIPF1	4	16.3487	20.9239	0.269652	0.0529756	0.895502	0.0132108	0.129373	0.977319	0.260698
5448	FAIM2	4	10.4893	11.4224	-0.058488	0.00995757	0.521146	0.0132714	0.049621	0.667013	0.261166
11908	PFKFB4	4	13.8447	20.9487	0.497996	0.0175664	0.70244	0.0132575	0.0680184	0.827381	0.261166
7015	HCN2	4	26.9416	72.9435	0.646977	0.0642861	0.968973	0.0133217	0.145238	1	0.261882
16338	TM2D1	4	5.89822	18.4098	1.49033	0.0884367	0.998701	0.0133441	0.177737	1	0.262048
1876	C1orf52	4	6.78484	14.7782	1.08728	0.0887809	0.996656	0.0134036	0.178246	1	0.26294
11627	PAX9	4	9.73781	15.8019	0.610031	0.0647842	0.94736	0.0136401	0.145906	1	0.2673
7592	IFT57	4	17.6886	19.5108	0.189656	0.0905638	0.999047	0.0137123	0.180314	1	0.268435
8624	LAMA5	4	12.2483	15.3177	0.269838	0.0795058	0.968015	0.0137833	0.16593	1	0.269543
13983	S100A16	4	15.5601	18.2066	0.0791733	0.00114448	0.124033	0.0138616	0.0189607	0.231777	0.270793
6422	GIPC2	4	12.3575	34.1172	1.03456	0.0185792	0.690184	0.0140022	0.0701924	0.817032	0.273092
17689	VSIG2	4	19.7424	20.4069	0.213453	0.0482931	0.891138	0.0140085	0.123055	0.974201	0.273092
1701	C11orf45	4	16.8164	20.2724	0.276523	0.0925472	0.981527	0.0140572	0.182866	1	0.273757
4029	DDX18	4	5.32195	10.6257	1.07506	0.0034115	0.248719	0.014083	0.0295516	0.385558	0.273975
7045	HEATR1	4	9.62155	18.0789	0.875064	0.0357572	0.842721	0.0141525	0.10282	0.939061	0.274239
9033	LRRD1	4	19.6338	22.0904	0.122382	0.00428821	0.312419	0.0141436	0.0327314	0.456046	0.274239
10724	NPR2	4	11.4611	12.9378	0.236292	0.00301935	0.264743	0.014155	0.0279906	0.403691	0.274239
12518	PPP1R15A	4	12.398	15.0189	-0.0334857	0.0176284	0.674332	0.0141273	0.0681081	0.803993	0.274239
4971	EFCAB7	4	7.77354	14.2255	0.736829	0.0934549	0.998751	0.0142155	0.183967	1	0.274843
11959	PHC1	4	11.3684	16.6583	0.492367	0.0545987	0.919745	0.0142015	0.131748	0.992799	0.274843
9864	MRPL17	4	4.4771	6.86762	0.380617	0.0850112	0.949956	0.0142465	0.173388	1	0.274876
10374	NDUFA6	4	12.4725	17.4868	0.10676	0.014748	0.578777	0.0142336	0.0614778	0.719644	0.274876
9906	MRPS11	4	9.49875	18.946	0.834214	0.0939189	0.99575	0.0142966	0.184474	1	0.275479
10314	NCBP3	4	12.3768	18.5973	0.472417	0.0939796	0.989599	0.0143072	0.184535	1	0.275479
4049	DDX47	4	4.71458	15.0935	1.41199	0.0199489	0.745164	0.014358	0.0730279	0.863335	0.275705
7706	IL27	4	10.3211	15.4825	0.763035	0.00306529	0.235774	0.014363	0.0282334	0.370575	0.275705
9553	METTL3	4	4.31656	6.0142	0.110296	0.0168238	0.640873	0.0143528	0.0661314	0.774266	0.275705
5169	ENO3	4	9.34425	13.442	0.428359	0.0944408	0.991031	0.0143878	0.185106	1	0.275899
6015	FOXD2	4	11.2572	15.0395	0.38457	0.0946997	0.996082	0.0144332	0.185309	1	0.276203
9480	MED24	4	9.78553	20.3883	1.06221	0.0946827	0.989609	0.0144302	0.185295	1	0.276203
13587	RIOK1	4	6.19122	17.4168	1.24971	0.0953394	0.996943	0.0145452	0.186075	1	0.278064
6971	HAP1	4	11.1711	11.5091	0.0762142	0.0214565	0.647391	0.0146191	0.0761187	0.77998	0.278187
7670	IL17RA	4	14.3113	19.7777	0.619943	0.0751357	0.956145	0.0145744	0.159671	1	0.278187
14297	SERGEF	4	18.886	23.8446	0.362844	0.0957987	0.985804	0.0146258	0.186564	1	0.278187
17272	UBA52	4	7.27775	11.7093	0.74632	0.095702	0.981189	0.0146088	0.186453	1	0.278187
18574	ZNF697	4	9.76841	33.2298	1.66278	0.0955736	0.998471	0.0145863	0.186296	1	0.278187
3703	CTIF	4	9.94055	20.6671	0.940967	0.0962447	0.99855	0.0147041	0.187121	1	0.278828
6084	FRMPD4	4	18.0317	25.9797	0.524885	0.0962114	0.983438	0.0146983	0.187095	1	0.278828
12773	PRR32	4	9.74475	14.7708	0.499441	0.0960918	0.970998	0.0146772	0.186937	1	0.278828
13805	RPL9	1	2.37675	9.19542	1.59421	0.0294748	0.985263	0.0147374	0.091868	1	0.279176
24	AARS2	4	4.18488	6.33247	0.517962	0.0971983	0.987316	0.0148718	0.188409	1	0.280802
6610	GOT1L1	4	11.7866	15.9776	0.329946	0.00679399	0.390214	0.0148831	0.0407326	0.538398	0.280802
9311	MAPK8IP3	4	14.17	17.4537	0.260499	0.0161953	0.671666	0.0148664	0.0647077	0.801808	0.280802
17157	TTI2	4	4.70569	8.83388	0.828721	0.0971241	0.983997	0.0148587	0.188343	1	0.280802
1827	C19orf48	4	16.1909	14.5649	-0.0630529	0.0266245	0.729926	0.0149264	0.0867469	0.850835	0.2812
13288	RAVER2	4	11.4204	14.3089	0.123074	0.0182939	0.707598	0.0149342	0.0696756	0.831822	0.2812
16506	TMEM212	4	13.9015	17.0471	0.0980372	0.00112918	0.108287	0.0149494	0.0189314	0.211303	0.281205
2661	CDC14A	4	15.5267	28.636	0.928035	0.0977692	0.989317	0.0149723	0.189203	1	0.281354
4026	DDX10	4	6.90063	36.4852	2.23308	0.0981193	0.999204	0.0150341	0.189618	1	0.282231
3350	COL11A1	4	17.6955	28.7195	0.880193	0.0985282	0.999085	0.0151062	0.190115	1	0.283051
7972	JAK1	4	6.94547	14.2587	0.977512	0.098565	0.998877	0.0151127	0.190115	1	0.283051
14965	SLFN12L	4	22.0127	25.6036	0.176767	0.0251134	0.700287	0.0151381	0.0839304	0.825571	0.283051
15323	SPG11	4	7.69116	11.5906	0.525214	0.098656	0.998906	0.0151288	0.190212	1	0.283051
5357	EVI5	4	9.00914	17.0905	0.853267	0.0989983	0.982576	0.0151892	0.190598	1	0.283724
3955	DCAF7	4	10.3541	10.8541	-0.00995694	0.000310126	0.0432604	0.0152215	0.0115268	0.114927	0.283762
9132	LYRM1	4	10.9396	15.2425	0.286806	0.00290415	0.188892	0.0152079	0.0274698	0.314943	0.283762
746	ANO8	4	19.1277	23.2935	0.242468	0.0488723	0.879731	0.015262	0.123691	0.96567	0.284234
1288	ATXN7	4	12.521	17.1464	0.509077	0.0910057	0.941051	0.0153114	0.180834	1	0.284872
9692	MLLT1	4	11.2644	15.6568	0.288283	0.00872853	0.486263	0.0153754	0.0463594	0.634788	0.285779
3518	CPSF3	4	12.5677	11.5278	-0.14839	0.000436578	0.0550416	0.0154272	0.0128697	0.13362	0.286359
4102	DEK	4	8.34862	12.5316	0.460438	0.0697721	0.928601	0.0154472	0.152656	0.997852	0.286359
12567	PPP4C	4	6.65833	8.32738	0.244302	0.00643488	0.371951	0.0154524	0.0397459	0.519859	0.286359
1505	BID	4	14.612	18.4507	0.190088	0.00288345	0.230361	0.0155299	0.0274593	0.364481	0.28751
3186	CLGN	4	16.4196	17.5064	0.0524869	0.00983086	0.466333	0.015571	0.049349	0.614991	0.287987
11355	OR7G3	4	8.7397	10.475	0.259717	0.0682043	0.910607	0.015615	0.150616	0.986603	0.288515
2889	CEP95	4	8.14799	12.5384	0.448895	0.020018	0.67611	0.0156499	0.0731944	0.805525	0.288876
4180	DHX29	4	12.4051	16.891	0.468099	0.0125097	0.528435	0.015711	0.0562002	0.673526	0.289435
5827	FDX1	4	8.49849	16.6038	0.907882	0.101879	0.988553	0.0156998	0.193895	1	0.289435
1073	AS3MT	4	10.8902	13.4207	-0.225021	3.72e-05	0.0070457	0.0158122	0.00586808	0.0364813	0.290263
7247	HMGCS2	4	12.6167	22.4119	0.861821	0.0355178	0.845372	0.0158229	0.102414	0.941008	0.290263
9123	LYPD3	4	16.1881	16.4108	0.0278371	0.00090168	0.0740188	0.0158334	0.0173437	0.162871	0.290263
15834	TADA2B	4	15.7829	19.4913	0.263579	0.0758244	0.962397	0.0158286	0.160643	1	0.290263
17704	VTI1A	4	13.9784	19.9954	0.478484	0.0417109	0.856	0.0158125	0.112489	0.949229	0.290263
8465	KRT25	4	13.3316	14.9849	0.12243	0.0771083	0.909998	0.0158563	0.162618	0.986366	0.2904
9640	MIEN1	4	12.1866	19.7036	0.670583	0.102894	0.986187	0.0158804	0.19532	1	0.290558
16784	TOR1AIP1	4	9.19233	12.3929	0.33858	0.0499791	0.884274	0.0158971	0.125409	0.969012	0.29058
14127	SCN11A	4	18.2335	30.3717	0.472334	0.0563727	0.807882	0.0159164	0.134164	0.911724	0.290649
1852	C1orf123	4	11.9648	19.3498	0.56681	0.00537124	0.346606	0.0159516	0.0364708	0.493603	0.291007
84	ABHD14B	4	14.3713	19.6629	0.350196	0.0811115	0.94984	0.0161012	0.167782	1	0.291606
4032	DDX20	4	7.77862	17.9101	1.11324	0.103865	0.996937	0.0160537	0.19634	1	0.291606
7396	HSD17B10	4	8.16701	11.2612	0.400881	0.104199	0.977824	0.0161133	0.196773	1	0.291606
10829	NT5C3B	4	22.2764	24.0661	0.330094	0.0504235	0.915377	0.0161243	0.126002	0.989907	0.291606
11481	P2RY14	4	15.3156	14.1097	0.0833751	0.000950476	0.0916646	0.0161115	0.0176972	0.187918	0.291606
11572	PAPSS2	4	12.0358	14.4302	0.194945	0.0220192	0.662869	0.0161037	0.0772315	0.79419	0.291606
11982	PHGDH	4	8.12096	23.2247	1.50747	0.10391	0.997507	0.0160616	0.196405	1	0.291606
14025	SAMD3	4	15.1513	17.4923	0.262882	0.000975847	0.0950512	0.0160856	0.0179422	0.192858	0.291606
14365	SEZ6	4	11.1491	13.27	0.206298	0.00804235	0.381835	0.0160284	0.0442176	0.529616	0.291606
15325	SPG21	4	11.6762	19.749	0.457616	0.00960374	0.4041	0.0161683	0.0486254	0.552328	0.292119
15718	SURF6	4	7.85636	20.5583	1.55701	0.104716	0.997677	0.0162057	0.197451	1	0.292513
5023	EIF1AD	4	7.4574	23.5114	1.32817	0.0298313	0.784583	0.0162277	0.0923806	0.893875	0.292629
562	ALG6	4	9.60978	15.8494	0.686031	0.1023	0.976266	0.0163812	0.194414	1	0.294064
1571	BORCS6	4	20.4237	22.2327	0.0517357	0.0158792	0.570261	0.0163577	0.0640288	0.712226	0.294064
6625	GPAT4	4	18.9075	20.7473	0.239846	0.00597299	0.28735	0.0163668	0.0383	0.427824	0.294064
14489	SHMT1	4	8.28535	12.0011	0.473893	0.105463	0.996005	0.0163393	0.19842	1	0.294064
15832	TADA1	4	7.90542	16.905	1.1303	0.105722	0.994175	0.0163857	0.198708	1	0.294064
13789	RPL30	4	12.5785	13.6533	0.710273	0.00172165	0.141888	0.0164286	0.0223534	0.255177	0.294553
10664	NOP53	4	6.16294	9.32755	0.609713	0.00143136	0.126178	0.0164549	0.0206695	0.234779	0.294743
2479	CCIN	4	8.9968	10.5423	0.173113	0.0592291	0.905087	0.0165776	0.138157	0.983572	0.295464
2672	CDC37	4	5.09477	9.73755	0.742735	0.106448	0.972179	0.016516	0.199893	1	0.295464
4401	DPH2	4	10.5817	20.0884	0.239326	7.85e-05	0.0126071	0.0166055	0.00734545	0.0518493	0.295464
5741	FBXL20	4	12.2836	19.3586	0.730614	0.106671	0.993903	0.0165559	0.200211	1	0.295464
8693	LCK	4	11.0721	15.6026	0.574494	0.106876	0.994056	0.0165927	0.200435	1	0.295464
13998	S1PR1	4	13.7227	31.68	1.03741	0.106864	0.998375	0.0165907	0.200434	1	0.295464
17148	TTC7A	4	5.8241	8.11249	0.422564	0.106931	0.995813	0.0166027	0.200519	1	0.295464
6472	GLIS1	4	8.44011	17.6527	0.933414	0.107263	0.997416	0.0166623	0.20099	1	0.296194
15055	SMIM8	4	11.5629	15.5155	0.466179	0.103982	0.941884	0.0166941	0.196461	1	0.296478
7452	HTATSF1	4	9.02569	10.1119	0.390164	0.0367217	0.770764	0.0167265	0.104472	0.883319	0.296772
9646	MIGA1	4	16.0413	26.8311	0.82979	0.0212736	0.705043	0.016776	0.07582	0.829419	0.29737
3040	CHRNA2	4	15.242	16.898	-0.0101345	0.0376933	0.861704	0.0168101	0.106093	0.953641	0.297403
8343	KLHDC7A	4	14.3765	19.5737	0.404249	0.0933435	0.972842	0.0168254	0.183825	1	0.297403
13806	RPLP0	4	5.88401	11.93	1.30981	0.052391	0.902647	0.0167952	0.128677	0.982074	0.297403
8877	LMOD2	4	10.1364	14.0828	0.477671	0.108429	0.992915	0.0168722	0.202437	1	0.297523
15058	SMLR1	4	11.4884	12.5381	0.184976	0.00189093	0.147923	0.0168638	0.0231781	0.263278	0.297523
18351	ZNF382	4	6.81739	7.90123	0.267822	0.0131021	0.466867	0.0168798	0.0576701	0.615466	0.297523
4185	DHX35	4	2.044	4.18676	0.674761	0.0879437	0.962491	0.0168998	0.177039	1	0.297596
12320	PNMA8A	4	10.3345	13.0556	0.436236	0.097907	0.932481	0.0169323	0.189391	1	0.297888
9167	MAD2L2	4	5.25896	11.1478	0.82247	0.101773	0.93759	0.0169709	0.193778	1	0.298008
14349	SET	3	5.33074	8.93412	0.721246	0.0795213	0.990815	0.0169694	0.165944	1	0.298008
2924	CFAP52	4	14.6804	19.2471	0.410899	0.109295	0.979229	0.0170283	0.203486	1	0.298458
5638	FAM69A	4	8.24693	30.5651	1.62164	0.109223	0.991668	0.0170154	0.203405	1	0.298458
5120	ELP6	4	8.54662	18.3282	0.636879	0.109403	0.925438	0.0170478	0.203647	0.995964	0.29852
5404	EZH1	4	13.1017	16.7544	0.324441	0.065553	0.904216	0.0170762	0.146886	0.982996	0.298738
9884	MRPL39	4	9.96044	13.9163	0.362864	0.0406197	0.794859	0.0171178	0.110934	0.902074	0.299187
12668	PRKACB	4	11.0889	13.3101	0.288318	0.00221833	0.169644	0.0171984	0.0246899	0.29108	0.300121
17146	TTC4	4	16.9321	29.3297	0.954238	0.110263	0.994666	0.0172033	0.204618	1	0.300121
17207	TUFT1	4	9.44764	11.4232	0.101296	0.00141278	0.0990847	0.0172966	0.020555	0.198635	0.301189
17961	YME1L1	4	15.0047	17.0247	0.413428	0.00176252	0.148007	0.0172915	0.0225785	0.263346	0.301189
5241	EPRS	4	10.9347	15.9487	0.5424	0.0119565	0.474478	0.0173611	0.0549456	0.622698	0.302032
15254	SPANXB1	4	12.9102	15.1948	0.15389	0.0102087	0.419572	0.017382	0.050148	0.568709	0.302114
4239	DLGAP3	4	9.98327	12.7006	0.267466	0.0729776	0.923002	0.0174393	0.156914	0.994395	0.30255
9037	LRRIQ3	4	14.0948	16.5652	0.190021	0.0446457	0.850473	0.0174294	0.117365	0.945095	0.30255
8284	KIF2C	4	12.1429	15.0952	0.199036	0.0373929	0.77002	0.0175282	0.105628	0.882917	0.303812
3157	CLEC11A	4	24.496	26.7301	0.134321	0.0167772	0.579081	0.0175627	0.0660174	0.719789	0.303983
10461	NEU1	4	12.8452	14.9521	0.237405	0.00544762	0.249451	0.0175705	0.0366707	0.386309	0.303983
13830	RPS19	4	2.32211	10.714	1.87512	0.112741	0.997458	0.0176526	0.207778	1	0.305122
9893	MRPL47	4	9.02943	11.4694	0.473233	0.000205655	0.0266649	0.0176972	0.00976547	0.0842303	0.305611
17802	WDR83	4	12.7473	20.4421	0.73558	0.113085	0.99367	0.0177152	0.208114	1	0.30564
11096	OR1A2	4	16.3762	18.6594	0.198135	0.00090659	0.0739598	0.0177624	0.0173847	0.162834	0.306172
547	ALDH9A1	4	15.705	14.7447	0.128246	0.0116332	0.461356	0.0177958	0.0541746	0.610322	0.306416
14197	SEC13	4	7.97655	11.2553	0.385892	0.0356264	0.817732	0.0178092	0.102617	0.919409	0.306416
1919	C21orf2	4	14.1602	18.4397	0.365506	0.053598	0.872508	0.01785	0.130179	0.96123	0.306837
1449	BCLAF1	4	10.998	13.6173	0.44607	0.00260427	0.180078	0.0179947	0.0263627	0.304196	0.30904
15753	SYDE2	4	11.9821	21.5757	0.904467	0.114939	0.995747	0.0180529	0.210456	1	0.309474
18008	ZBTB22	4	9.06623	11.5196	0.325052	0.0353965	0.748201	0.0180483	0.102143	0.865553	0.309474
1203	ATP1A4	4	14.5718	23.1483	0.488676	0.0019433	0.126738	0.0180955	0.0233769	0.235494	0.30992
14958	SLCO4C1	4	15.4371	17.1505	0.337401	0.0440372	0.873587	0.0181798	0.116386	0.961969	0.311081
8661	LAT2	4	14.4294	18.8011	0.252153	0.0923731	0.930488	0.0182726	0.1827	0.999038	0.312383
14990	SMAD2	4	10.9577	15.1205	0.460047	0.00385435	0.251158	0.018312	0.0310135	0.388184	0.312771
8897	LONRF1	4	13.5496	15.8654	0.249719	0.0912269	0.938402	0.0183531	0.181159	1	0.313043
9270	MAP3K14	4	10.2017	12.557	0.333427	0.0842284	0.944481	0.0183613	0.172297	1	0.313043
17680	VPS8	4	12.7826	23.7187	0.158468	0.007707	0.377689	0.0183972	0.0433166	0.525693	0.313371
740	ANO2	4	16.7198	22.5294	0.366687	0.0132663	0.478642	0.0184803	0.0581437	0.627106	0.314501
702	ANKRD34A	4	8.46629	12.8185	0.422008	0.0457495	0.845233	0.0185063	0.119181	0.941008	0.314658
4274	DMXL2	4	12.4349	16.9622	0.442516	0.117918	0.993207	0.0185985	0.214038	1	0.315938
1794	C17orf107	4	15.3347	21.0407	0.600347	0.00332098	0.19003	0.0186852	0.0292665	0.316475	0.316838
5343	ETV2	4	13.9181	12.9085	-0.0241923	0.0147011	0.538651	0.018683	0.0613495	0.68265	0.316838
1051	ARRDC2	4	8.72745	9.60553	-0.492948	0.000782221	0.068858	0.0187865	0.0165417	0.155182	0.317122
10928	NWD1	4	22.346	26.079	0.241032	0.118746	0.971046	0.0187506	0.214997	1	0.317122
11966	PHF12	4	12.8137	19.7684	0.751666	0.0166312	0.590329	0.018723	0.0656912	0.729633	0.317122
13804	RPL8	4	2.57791	5.5992	0.636929	0.0165935	0.539204	0.0187818	0.0656113	0.683074	0.317122
14355	SETD4	4	18.7379	23.0866	-0.110407	0.000832828	0.070236	0.01877	0.0169586	0.157259	0.317122
1216	ATP2C1	4	16.0649	19.3562	0.294315	0.11905	0.991116	0.0188065	0.215275	1	0.317174
510	AKR1B15	4	12.4756	15.1501	0.234309	0.0782714	0.913417	0.0188692	0.164397	0.988678	0.317659
3689	CTBS	4	9.77135	14.0058	0.559327	0.119323	0.993456	0.0188568	0.21565	1	0.317659
7987	JMJD1C	4	13.5874	19.9026	0.25241	0.0434377	0.737735	0.0191272	0.115354	0.857589	0.321714
6738	GPRC5A	4	17.6209	19.8976	0.0222131	0.00680133	0.320732	0.0193714	0.0407326	0.465414	0.324123
8213	KIAA0753	4	13.665	21.3577	0.470938	0.00257722	0.163248	0.0193224	0.0263627	0.283319	0.324123
11797	PDE8B	4	10.2942	12.7974	0.394581	0.00202221	0.150913	0.0193662	0.0236406	0.267026	0.324123
12083	PINK1	4	15.9264	18.1903	0.101785	0.00255402	0.15087	0.0193741	0.0262662	0.267001	0.324123
13158	RABGEF1	4	20.0181	44.7463	0.919052	0.00896696	0.420991	0.0193288	0.0469951	0.570056	0.324123
14233	SELENOF	4	10.2164	14.5407	0.497965	0.0211562	0.607742	0.0193459	0.0756398	0.744795	0.324123
1019	ARMC4	4	16.6995	22.3749	0.475922	0.122367	0.987539	0.019419	0.218997	1	0.324336
4956	EEF1G	4	9.87001	15.1721	0.751351	0.12146	0.979901	0.0194214	0.217811	1	0.324336
6019	FOXD4L4	3	16.5042	20.3986	0.241014	0.0469179	0.798723	0.0196061	0.120932	0.905255	0.326837
15080	SMURF2	4	11.9026	15.2513	0.264827	0.00262821	0.162055	0.0196038	0.0264524	0.281771	0.326837
10010	MTF2	4	6.86547	11.5383	0.400418	0.013333	0.486456	0.0196591	0.0583676	0.634926	0.327431
9879	MRPL34	4	7.96817	11.0925	0.411576	0.0218925	0.610979	0.0196855	0.0770158	0.74759	0.327579
5083	ELF3	4	15.4756	25.8462	0.139792	0.0011431	0.0853803	0.0197262	0.0189607	0.178907	0.327889
14090	SCARA3	4	16.7276	21.2538	0.325603	0.124092	0.988514	0.0197391	0.221114	1	0.327889
10119	MYD88	4	22.185	26.8342	0.322335	0.00704369	0.366413	0.0197582	0.0415086	0.514542	0.327916
8422	KNCN	4	9.91706	16.7523	0.705647	0.0996324	0.906239	0.0198128	0.191112	0.984055	0.328532
8992	LRRC37B	4	18.4867	25.685	0.548499	0.124653	0.983731	0.0198434	0.221882	1	0.328684
16817	TPH1	4	14.1335	20.9084	0.307267	0.0138759	0.418221	0.0198571	0.0595626	0.567573	0.328684
5715	FAU	4	9.69588	12.458	0.785344	0.00636865	0.301844	0.019877	0.0396277	0.444576	0.328724
8857	LMBR1	4	13.8016	17.7111	0.401265	0.125271	0.966656	0.0199583	0.222579	1	0.329552
10578	NKX6-3	4	18.7313	22.2671	0.161897	0.00599114	0.321748	0.0199622	0.0383736	0.466455	0.329552
4164	DHPS	4	7.64839	28.2253	1.7312	0.0049475	0.285327	0.0199808	0.0352748	0.425766	0.329568
6110	FTHL17	4	7.83772	8.74758	0.171618	0.0143943	0.506678	0.020012	0.0606769	0.653479	0.329793
14411	SGIP1	4	9.47642	15.5914	0.534864	0.0694691	0.937927	0.0200443	0.152306	1	0.330036
9578	MFSD1	4	19.0741	23.6976	0.339887	0.00381655	0.234358	0.0200638	0.030878	0.368941	0.330067
3602	CRYBA4	4	13.0877	15.7555	0.39298	0.0580977	0.825855	0.0201246	0.136603	0.925539	0.330712
13639	RND2	4	10.559	13.5775	0.405	0.0990552	0.909733	0.0201383	0.190668	0.986335	0.330712
17536	USP45	4	13.6718	13.8047	-0.00387456	0.0032095	0.18328	0.020159	0.0288963	0.308078	0.330763
14688	SLC25A19	4	13.0767	19.7046	0.411331	0.0663295	0.919353	0.0202235	0.147928	0.992548	0.33153
4040	DDX39A	4	12.7961	18.4956	0.713772	0.126885	0.995821	0.0202596	0.224406	1	0.331832
9516	MEOX1	4	20.5449	24.6646	0.213007	0.0869788	0.92578	0.0203845	0.176003	0.996217	0.333587
10481	NFASC	4	17.8078	17.6258	0.108405	0.00941632	0.4225	0.0204388	0.0480789	0.571561	0.334185
13761	RPAP2	4	6.41131	7.91701	0.0163211	0.0209284	0.553132	0.0205212	0.0751045	0.696627	0.335239
7333	HOXD1	4	13.1304	11.4005	-0.570197	0.00343568	0.195734	0.0205557	0.029597	0.323647	0.335511
2274	CASP8	4	8.71628	14.284	0.670332	0.12891	0.99537	0.0206386	0.22726	1	0.336571
4064	DEAF1	4	15.2053	21.6479	0.333674	0.0509554	0.776243	0.0206569	0.126826	0.887662	0.336576
11974	PHF21B	4	6.76143	8.46462	0.259364	0.0140611	0.458822	0.0206926	0.0599732	0.60773	0.336866
7495	IARS	4	7.25699	12.6598	0.705815	0.129542	0.998106	0.0207572	0.228049	1	0.33704
10267	NAPG	4	2.9034	6.4703	0.718097	0.129506	0.998292	0.0207505	0.22801	1	0.33704
17130	TTC27	4	5.14155	13.0932	0.923736	0.0518003	0.829484	0.020731	0.127841	0.928252	0.33704
8012	KANK2	4	16.9123	24.7573	0.238651	0.0720734	0.938069	0.0208123	0.155955	1	0.337146
9107	LY6G6D	4	8.28891	12.2742	0.339001	0.0743061	0.901956	0.0208036	0.158501	0.981475	0.337146
12291	PMAIP1	4	13.5491	18.5497	0.582245	0.0585624	0.887033	0.0208537	0.137268	0.971014	0.337146
12362	POLE2	4	0.99866	2.49137	0.756455	0.130047	0.991668	0.020852	0.228458	1	0.337146
16527	TMEM236	4	23.939	24.5063	-0.112004	8.36e-05	0.0108529	0.0208386	0.00757317	0.0472347	0.337146
4896	E4F1	4	11.6813	15.8078	0.286099	0.0363308	0.766039	0.0208932	0.103864	0.880018	0.337495
1627	BSND	4	13.0543	18.3652	0.405256	0.00155833	0.11933	0.0209503	0.021536	0.225688	0.338125
12974	PTPN23	4	7.21946	10.5173	0.863325	0.0589488	0.866576	0.0209721	0.137895	0.957169	0.338187
916	ARHGAP11B	4	11.1442	12.13	0.237583	0.0186893	0.553096	0.0210259	0.0703813	0.696627	0.338598
4251	DLX4	4	17.2436	20.8804	0.425483	0.00185917	0.133151	0.0210337	0.0230601	0.243906	0.338598
1247	ATP6V0D2	4	12.4592	12.9903	0.108304	0.0222424	0.594454	0.0210648	0.0776867	0.733446	0.338807
9751	MOB2	4	22.5979	29.9722	0.449672	0.131398	0.995424	0.0211064	0.230073	1	0.338934
17583	VAPA	4	17.0842	18.0108	0.172741	0.00148365	0.10047	0.0211089	0.021051	0.200385	0.338934
48	ABCB5	4	13.2245	17.2017	0.396913	0.00672512	0.297054	0.0213072	0.0405524	0.438934	0.340665
10665	NOP56	4	6.25112	6.49775	0.991693	0.00153418	0.10367	0.0212683	0.0214237	0.204764	0.340665
10684	NOX3	4	22.4039	30.795	0.433679	0.132214	0.972335	0.0212602	0.230897	1	0.340665
16903	TRIAP1	4	6.49237	10.3309	0.546947	0.132464	0.969871	0.0213074	0.231134	1	0.340665
18553	ZNF670	4	15.2815	15.9079	0.0928962	0.000851113	0.0625161	0.0212742	0.0169931	0.145444	0.340665
7626	IGLON5	4	13.9521	15.7128	0.226047	0.00268895	0.161462	0.0214941	0.0267538	0.280973	0.343175
10631	NNAT	4	14.8472	14.2934	0.0438264	0.025044	0.596759	0.0215173	0.0837808	0.735283	0.343175
12356	POLD2	4	4.52221	6.7656	0.35506	0.0385226	0.771442	0.0215194	0.107588	0.883843	0.343175
480	AK4	1	8.58662	15.2222	0.758874	0.0433686	0.978316	0.0216843	0.115236	1	0.345068
9070	LSMEM2	4	11.0143	11.8063	0.0421919	0.0599209	0.904045	0.0216575	0.139303	0.982867	0.345068
17477	URB2	4	4.26995	9.86161	0.931651	0.134504	0.978567	0.0216933	0.233392	1	0.345068
1871	C1orf228	4	16.1071	23.8689	0.379252	0.0267882	0.646942	0.0217158	0.0870232	0.77979	0.345134
1656	BTN2A1	4	13.6142	19.3238	0.407929	0.00350046	0.192434	0.0217596	0.0297593	0.319345	0.345244
10454	NENF	4	14.7205	19.3809	0.263354	0.0903471	0.870428	0.0217497	0.180099	0.96001	0.345244
10732	NPTX2	4	14.1339	18.9333	0.114341	0.0444447	0.715809	0.0218133	0.117001	0.83907	0.34568
12015	PI4K2B	4	12.9448	16.6504	0.300753	0.0237041	0.613735	0.0218239	0.0807385	0.750032	0.34568
10677	NOTCH4	4	11.4954	18.3613	0.46096	0.0891285	0.872369	0.021995	0.178676	0.96119	0.348096
936	ARHGAP35	4	19.8337	22.6069	0.209272	0.119845	0.943026	0.0220718	0.216092	1	0.348137
7501	ICA1L	4	13.1629	17.5087	0.31458	0.120825	0.955131	0.022032	0.217169	1	0.348137
9876	MRPL30	4	5.74584	8.55874	0.530632	0.136322	0.986967	0.0220385	0.235571	1	0.348137
9944	MS4A2	4	16.812	21.4924	0.40261	0.13649	0.966715	0.0220704	0.235725	1	0.348137
3936	DBNDD2	4	8.59001	14.5094	0.532745	0.136714	0.915198	0.022113	0.236024	0.989771	0.348493
13418	REG4	4	11.5048	26.7397	1.05814	0.0897217	0.955756	0.0221506	0.179367	1	0.348792
5555	FAM199X	4	11.2926	18.7066	0.545978	0.0192844	0.485046	0.022348	0.0715755	0.633641	0.350137
8719	LDHB	4	17.2618	22.0062	0.464492	0.00400407	0.194238	0.0223458	0.0316178	0.321597	0.350137
9928	MRPS35	4	6.75754	9.56849	0.341176	0.0676531	0.901477	0.0223189	0.149778	0.981099	0.350137
14142	SCNN1B	4	15.3376	16.0396	-0.126532	0.000849567	0.0622254	0.0223107	0.0169931	0.144966	0.350137
18142	ZFR	4	9.50181	13.4222	0.158154	0.000652348	0.0519106	0.0223337	0.0154082	0.129062	0.350137
18735	ZSWIM1	4	14.3617	17.5438	0.373027	0.133081	0.969903	0.0223121	0.23165	1	0.350137
5358	EVI5L	4	8.76931	14.4356	0.670301	0.138343	0.995992	0.0224235	0.237807	1	0.351026
15234	SP8	4	13.5062	19.3824	0.566695	0.138694	0.995093	0.0224906	0.238193	1	0.351783
10845	NTNG1	4	12.0302	22.9131	0.731769	0.0886385	0.955246	0.0225697	0.178017	1	0.352727
17741	WBSCR28	4	17.9457	24.2129	0.43729	0.139445	0.992331	0.0226341	0.239017	1	0.353438
8370	KLHL32	4	12.6809	16.0487	0.279904	0.140338	0.977596	0.022805	0.24001	1	0.355811
6888	GTF3C2	4	15.2927	20.6412	0.407012	0.00267708	0.153497	0.0228361	0.0267365	0.270452	0.356
3823	CYFIP1	4	14.603	25.4467	0.839305	0.0844813	0.888164	0.0228718	0.172607	0.971903	0.35626
6648	GPHB5	4	11.4795	14.8679	0.412573	0.140801	0.989412	0.0228938	0.240447	1	0.356308
7366	HRASLS2	4	11.3513	14.1179	-0.0766291	0.00262916	0.146468	0.0229383	0.0264524	0.261406	0.356703
17490	USH1G	4	10.5553	13.3146	0.073601	0.005835	0.202007	0.0229711	0.0377488	0.331168	0.356917
3119	CLCC1	4	6.73902	20.6377	1.43631	0.141462	0.994068	0.0230206	0.24113	1	0.357095
3448	CORO6	4	9.66184	12.5313	0.417613	0.00628561	0.244787	0.0230048	0.0393131	0.380848	0.357095
6605	GORASP1	4	10.8462	15.9227	0.390592	0.0332922	0.611634	0.0231049	0.0986198	0.748112	0.357517
13883	RRP7A	4	10.0403	31.6291	1.8099	0.14185	0.99692	0.0230951	0.241688	1	0.357517
15840	TAF13	4	6.70511	8.42552	0.202419	0.0114748	0.399131	0.0230669	0.0537592	0.546852	0.357517
9732	MMP28	4	12.642	23.4426	0.758962	0.142052	0.983256	0.023134	0.2419	1	0.35767
10878	NUDT19	4	11.5909	14.5099	0.344447	0.143221	0.978243	0.0233588	0.243405	1	0.36085
7179	HIST1H3G	4	8.36146	10.534	0.32982	0.0248508	0.616148	0.0234811	0.0833278	0.752294	0.36244
14002	S1PR5	4	5.18709	11.9868	1.08045	0.143996	0.997765	0.0235081	0.244522	1	0.362559
15093	SNAP91	4	13.1572	18.6245	0.297924	0.0573251	0.769795	0.0235354	0.135485	0.882917	0.362681
4345	DNASE2B	4	13.0672	17.3547	0.313592	0.0482813	0.768101	0.0236148	0.123042	0.881577	0.363606
574	ALKBH7	4	9.44818	12.6697	0.368045	0.146049	0.974531	0.0239048	0.246624	1	0.363735
2728	CDIP1	4	6.01005	7.78807	0.36165	0.121341	0.927418	0.0238168	0.217722	0.997236	0.363735
2832	CEND1	4	11.8601	15.7576	0.409542	0.144709	0.970097	0.0236458	0.245267	1	0.363735
4720	DummyGuide_1233	1	13.3529	15.8142	0.22834	0.0478282	0.976086	0.0239141	0.122387	1	0.363735
5413	F2	4	14.5079	15.2156	0.0572038	0.00210614	0.0993596	0.023889	0.0241123	0.198993	0.363735
5782	FBXO6	4	9.76731	11.539	0.0426531	0.000287339	0.0272469	0.0237157	0.0111122	0.0854496	0.363735
9545	METTL22	4	13.3619	15.7417	0.268334	0.145433	0.982534	0.0237856	0.245926	1	0.363735
10886	NUDT8	4	19.1877	19.1642	0.0194717	0.00551881	0.261978	0.0238252	0.0367672	0.400791	0.363735
10992	OGFRL1	4	6.98482	8.46971	0.0583673	0.0374923	0.72665	0.0238557	0.105771	0.848245	0.363735
11255	OR52I1	4	19.4251	18.3695	-0.533083	0.00318591	0.165022	0.0237022	0.0288252	0.285526	0.363735
16275	TIMM13	4	3.08012	6.38049	0.81678	0.146009	0.996815	0.023897	0.2466	1	0.363735
16960	TRIM63	4	18.2014	20.463	0.05298	0.0810847	0.862426	0.0237718	0.167755	0.954102	0.363735
17095	TSPYL4	4	8.87695	11.7581	0.243954	0.0491596	0.767981	0.0236838	0.12415	0.881547	0.363735
18077	ZCWPW1	4	16.8378	17.4842	0.197313	0.0880103	0.866782	0.0237694	0.177116	0.957277	0.363735
18697	ZNHIT3	4	9.21665	18.8311	1.01178	0.145621	0.975485	0.0238219	0.246144	1	0.363735
9344	MARS2	4	6.9059	11.4517	0.624467	0.146461	0.988278	0.0239846	0.246964	1	0.364283
16222	THEM5	4	9.91841	18.5204	0.748124	0.146484	0.995987	0.023989	0.24698	1	0.364283
3739	CTTNBP2NL	4	11.0122	21.9781	0.978022	0.146973	0.995533	0.0240838	0.247582	1	0.365427
14809	SLC35G4	4	13.2097	13.4645	0.0146671	0.00332146	0.181678	0.0243759	0.0292665	0.30621	0.369559
16307	TKT	4	6.5994	9.10439	0.246647	0.00396989	0.170798	0.0244042	0.0315018	0.292619	0.36969
1260	ATP6V1G2	4	8.27303	15.2267	0.857393	0.14898	0.996241	0.0244737	0.249724	1	0.369846
1418	BCAS3	4	24.9781	28.321	0.223234	0.0144246	0.417533	0.0244454	0.0607634	0.566959	0.369846
14855	SLC44A3	4	10.8324	27.5797	1.16183	0.148954	0.997376	0.0244685	0.249724	1	0.369846
7606	IGF2R	4	12.863	15.9366	0.202896	0.0174453	0.492651	0.0245274	0.0677266	0.64072	0.37036
14487	SHISA9	4	9.25458	52.6442	0.894496	0.0140327	0.429855	0.0245511	0.0599581	0.579422	0.370419
2966	CHADL	4	8.92194	10.8659	0.209443	0.149714	0.956455	0.0246166	0.250468	1	0.371109
804	AP5Z1	4	9.34467	13.1112	0.455488	0.150214	0.983267	0.024714	0.251057	1	0.371427
1470	BEND6	4	15.4593	24.7403	0.637301	0.150331	0.997877	0.0247367	0.251118	1	0.371427
2937	CFB	4	15.2287	19.0304	0.305283	0.150257	0.966365	0.0247224	0.251085	1	0.371427
6872	GTF2B	4	10.8694	24.0311	0.853744	0.150306	0.988981	0.0247319	0.251118	1	0.371427
9829	MRC2	4	19.9793	27.2353	0.641935	0.0466071	0.799023	0.0246952	0.120516	0.905485	0.371427
9623	MICA	4	10.582	15.9645	0.478298	0.00289013	0.140678	0.0248146	0.0274593	0.253511	0.372298
10175	MYO5B	4	13.2564	18.8918	0.418842	0.0495788	0.738192	0.0248617	0.124772	0.857854	0.372706
7642	IKBKB	4	12.5883	16.7681	0.228006	0.000779405	0.0555407	0.0249976	0.0165417	0.134436	0.373252
7844	IQGAP1	4	13.202	16.608	0.259991	0.0445343	0.725905	0.0249181	0.117122	0.84762	0.373252
9228	MAML2	4	10.9623	15.6077	0.195005	0.0549601	0.767147	0.0249966	0.132313	0.880771	0.373252
11535	PAK1IP1	4	8.36657	13.1074	0.618149	0.114128	0.939897	0.024987	0.20949	1	0.373252
17877	WSCD2	4	9.33527	17.4147	0.98113	0.151414	0.993288	0.0249483	0.252433	1	0.373252
2165	CALCR	4	16.5858	19.1882	-0.114544	0.00205658	0.125537	0.0250485	0.0238375	0.23405	0.373715
16735	TNNI3K	4	11.0527	21.289	0.731643	0.121563	0.97314	0.0250987	0.217933	1	0.374166
10401	NDUFS2	4	15.5297	16.0386	0.209729	0.00554108	0.242348	0.02512	0.0367798	0.37812	0.374186
12905	PSRC1	4	7.9702	18.4527	1.18967	0.00704895	0.297985	0.0251838	0.0415086	0.440066	0.374838
652	ANGPTL3	4	16.8788	16.7975	-0.00901917	0.00271281	0.138581	0.0254101	0.0267538	0.25084	0.376035
1043	ARPC5L	4	9.36777	12.1872	0.459941	0.153487	0.979667	0.0253541	0.254915	1	0.376035
1601	BRDT	4	16.8581	34.1295	0.948222	0.15325	0.988058	0.0253076	0.254701	1	0.376035
3885	CYR61	4	14.5887	24.163	0.495127	0.00552391	0.250981	0.0254139	0.0367737	0.387941	0.376035
7177	HIST1H3E	4	7.55586	10.6751	0.396564	0.114405	0.965494	0.0254245	0.209854	1	0.376035
7929	ITGB8	4	14.6996	16.8863	0.18144	0.000555806	0.0424144	0.0253905	0.0143726	0.113472	0.376035
11883	PEX11B	4	12.2337	21.1018	0.612004	0.153756	0.961855	0.0254069	0.255244	1	0.376035
18401	ZNF460	4	12.7079	13.464	0.187095	0.000360711	0.0314532	0.0253574	0.0120156	0.0934712	0.376035
9931	MRPS6	4	8.23205	11.5849	0.473641	0.0119059	0.354307	0.0255203	0.0548393	0.50247	0.377154
5845	FEV	4	6.89711	13.0842	0.801903	0.00276326	0.141932	0.0255726	0.0269319	0.255226	0.377628
1624	BSDC1	4	15.2106	18.9672	0.205406	0.077398	0.79859	0.0256105	0.163037	0.905213	0.377891
707	ANKRD36B	4	13.0594	15.3639	0.24535	0.148201	0.981771	0.0256628	0.248958	1	0.377978
5052	EIF3M	4	14.7177	16.2163	0.282597	0.0418742	0.702917	0.0256769	0.112671	0.827687	0.377978
13056	PYY	4	18.0732	21.8699	0.478486	0.00271942	0.142413	0.0256757	0.0267717	0.255923	0.377978
4505	DummyGuide_1018	1	13.1429	16.8708	0.337525	0.0514529	0.974274	0.0257264	0.127422	1	0.378114
6188	GABRA5	4	25.0498	29.3218	0.221892	0.155283	0.996044	0.0257069	0.257123	1	0.378114
18306	ZNF287	4	21.9033	27.8245	0.220438	0.068043	0.873993	0.0257598	0.150357	0.962018	0.378308
4865	DYNC1I1	4	13.7033	15.6167	0.149314	0.00320791	0.168985	0.0258136	0.0288959	0.29032	0.378496
16971	TRIM74	1	7.44448	9.2753	0.2831	0.0516421	0.974179	0.025821	0.127581	1	0.378496
17941	YARS2	4	7.71497	17.4623	0.786885	0.155924	0.98221	0.0258332	0.257798	1	0.378496
4735	DummyGuide_1248	1	18.9385	21.0602	0.145889	0.051725	0.974137	0.0258625	0.127739	1	0.37863
12081	PIN1	4	9.18663	19.1796	1.01557	0.156811	0.981221	0.0260079	0.258761	1	0.380217
12238	PLIN1	4	11.04	12.3511	0.126868	0.0420522	0.738362	0.0260115	0.11284	0.857945	0.380217
12731	PROX1	4	11.6133	15.0821	0.33656	0.157166	0.980409	0.026078	0.259097	1	0.380893
16262	TIGAR	4	13.359	16.9337	0.166699	0.0242711	0.557719	0.0262595	0.0819527	0.700989	0.383245
8648	LARGE1	4	15.8019	20.1517	0.336427	0.0432697	0.694982	0.0263365	0.115022	0.820916	0.383773
14967	SLFN14	4	18.2179	21.2046	0.217952	0.0117604	0.39218	0.0263243	0.0544819	0.540287	0.383773
14620	SLC16A8	4	8.34512	10.7459	0.185887	0.0403645	0.663265	0.0263732	0.11051	0.794461	0.384009
10044	MTPAP	4	9.05892	11.7488	0.369261	0.131107	0.940693	0.0264312	0.229813	1	0.384555
2487	CCL15	4	11.5927	16.9907	0.474493	0.159222	0.982781	0.0264845	0.261337	1	0.385031
5625	FAM47C	4	11.6775	18.0485	0.387692	0.00108202	0.0625277	0.0265655	0.0187544	0.145453	0.385909
3251	CMTM1	4	10.7103	10.3266	0.302307	0.081293	0.903444	0.0267424	0.167997	0.982462	0.387364
9285	MAP4K1	4	8.40232	13.6894	0.529807	0.00543169	0.244024	0.0267689	0.0366424	0.379912	0.387364
16072	TEAD1	4	8.02904	10.8433	0.307303	0.00818482	0.246127	0.026701	0.0448039	0.382392	0.387364
16622	TMEM88	4	14.1986	17.8036	0.396864	0.160512	0.95336	0.0267405	0.26295	1	0.387364
17747	WDHD1	4	4.97771	7.32235	0.295075	0.00440049	0.179213	0.0267619	0.0332368	0.3032	0.387364
572	ALKBH5	4	16.3712	19.5445	0.312491	0.0674557	0.882726	0.0269044	0.149475	0.967882	0.38807
1489	BHLHA9	4	17.5121	20.1801	0.0910197	0.00172585	0.0718127	0.0268551	0.0223534	0.159514	0.38807
1935	C2CD4B	4	13.7734	16.8851	0.324752	0.097182	0.913984	0.0269625	0.188397	0.988857	0.38807
8590	KRTCAP2	4	6.97871	12.1335	0.86938	0.00736786	0.241185	0.0269465	0.0425312	0.376775	0.38807
8639	LAMTOR4	4	14.9317	17.8936	0.296173	0.0051654	0.218238	0.0268912	0.036079	0.350985	0.38807
10048	MTRF1L	4	6.98006	14.8193	0.983938	0.161219	0.995887	0.0268809	0.26383	1	0.38807
11564	PAPD7	4	22.145	72.0879	0.607317	0.0755922	0.829656	0.0269466	0.160332	0.928252	0.38807
4543	DummyGuide_1056	1	14.4981	20.3527	0.462322	0.0541248	0.972938	0.0270624	0.130949	1	0.389208
1521	BLMH	4	14.5852	17.6233	0.33896	0.0131791	0.40717	0.0273408	0.0578831	0.55535	0.389328
1966	C3orf20	4	9.79676	12.1313	0.0250702	0.0471006	0.787819	0.0274029	0.121286	0.896255	0.389328
2833	CENPA	4	5.96292	10.7674	0.77104	0.0186392	0.518496	0.0272371	0.0702632	0.664471	0.389328
3554	CREB3L4	4	11.2451	14.0366	0.253727	0.00649258	0.206594	0.0271864	0.0398696	0.336764	0.389328
4351	DNM1L	4	5.26542	7.87952	0.507653	0.162643	0.979394	0.0271644	0.265305	1	0.389328
7148	HIST1H2AB	4	8.75785	13.371	0.583557	0.021927	0.533529	0.0273655	0.0770652	0.678036	0.389328
9274	MAP3K20	4	12.3313	12.2064	-0.244126	0.0192316	0.479125	0.0273225	0.0714762	0.627449	0.389328
10129	MYH14	4	14.8221	16.3629	0.186674	0.060385	0.767164	0.0273307	0.140035	0.880771	0.389328
10248	NAGS	4	13.6483	18.9935	0.626536	0.163758	0.977068	0.0273869	0.266406	1	0.389328
12664	PRKAA2	4	9.02206	16.6945	0.781299	0.162806	0.997284	0.0271969	0.265426	1	0.389328
13119	RAB38	4	8.82417	12.2579	0.387775	0.00182868	0.0826979	0.0270999	0.0228576	0.175324	0.389328
13479	RFX6	4	9.26038	13.1473	0.536727	0.16375	0.99053	0.0273853	0.266406	1	0.389328
13843	RPS5	4	3.07075	13.9662	1.8677	0.163535	0.994386	0.0273422	0.266181	1	0.389328
14249	SEMA3A	4	14.3814	16.5346	0.143221	0.0756995	0.797363	0.0273138	0.160469	0.904206	0.389328
16688	TNFRSF10B	4	17.7263	21.4493	0.106634	0.00423414	0.168411	0.0271976	0.0324906	0.289758	0.389328
18204	ZNF117	4	19.7556	19.1556	0.172146	0.0389818	0.610018	0.027293	0.10836	0.746754	0.389328
5589	FAM219B	4	12.582	15.6233	0.414075	0.145518	0.90608	0.0274778	0.245993	0.983961	0.389873
6569	GNPTAB	4	9.39668	13.3833	0.325802	0.0025517	0.10909	0.0274828	0.0262662	0.212271	0.389873
2034	C6orf89	4	10.3497	16.5682	0.505485	0.164844	0.996457	0.0276038	0.267637	1	0.391294
9885	MRPL4	4	4.9728	6.75414	0.424148	0.13158	0.878737	0.0276368	0.230299	0.965144	0.391465
259	ADAM30	4	14.4866	28.6727	0.835424	0.165581	0.99815	0.0277513	0.268578	1	0.392791
3701	CTH	4	12.7812	19.4379	0.336068	0.0193558	0.493791	0.0278453	0.0717673	0.641534	0.393694
8509	KRTAP10-1	4	11.4991	14.577	0.40256	0.0290848	0.597539	0.0278571	0.0912135	0.735897	0.393694
4070	DEF6	4	18.8781	21.9633	0.299059	0.0225258	0.558672	0.0280413	0.0782312	0.701999	0.395701
12025	PICK1	4	6.05811	12.0948	0.791714	0.166963	0.991365	0.0280285	0.269817	1	0.395701
10289	NBAS	4	5.80621	7.97105	0.394105	0.120549	0.934878	0.02807	0.216945	1	0.395808
18134	ZFP69B	4	10.5179	14.8664	0.493694	0.167428	0.975866	0.0281219	0.270382	1	0.396242
15827	TACO1	4	20.5271	24.0406	0.237629	0.15843	0.94542	0.02815	0.260434	1	0.39634
2856	CEP112	4	16.4399	20.9157	0.14721	0.0797488	0.815483	0.0283272	0.166267	0.917816	0.398145
5608	FAM26D	4	13.1452	16.4342	0.397435	0.156324	0.920034	0.0283419	0.258232	0.992882	0.398145
14835	SLC39A14	4	14.8972	20.5346	0.379739	0.155542	0.927535	0.0283169	0.257506	0.997305	0.398145
85	ABHD15	4	13.2039	22.9618	0.735607	0.169223	0.995855	0.0284831	0.27229	1	0.399232
9314	MAPKAPK2	4	18.1968	23.442	0.256931	0.090861	0.90696	0.0284526	0.180715	0.984382	0.399232
15550	STAMBPL1	4	14.3007	17.2873	0.23868	0.0158227	0.379623	0.028475	0.0638754	0.527601	0.399232
1235	ATP5O	4	8.89456	11.9386	0.235243	0.0744344	0.827882	0.0285468	0.158702	0.927208	0.399637
2697	CDCA8	4	5.55429	7.02824	0.283311	0.167449	0.97877	0.0286186	0.270392	1	0.399637
13690	RNF19B	4	11.7605	17.7411	0.222498	0.0034775	0.103555	0.0286137	0.0297342	0.204665	0.399637
15434	SRFBP1	4	7.60689	12.8932	0.613723	0.16972	0.994513	0.0285834	0.272768	1	0.399637
16772	TOMM70	4	9.24353	11.7391	0.4088	0.00282396	0.111925	0.0285861	0.0272388	0.215878	0.399637
16832	TPR	4	6.62625	9.33689	0.33856	0.145745	0.937688	0.0286455	0.246244	1	0.399715
6434	GJB1	4	10.6477	14.6958	0.419474	0.133047	0.950213	0.0286886	0.231634	1	0.400019
2811	CEBPZ	4	4.61545	8.83678	0.782822	0.122561	0.963347	0.0287264	0.219156	1	0.400249
16644	TMOD2	4	10.2139	13.6116	0.499002	0.170868	0.993664	0.0288152	0.274073	1	0.401188
667	ANKFY1	4	16.63	21.9809	0.377501	0.117647	0.882433	0.0289231	0.21367	0.967616	0.402011
6907	GUCD1	4	13.3435	15.5129	0.327977	0.00241177	0.0980276	0.0289721	0.0256603	0.197009	0.402011
12708	PRMT6	4	9.56611	18.4237	0.848156	0.17159	0.997641	0.0289611	0.274902	1	0.402011
13978	S100A10	4	7.55641	7.02602	-0.0446104	9.61e-05	0.00874675	0.0289815	0.0077918	0.0415232	0.402011
14050	SARS	4	6.89544	21.2419	1.5689	0.171314	0.988878	0.0289054	0.274642	1	0.402011
151	ACLY	4	12.6917	18.6721	0.53103	0.171923	0.982984	0.0290285	0.275223	1	0.402068
1291	ATXN7L3	4	10.7798	14.2398	0.373464	0.0735692	0.827144	0.0290114	0.157607	0.926713	0.402068
330	ADGRF5	4	10.5949	13.2238	0.233967	0.119502	0.935658	0.0290579	0.215847	1	0.402178
17344	UBQLNL	4	9.16959	11.325	0.000682621	0.0660227	0.765852	0.0291806	0.147614	0.87993	0.403578
18148	ZFYVE19	4	10.1418	12.6164	0.361946	0.125484	0.920453	0.0292324	0.222663	0.993108	0.403998
18614	ZNF75A	4	6.43919	7.63902	0.328224	0.0664776	0.800242	0.0292648	0.148172	0.906319	0.404147
4436	DRAM2	4	12.1771	31.8067	1.1212	0.0161923	0.46369	0.0293133	0.0647077	0.612561	0.404519
6881	GTF2H4	4	6.48623	9.03838	0.48907	0.173452	0.965418	0.0293386	0.276844	1	0.40457
10976	ODC1	4	11.3413	13.5395	0.25712	0.120106	0.902687	0.0293665	0.216355	0.982074	0.404657
1498	BICC1	4	13.6572	16.6197	0.372511	0.0307105	0.58268	0.0294278	0.0940653	0.723011	0.405205
5418	F3	4	10.3415	17.8092	0.778533	0.174177	0.995467	0.0294858	0.277694	1	0.405705
5042	EIF3B	4	4.98847	7.25914	0.776629	0.169458	0.979406	0.0296341	0.272487	1	0.406419
5051	EIF3L	4	15.5209	22.136	0.495664	0.00115134	0.0618582	0.029646	0.0189818	0.144379	0.406419
10777	NRDE2	4	5.83761	9.36185	0.65814	0.00366462	0.120525	0.0296416	0.0303026	0.22721	0.406419
13463	RFPL1	4	11.036	13.6915	0.146582	0.122937	0.870673	0.0295893	0.219555	0.960167	0.406419
13606	RLF	4	11.7312	15.5948	0.509037	0.174771	0.978692	0.0296067	0.278357	1	0.406419
954	ARHGEF15	4	13.062	18.6452	0.255685	0.0353168	0.652099	0.0296923	0.10207	0.784195	0.406608
5109	ELOVL2	4	9.90585	10.6844	0.143207	0.00111879	0.0651929	0.0297032	0.0188919	0.149629	0.406608
3604	CRYBB2	4	15.7249	20.3053	0.23851	0.121549	0.932329	0.0297877	0.217929	1	0.407049
5242	EPS15	4	18.7094	23.2327	0.52206	0.138217	0.880615	0.0298148	0.237722	0.966213	0.407049
9921	MRPS26	4	7.02673	9.85996	0.552581	0.155871	0.955829	0.0298222	0.257797	1	0.407049
16421	TMEM132C	4	10.8522	14.3582	0.371069	0.131726	0.879672	0.0298155	0.230425	0.96567	0.407049
10285	NAV2	4	9.06824	9.04359	-0.0161712	0.0354347	0.594605	0.0299327	0.102222	0.733585	0.408261
10527	NHP2	4	6.83817	13.3217	0.850202	0.176618	0.978172	0.029983	0.280465	1	0.40846
11019	OOEP	4	12.1442	14.6326	0.031113	0.00878398	0.290443	0.0299909	0.0465221	0.431579	0.40846
15456	SRR	4	16.7708	21.6169	0.384325	0.0102258	0.317673	0.0300468	0.0501636	0.462299	0.408924
241	ADA2	4	12.163	19.2805	0.648024	0.151217	0.976619	0.0302398	0.252195	1	0.409382
3368	COL26A1	4	14.3029	20.1088	0.453923	0.0688832	0.798723	0.0301799	0.151576	0.905255	0.409382
6388	GGT6	4	8.81248	14.0971	0.551167	0.125569	0.948456	0.0302607	0.222708	1	0.409382
6652	GPKOW	4	11.7561	14.815	0.323033	0.087839	0.878357	0.0301871	0.1769	0.964953	0.409382
9673	MKL2	4	22.2171	26.2331	0.28162	0.00988556	0.305046	0.0302987	0.0495044	0.447865	0.409382
10675	NOTCH2	4	10.6597	23.9724	0.713213	0.0656914	0.847798	0.0302782	0.147084	0.942997	0.409382
12077	PIM1	4	6.77293	9.42256	0.456879	0.0695237	0.788527	0.0301705	0.15239	0.896867	0.409382
14575	SLAMF7	4	16.1031	20.0698	0.136622	0.137504	0.873958	0.0301354	0.237017	0.962018	0.409382
17433	UNC13D	4	10.4946	13.1607	0.355403	0.16083	0.969421	0.030259	0.263356	1	0.409382
17598	VBP1	4	11.5358	14.091	0.200965	0.0818814	0.800374	0.0301913	0.16881	0.90636	0.409382
10764	NR4A2	4	12.5419	14.0586	0.166697	0.0788528	0.78029	0.0303546	0.165145	0.890311	0.409841
10232	NABP1	4	7.44582	12.9709	0.749753	0.178714	0.996768	0.0304115	0.282688	1	0.410314
16443	TMEM151B	4	5.10083	8.87039	0.774081	0.0380271	0.667381	0.030551	0.106761	0.798015	0.4119
9913	MRPS18B	4	6.34724	13.5239	1.13209	0.179606	0.997054	0.0305943	0.283529	1	0.412188
4575	DummyGuide_1088	1	11.0027	18.0846	0.669049	0.0614614	0.969269	0.0307307	0.141337	1	0.413135
7008	HCCS	4	15.178	27.1048	0.736487	0.0437116	0.746412	0.0307234	0.11589	0.864354	0.413135
10346	NDC1	4	13.6828	17.5654	0.323059	0.0742675	0.848187	0.0306955	0.15849	0.943246	0.413135
7522	IDI1	4	10.4526	16.0655	0.667297	0.180527	0.988279	0.0307834	0.284576	1	0.413547
2861	CEP135	4	5.83127	7.72291	0.215036	0.0347347	0.649052	0.0308851	0.101089	0.781564	0.414319
7542	IFI44	4	14.7004	20.693	0.402726	0.0939306	0.769568	0.0308807	0.184477	0.882774	0.414319
8019	KARS	4	4.98649	8.50387	0.7008	0.17857	0.974794	0.030941	0.282631	1	0.414477
12331	PNPLA5	4	16.1837	20.9772	0.184254	0.053333	0.76329	0.0309245	0.129809	0.877882	0.414477
11397	ORMDL3	4	11.5116	17.5433	0.319111	0.01191	0.344983	0.0309979	0.0548393	0.491852	0.414942
13643	RNF11	4	24.4293	30.0776	0.250271	0.00457697	0.163935	0.0311316	0.0340154	0.284248	0.416435
5370	EXOC1	4	12.9953	19.6616	0.547656	0.00877039	0.294517	0.03119	0.0464949	0.436113	0.416919
4966	EFCAB14	4	8.36938	12.4747	0.491385	0.183361	0.983469	0.0313669	0.287738	1	0.418805
15210	SOX15	4	14.9199	21.5033	0.495991	0.183404	0.976212	0.0313757	0.287765	1	0.418805
136	ACBD7	4	19.3702	25.9382	0.177456	0.057837	0.676075	0.0315514	0.136197	0.805525	0.419455
3020	CHN2	4	12.8157	16.1814	0.29312	0.172344	0.917007	0.031551	0.275733	0.990928	0.419455
11934	PGK2	4	12.2921	21.6148	0.817259	0.184193	0.990201	0.0315388	0.288585	1	0.419455
15140	SNX10	4	10.6706	14.6669	0.340482	0.184289	0.948182	0.0315587	0.288687	1	0.419455
15520	ST3GAL5	4	6.62432	7.74854	0.16846	0.0913149	0.867709	0.031525	0.181219	0.957892	0.419455
15556	STARD3	4	9.75666	15.0693	0.51673	0.183926	0.947383	0.0314835	0.288238	1	0.419455
6295	GBP4	4	7.59312	12.3352	0.702381	0.120929	0.91393	0.0316238	0.217261	0.988857	0.420023
3710	CTNNBIP1	4	15.559	25.6503	0.647515	0.185163	0.994647	0.0317393	0.289504	1	0.42104
5104	ELOA3D	1	6.33092	15.2689	1.15005	0.0634906	0.968255	0.0317453	0.144031	1	0.42104
1706	C11orf57	4	7.96842	10.8468	0.389367	0.0278851	0.578704	0.0318699	0.0890445	0.719601	0.421695
4714	DummyGuide_1227	1	4.18471	5.66599	0.362556	0.0637692	0.968115	0.0318846	0.144436	1	0.421695
12885	PSMD4	4	4.34144	6.75865	0.416423	0.0618206	0.748318	0.031884	0.141744	0.865586	0.421695
13708	RNF24	4	25.8182	25.77	0.213326	0.00140952	0.0641846	0.0318823	0.0205394	0.148168	0.421695
2176	CALML5	4	14.9458	19.4498	0.476833	0.109516	0.848799	0.0319227	0.203817	0.943675	0.421902
1631	BST2	4	15.39	13.5646	-0.197712	0.000375045	0.0246653	0.032009	0.0121896	0.0799531	0.422744
13243	RAPSN	4	12.1958	15.7288	0.444505	0.187171	0.991323	0.0321558	0.291771	1	0.424385
8737	LEMD2	4	12.4052	14.2004	0.154529	0.0751697	0.832	0.0322058	0.159689	0.930009	0.424745
9400	MC5R	4	14.2164	17.9351	0.217505	0.00473364	0.144925	0.0324105	0.0345863	0.259345	0.426545
10102	MYADM	4	9.13192	10.5716	0.18565	0.00108593	0.0523359	0.0324037	0.0187701	0.129709	0.426545
12948	PTH2	4	12.2483	16.7607	0.358835	0.15843	0.940802	0.0323909	0.260434	1	0.426545
13815	RPP30	4	13.0187	21.5179	1.2828	0.027162	0.583744	0.0325946	0.0877334	0.723709	0.428667
17076	TSPAN18	4	8.43164	12.8055	0.544492	0.189972	0.959086	0.032739	0.294783	1	0.430264
6594	GOLGB1	4	8.51867	12.8859	0.502703	0.160175	0.940533	0.0328046	0.262555	1	0.430523
18626	ZNF773	4	13.2287	17.5586	0.350017	0.00444651	0.148706	0.032804	0.0334419	0.264193	0.430523
1230	ATP5I	4	7.48262	11.8039	0.621724	0.190761	0.994491	0.0329037	0.295615	1	0.431521
5214	EPHA10	4	10.3261	17.608	0.700839	0.191509	0.981611	0.03306	0.296453	1	0.433268
2050	C8B	4	18.356	19.2605	0.137477	0.00228685	0.0746685	0.0331518	0.0250512	0.163839	0.433333
2588	CD200R1L	4	15.8473	23.0121	0.551423	0.191919	0.989923	0.0331459	0.29679	1	0.433333
11574	PAQR4	4	13.8402	16.3536	0.4883	0.00900965	0.268651	0.0331063	0.047072	0.407496	0.433333
13402	REC114	4	26.2648	25.8212	0.0176043	0.000559615	0.0334691	0.0331574	0.0143726	0.0972997	0.433333
1809	C17orf98	4	15.5245	19.0171	0.215046	0.044054	0.591118	0.0331834	0.116414	0.730244	0.433372
16872	TRAP1	4	9.93393	12.473	0.318163	0.175165	0.951239	0.0332405	0.278795	1	0.433816
13569	RILP	4	11.3741	13.98	0.201403	0.0742997	0.795617	0.0333331	0.158501	0.902662	0.434722
13143	RAB6A	4	9.90261	10.7836	-0.373895	0.00823598	0.267209	0.033408	0.0449474	0.406031	0.435092
16494	TMEM200C	4	15.4885	22.8252	0.539268	0.193065	0.996189	0.0333859	0.298077	1	0.435092
5763	FBXO30	4	11.9682	14.1519	0.148291	0.00474164	0.167004	0.0334801	0.0346159	0.28803	0.435729
9370	MB21D1	4	5.34967	7.84033	0.451215	0.131279	0.900694	0.0335096	0.229979	0.980612	0.435811
15253	SPAM1	4	19.2013	22.8815	0.153403	0.138525	0.951034	0.0335473	0.238012	1	0.435999
2117	CABP7	4	13.4982	15.5695	0.288468	0.0100624	0.262461	0.0337292	0.049911	0.401157	0.436548
5948	FLNB	4	13.7745	16.547	0.289951	0.194221	0.983788	0.0336285	0.299221	1	0.436548
6873	GTF2E1	4	10.0855	13.3404	0.414725	0.0166753	0.376391	0.033704	0.0657427	0.524274	0.436548
9283	MAP3K9	4	12.833	16.0591	0.337768	0.0451523	0.634975	0.0336841	0.118293	0.769072	0.436548
15934	TBC1D19	4	15.1034	14.3501	0.00341281	0.000391965	0.0246814	0.0337189	0.0122291	0.0799531	0.436548
17465	UQCC3	4	14.4293	19.1302	0.487357	0.194303	0.98222	0.0336458	0.299323	1	0.436548
16040	TCP1	4	3.07485	5.29778	0.403774	0.00972481	0.239642	0.0337582	0.0490157	0.375083	0.436621
1171	ATG4C	4	8.62421	15.6862	0.626084	0.0531542	0.666182	0.0338248	0.129596	0.796988	0.437013
6298	GBP7	4	8.98539	21.0278	1.04338	0.195314	0.993979	0.0338583	0.300418	1	0.437013
9073	LSS	4	11.4498	13.2152	-0.0447823	0.0533522	0.675673	0.0338365	0.129809	0.805209	0.437013
17445	UNC93B1	4	9.68474	14.1359	0.286514	0.0503597	0.640583	0.0339251	0.125949	0.774016	0.437573
5305	ERVFRD-1	4	8.62555	15.1856	0.774286	0.0902198	0.872302	0.0340297	0.17996	0.96119	0.438432
8595	KTI12	4	7.81791	11.4315	0.573815	0.0146524	0.358064	0.0340385	0.0612173	0.506383	0.438432
13431	REPIN1	4	13.1467	18.6501	0.494148	0.187504	0.954735	0.0341618	0.29213	1	0.439719
16220	THEGL	4	9.61292	10.3929	0.0146686	0.00365095	0.129362	0.0344112	0.0302295	0.238879	0.442626
3031	CHRDL2	4	13.8439	14.8076	0.244421	0.0210729	0.36976	0.0344574	0.0754555	0.518039	0.442916
4202	DIO1	4	18.2792	21.6948	0.218531	0.00894919	0.256879	0.0345043	0.0469594	0.394845	0.443215
13717	RNF40	4	11.4373	16.1427	0.498685	0.156413	0.939276	0.0345281	0.25831	1	0.443216
6286	GATS	4	12.9474	15.0044	0.312557	8.95e-05	0.00667601	0.0345603	0.00766735	0.0352483	0.443326
8561	KRTAP4-3	4	12.6774	15.24	0.308216	0.0443668	0.606395	0.0346533	0.116895	0.743436	0.444216
8026	KAT7	4	8.86128	10.443	0.232316	0.173614	0.905815	0.0347365	0.277044	0.983934	0.444978
3391	COL9A2	4	14.0951	19.2971	0.263119	0.137934	0.880106	0.0349673	0.237432	0.965855	0.447323
10805	NSD3	4	11.3357	16.4731	0.547366	0.0356104	0.632814	0.0349467	0.102586	0.767546	0.447323
18352	ZNF383	4	10.8768	13.2216	0.144404	0.00311378	0.104177	0.0350185	0.0284719	0.205463	0.447673
3940	DBT	4	14.2081	23.5485	0.639721	0.0038994	0.146794	0.0350424	0.0311986	0.261814	0.447674
8447	KRI1	4	7.80114	37.9373	1.97698	0.0844118	0.877737	0.035179	0.172522	0.964644	0.449113
5331	ETFA	4	15.0912	17.8964	0.261318	0.157728	0.901209	0.0352344	0.259613	0.980978	0.449209
11101	OR1E2	4	11.6667	13.9	0.136897	0.00900636	0.241298	0.0352149	0.047072	0.376794	0.449209
9258	MAP2K1	4	19.4107	23.8625	0.214541	0.00653836	0.169505	0.0353615	0.0399701	0.290974	0.450217
13835	RPS23	4	9.85766	14.6663	0.557128	0.157351	0.921206	0.0353485	0.25925	0.993345	0.450217
6171	GAA	4	13.2454	15.8789	0.228081	0.0611023	0.72052	0.0354026	0.140914	0.842783	0.450435
7227	HLA-F	4	20.0106	26.0792	0.343822	0.203291	0.968256	0.0355484	0.309677	1	0.451371
10744	NR0B1	4	23.9947	26.2906	0.0711021	0.00268691	0.0874906	0.0355445	0.0267538	0.181927	0.451371
16249	THY1	4	13.9646	14.0772	0.00204729	0.017464	0.349163	0.0355416	0.0677816	0.49635	0.451371
5830	FDXR	4	12.592	13.9287	0.24515	0.00858107	0.219148	0.0356968	0.0458881	0.351996	0.452847
8253	KIAA2013	4	16.7863	29.8337	0.753287	0.178388	0.976907	0.035713	0.282439	1	0.452847
791	AP3B2	4	16.6345	15.3291	-0.109037	0.0448696	0.634935	0.0360398	0.117838	0.769072	0.453181
1318	AZIN2	4	11.4949	12.3602	0.286663	0.0180829	0.436516	0.0359395	0.0691249	0.586168	0.453181
2464	CCDC88A	4	16.7585	14.4269	-0.191828	0.0154049	0.364228	0.0360031	0.0628872	0.512241	0.453181
3403	COMMD3	4	8.69151	10.0506	0.103249	0.0483707	0.61704	0.0360159	0.12315	0.752878	0.453181
5349	ETV7	4	8.98881	11.778	0.280709	0.00681066	0.194331	0.0359501	0.0407326	0.321696	0.453181
8588	KRTAP9-8	2	12.1808	11.3762	-0.131571	0.015453	0.291819	0.0360325	0.0630559	0.433041	0.453181
9439	MCU	4	16.4202	20.3114	0.198524	0.00668601	0.195028	0.0357698	0.0404261	0.322707	0.453181
13820	RPRD2	4	10.0935	14.4114	0.548152	0.204922	0.988201	0.0358965	0.311334	1	0.453181
14007	SAC3D1	4	17.8516	22.6444	0.314618	0.028244	0.426475	0.0360534	0.0896613	0.575694	0.453181
14484	SHISA6	4	11.775	14.3781	0.114302	0.0028225	0.110669	0.0360484	0.0272388	0.214321	0.453181
17280	UBAP1L	4	16.2133	17.9828	0.0983408	0.0589937	0.642557	0.0358863	0.137922	0.775801	0.453181
17412	UHRF1	4	7.02063	33.9068	1.81544	0.0294201	0.56546	0.0358073	0.0918198	0.708109	0.453181
17482	UROD	4	7.04213	8.03698	0.0660058	0.000191614	0.0124817	0.0360268	0.00967646	0.0515485	0.453181
15336	SPIN1	4	9.30922	12.4463	0.377811	0.185633	0.892683	0.0360903	0.289968	0.974923	0.453341
16693	TNFRSF12A	4	13.6408	16.3237	0.0569001	0.0121963	0.236888	0.0361569	0.0555388	0.371921	0.453873
8034	KAZN	4	20.5276	31.709	0.59177	0.206583	0.99493	0.0362521	0.313198	1	0.454764
18361	ZNF396	4	11.5273	15.0148	0.336424	0.0508244	0.662357	0.0363629	0.126683	0.793728	0.455849
8655	LARP7	4	9.49893	11.0336	0.403159	0.00334812	0.0953112	0.0364351	0.0293086	0.193198	0.455885
12525	PPP1R1B	4	9.56741	11.3341	0.159878	0.00254232	0.105284	0.036417	0.0262662	0.206992	0.455885
18652	ZNF804B	4	15.2878	21.7888	0.580439	0.207453	0.997223	0.0364387	0.314009	1	0.455885
13070	QSOX1	4	6.9173	9.37186	0.42005	0.0773329	0.736962	0.0364773	0.162937	0.857116	0.456064
1112	ASIC2	4	14.3574	19.8404	0.413224	0.178012	0.970819	0.0366331	0.282076	1	0.457097
2973	CHCHD2	1	11.2484	15.6603	0.44382	0.0732415	0.963379	0.0366207	0.15728	1	0.457097
10841	NTN1	4	13.3871	18.6429	0.461626	0.208186	0.991786	0.0365962	0.314814	1	0.457097
15961	TBCC	4	3.39672	4.69938	0.320566	0.0460492	0.63281	0.0367179	0.119663	0.767546	0.45785
8295	KIF9	4	9.31646	9.98254	0.0120282	0.0886267	0.801293	0.0368006	0.178017	0.907022	0.45857
13827	RPS15A	1	2.68769	11.5417	1.76594	0.0736489	0.963176	0.0368244	0.157619	1	0.45857
5724	FBLN7	4	6.07527	8.44888	0.355001	0.203301	0.903391	0.0369024	0.309677	0.982462	0.459235
15424	SRCAP	4	9.36622	12.746	0.413103	0.0635879	0.710342	0.0369576	0.144199	0.834079	0.459617
5621	FAM46C	4	22.3014	29.7669	0.357095	0.0502444	0.649556	0.0370217	0.125806	0.781895	0.46011
10080	MUL1	4	8.32547	12.9556	0.482525	0.189747	0.944564	0.0370753	0.294517	1	0.460166
14904	SLC6A17	4	5.65558	11.3639	0.54453	0.0409067	0.654359	0.0370714	0.111361	0.786254	0.460166
6683	GPR155	4	7.46131	11.1936	0.448638	0.21155	0.976241	0.037321	0.31905	1	0.462043
10502	NFKBIE	4	13.4218	18.3555	0.389269	0.11688	0.892345	0.0373251	0.212853	0.974724	0.462043
13127	RAB3GAP2	4	8.23886	9.27611	0.262565	0.00178428	0.0700527	0.0373054	0.0226474	0.15694	0.462043
17556	UTP14A	4	6.03925	13.4101	0.945208	0.211349	0.982162	0.0372777	0.3188	1	0.462043
9539	METTL15	4	9.47941	10.4264	0.28254	0.101185	0.799189	0.0374041	0.193103	0.905557	0.462715
8474	KRT34	4	14.6255	15.5796	0.162726	0.00668477	0.210252	0.0374967	0.0404261	0.340948	0.463556
10571	NKX2-4	4	11.2408	14.7896	0.237603	0.151033	0.891226	0.0375463	0.252012	0.974239	0.463863
488	AKAP10	4	11.4406	12.1241	-0.189759	0.0589548	0.701772	0.0376447	0.137895	0.826892	0.464772
2348	CCDC115	4	19.9854	125.308	2.48846	0.130926	0.931684	0.0377664	0.229531	0.999645	0.464863
5311	ESCO2	4	9.86474	10.2134	-0.344459	0.0136386	0.337483	0.0379324	0.0590165	0.483659	0.464863
6353	GEMIN4	4	4.91419	8.71525	0.578367	0.0616026	0.733035	0.0380055	0.141442	0.853502	0.464863
7184	HIST1H4B	4	7.8087	13.2502	0.840663	0.214054	0.99557	0.0378631	0.321535	1	0.464863
9930	MRPS5	4	11.4391	20.6493	0.765708	0.214717	0.959569	0.0380071	0.322351	1	0.464863
10189	MYOM3	4	10.0552	14.0794	0.223067	0.159444	0.812379	0.0377895	0.261656	0.915421	0.464863
10796	NRSN1	4	11.3343	16.6864	0.295924	0.0697039	0.585555	0.0377165	0.152571	0.725462	0.464863
11465	OXSM	4	17.1365	17.3511	-0.290705	0.00527952	0.171881	0.0377885	0.0363371	0.293789	0.464863
12004	PHTF1	4	8.50804	22.8345	1.23452	0.214909	0.996334	0.0380487	0.322561	1	0.464863
12531	PPP1R32	4	16.9677	20.819	0.281644	0.0450427	0.640344	0.0380272	0.118116	0.773876	0.464863
13026	PVR	4	8.55391	11.1608	0.131501	0.0416733	0.557198	0.0379402	0.11242	0.700522	0.464863
13244	RARA	4	8.67931	16.9425	0.689795	0.0479448	0.698286	0.0380167	0.122518	0.824196	0.464863
13590	RIOX1	4	14.4811	23.1579	0.5607	0.0475547	0.560091	0.0380392	0.122003	0.703358	0.464863
13637	RNASET2	4	15.9687	19.6855	0.101703	0.00387718	0.0956619	0.0379975	0.0310953	0.193681	0.464863
14761	SLC2A7	4	22.8062	32.9706	0.299332	0.00540116	0.117811	0.0378018	0.0365944	0.223582	0.464863
16387	TMEFF2	4	12.0202	17.918	0.55207	0.169644	0.933223	0.0379826	0.272702	1	0.464863
7058	HECW1	4	14.6607	20.3043	0.488104	0.157426	0.896433	0.0381249	0.25932	0.977765	0.46501
8816	LIMK1	4	14.5386	19.9086	0.647186	0.0310431	0.503101	0.0381895	0.0944731	0.650328	0.46501
11958	PHB2	4	2.95804	4.61254	0.540297	0.215649	0.988717	0.0382095	0.323283	1	0.46501
16155	TFB2M	4	15.7443	18.634	0.134665	0.0273728	0.470737	0.038164	0.0880984	0.619578	0.46501
16339	TM2D2	4	8.72392	13.4156	0.493275	0.193205	0.970908	0.0381282	0.298219	1	0.46501
17422	ULK3	4	13.4154	29.3968	1.06343	0.177667	0.956972	0.0381579	0.281701	1	0.46501
5857	FGD2	4	11.2305	16.299	0.252936	0.0662001	0.678932	0.0382898	0.147781	0.807963	0.465686
18341	ZNF350	4	8.81623	11.7779	0.503115	0.206462	0.980094	0.0383388	0.31304	1	0.465979
2589	CD207	4	8.36584	10.9273	0.154548	0.0396339	0.49318	0.0386314	0.10934	0.641052	0.466505
5464	FAM111B	4	8.61492	10.2115	0.141772	0.140933	0.881466	0.0386124	0.240497	0.966726	0.466505
5518	FAM168A	4	16.479	19.0103	0.309568	0.00295178	0.073087	0.0386106	0.027665	0.161484	0.466505
7500	ICA1	4	16.3876	18.8382	0.209986	0.140162	0.922096	0.0385735	0.239769	0.993965	0.466505
12803	PRSS27	4	15.668	17.5041	0.138562	0.0409673	0.635578	0.0386557	0.111477	0.769405	0.466505
13316	RBM15B	4	12.1345	15.8136	0.30078	0.00872599	0.193469	0.0385267	0.046359	0.320738	0.466505
13579	RIMS3	4	8.47351	15.1595	0.612008	0.217388	0.984614	0.0385882	0.324955	1	0.466505
13895	RSL1D1	4	7.46393	11.6319	0.748738	0.210389	0.935235	0.0385359	0.317684	1	0.466505
15232	SP6	4	6.55104	11.6972	0.764853	0.217256	0.971192	0.0385595	0.324836	1	0.466505
16892	TREM1	4	9.24609	12.894	0.33276	0.0688939	0.677294	0.0384565	0.151576	0.806577	0.466505
16959	TRIM62	4	13.3066	17.9993	0.251465	0.122649	0.910533	0.0384123	0.219279	0.986603	0.466505
1335	B3GNT5	4	8.96615	13.981	0.419737	0.0108826	0.253113	0.0387293	0.0520043	0.390762	0.466543
9871	MRPL23	4	17.4194	22.162	0.317	0.112687	0.841775	0.0387335	0.20772	0.938285	0.466543
12794	PRRX1	4	10.6008	13.8127	0.244737	0.0811304	0.785541	0.0386918	0.16779	0.894531	0.466543
2182	CALY	4	12.5924	13.6526	0.13058	0.0102164	0.22526	0.0389002	0.050148	0.358648	0.467651
10395	NDUFB7	4	7.00164	9.77909	0.47717	0.218745	0.934186	0.0388846	0.326386	1	0.467651
14999	SMAP2	4	9.53552	14.2745	0.427422	0.0228174	0.401211	0.0388667	0.078937	0.549079	0.467651
6750	GPSM3	4	13.021	14.964	0.165799	0.0618025	0.692081	0.0390045	0.141742	0.818624	0.468604
121	ACADL	4	18.8157	21.1847	0.0231005	8.9e-05	0.00564237	0.0391967	0.00766735	0.031805	0.46907
126	ACAN	4	12.8421	13.6203	0.046974	0.032807	0.554271	0.0392938	0.0977071	0.697403	0.46907
1229	ATP5H	4	6.24716	7.94937	0.136891	0.0254667	0.415613	0.0394169	0.0845013	0.565017	0.46907
3150	CLDN6	4	10.7261	17.7827	0.570596	0.0510612	0.654442	0.0392969	0.126973	0.786303	0.46907
8183	KDM6A	4	11.1671	13.8476	0.16066	0.0802642	0.745517	0.0393672	0.166908	0.863531	0.46907
9445	MDGA1	4	17.7578	19.3972	0.00365884	0.00307037	0.0609128	0.0393594	0.0282334	0.142848	0.46907
9476	MED20	4	4.79358	7.44106	0.602353	0.0185141	0.374015	0.0393378	0.0701158	0.521971	0.46907
10807	NSF	4	3.89844	6.61931	0.560024	0.220094	0.955824	0.0391797	0.328007	1	0.46907
12716	PROCA1	4	15.7823	17.8341	0.256452	0.119924	0.904016	0.0393951	0.216151	0.982867	0.46907
13358	RBP3	4	13.6182	21.4617	0.434825	0.00430658	0.128366	0.0393651	0.0328009	0.237601	0.46907
14679	SLC25A10	4	18.3015	23.8413	0.317721	0.0102429	0.247252	0.0393946	0.0502077	0.383798	0.46907
15810	SZT2	4	14.6179	18.7259	-0.114916	0.0951889	0.804092	0.039154	0.185897	0.909196	0.46907
16570	TMEM37	4	9.3395	9.96374	0.0866551	0.00483562	0.132058	0.0391259	0.0349065	0.24264	0.46907
17777	WDR48	4	11.4633	14.3844	0.286365	0.221183	0.962937	0.0394185	0.329291	1	0.46907
18058	ZC3HAV1	4	14.6758	16.6113	-0.126772	0.0439524	0.585983	0.0391875	0.116255	0.725764	0.46907
5323	ESRRB	4	11.3731	12.7991	0.109791	0.0223421	0.41306	0.0396698	0.077799	0.561994	0.471462
17265	UACA	4	14.2991	15.9264	-0.0148067	0.0893768	0.730437	0.0396668	0.178982	0.85111	0.471462
8322	KLF10	4	8.8288	12.8379	0.433602	0.00971231	0.204051	0.0397266	0.048992	0.333604	0.471838
14185	SDHD	2	6.86897	19.3728	1.4731	0.122445	0.980335	0.0397702	0.219075	1	0.472057
15038	SMIM13	4	11.7771	13.3541	-0.0945367	0.00184935	0.0560563	0.0398456	0.0229847	0.135184	0.472653
17639	VMO1	4	9.29885	11.5371	0.133981	0.0470684	0.594063	0.0398821	0.121236	0.733159	0.472787
281	ADAMTS6	4	19.1372	23.7097	0.300005	0.0525435	0.673012	0.0401728	0.128822	0.803007	0.47285
465	AIFM1	4	14.3819	19.1757	0.1853	0.00676987	0.196172	0.0400619	0.0406677	0.324171	0.47285
2402	CCDC182	4	8.03822	12.9964	0.610363	0.165934	0.959047	0.0399649	0.268942	1	0.47285
5781	FBXO5	4	3.05699	4.68778	0.703395	0.0785566	0.675284	0.0400968	0.164729	0.80495	0.47285
6085	FRRS1	4	4.94634	10.7695	1.02728	0.22469	0.995466	0.04019	0.332768	1	0.47285
6263	GART	4	6.4151	7.88539	0.208329	0.0783358	0.694465	0.0400742	0.164474	0.820555	0.47285
6432	GJA8	4	15.291	14.011	0.116555	0.00259376	0.0667189	0.0401482	0.0263627	0.151983	0.47285
7003	HBS1L	4	13.6294	18.8009	0.384308	0.0441659	0.573157	0.0401285	0.116611	0.714669	0.47285
9680	MKRN3	4	16.4446	20.3343	0.146631	0.00077347	0.0338682	0.0400873	0.0165417	0.0980494	0.47285
9761	MOG	4	13.2606	15.6785	0.215943	0.00514487	0.13217	0.0400432	0.0359959	0.242797	0.47285
11516	PAF1	4	9.68407	12.6106	0.349089	0.163645	0.951281	0.0401423	0.266335	1	0.47285
17334	UBL7	4	8.90806	12.8077	0.503553	0.0879845	0.82362	0.0399184	0.177083	0.923648	0.47285
7834	IQCE	4	14.7836	19.0606	0.220026	0.132275	0.921864	0.0402406	0.230955	0.993772	0.472959
15152	SNX21	4	13.6369	15.1416	0.177345	0.170231	0.916418	0.0402497	0.273307	0.990634	0.472959
3345	COG6	4	10.7547	13.2775	0.230076	0.055314	0.604796	0.0404355	0.132745	0.741912	0.474569
10017	MTG2	4	5.70618	8.58852	0.30771	0.114756	0.790454	0.0404373	0.210231	0.898435	0.474569
383	ADSL	4	2.94915	6.37766	0.900388	0.226749	0.995399	0.0406449	0.335077	1	0.476409
8099	KCNJ4	4	8.18399	10.0896	0.130924	0.0350035	0.490032	0.0406272	0.101556	0.638243	0.476409
9238	MAN2B1	4	9.86458	14.4571	0.5242	0.0290455	0.434703	0.0407008	0.0911512	0.584444	0.476766
86	ABHD16A	4	6.15787	7.75915	0.368174	0.149814	0.913965	0.0407321	0.25059	0.988857	0.476835
172	ACP5	4	12.1172	14.4425	0.143948	0.00730209	0.135302	0.0407941	0.0423449	0.246715	0.476973
2741	CDK19	4	17.0685	19.1268	0.0228676	0.00487334	0.133283	0.0408495	0.0350574	0.244077	0.476973
3074	CHUK	4	4.87084	7.68937	0.53747	0.160491	0.950863	0.0408479	0.262938	1	0.476973
10645	NOL11	4	5.97612	20.9373	1.45044	0.106946	0.876721	0.0408059	0.200527	0.963778	0.476973
15105	SNED1	4	16.4781	19.8567	0.145723	0.100317	0.757067	0.0408965	0.191954	0.872812	0.476973
16861	TRAF5	4	12.5954	15.3678	0.353144	0.227789	0.967011	0.0408752	0.336031	1	0.476973
1182	ATMIN	4	13.9517	11.545	-0.603382	0.00260171	0.0872055	0.0410493	0.0263627	0.181606	0.47816
15867	TAMM41	4	15.076	19.4704	0.206187	0.121249	0.836965	0.0410357	0.21764	0.934159	0.47816
6917	GUSB	4	16.3228	19.7936	0.244268	0.193052	0.935627	0.0411283	0.298077	1	0.478784
15592	STK17B	4	11.8229	11.3047	-0.0252392	0.00336247	0.113228	0.0411542	0.0293301	0.217793	0.478788
10610	NME2	4	11.0153	13.543	0.255709	0.0290076	0.443762	0.0412016	0.0911374	0.593185	0.479042
10237	NACC1	4	9.15022	11.2125	0.403503	0.0299346	0.419408	0.0412434	0.092625	0.56861	0.479231
16633	TMEM97	4	8.4444	12.0138	0.468896	0.0159028	0.343009	0.0412977	0.0640638	0.48967	0.479565
2651	CD8A	4	9.48561	11.0098	0.146609	0.173043	0.888208	0.0414774	0.276402	0.971903	0.48056
7163	HIST1H2BF	4	13.0303	17.2003	0.268686	0.0336019	0.533142	0.0414357	0.0991594	0.677656	0.48056
13258	RASAL2	4	13.7497	14.8115	0.0856004	0.00744081	0.146002	0.0414859	0.0427146	0.260749	0.48056
18489	ZNF579	4	19.6244	21.393	-0.000861065	0.00452833	0.132585	0.0414593	0.0338192	0.243273	0.48056
14600	SLC13A4	4	20.7797	19.6274	0.162117	0.0132452	0.287093	0.0415324	0.0580784	0.427618	0.480802
4257	DMC1	4	10.3788	12.0772	0.251507	0.00763127	0.170822	0.0416384	0.0430901	0.292619	0.481732
11688	PCDHB6	4	8.51469	11.0559	0.385545	0.0537629	0.585932	0.0416674	0.130351	0.72575	0.48177
10169	MYO1F	4	13.9889	17.4415	0.268644	0.0749389	0.750458	0.0417833	0.159361	0.867432	0.482813
2729	CDIPT	4	9.13375	9.29354	-0.0375507	0.00482987	0.13131	0.0419377	0.0348919	0.241619	0.483386
6734	GPR88	4	11.3092	26.4252	1.0683	0.232364	0.994583	0.0418929	0.341009	1	0.483386
7292	HOGA1	4	9.38984	13.5811	0.371743	0.0270007	0.420859	0.0419505	0.0874261	0.569959	0.483386
9365	MAU2	4	9.81484	11.5022	-0.0502117	0.0748698	0.740132	0.0419618	0.159286	0.859522	0.483386
15032	SMG8	4	5.68923	9.78769	0.115705	0.000164126	0.00882316	0.0419373	0.00926785	0.0417325	0.483386
2955	CGB1	4	11.4722	12.4625	-0.0698487	0.10904	0.817224	0.0419886	0.203214	0.919	0.483397
10194	MYPN	4	7.87902	10.5558	0.174669	0.0353669	0.542525	0.0421217	0.102101	0.686308	0.484632
6312	GCK	4	18.2959	17.2993	0.00193331	0.00107584	0.0403927	0.0422275	0.0186645	0.109977	0.485551
17237	TXNDC17	4	17.3534	25.8445	0.563768	0.234344	0.99638	0.0423357	0.343217	1	0.486498
10620	NMNAT2	4	8.96637	12.3462	0.412607	0.0590964	0.658895	0.0423666	0.138036	0.790514	0.486555
5932	FKBP4	4	11.1629	12.0958	0.0823724	0.0870579	0.725316	0.0424665	0.176088	0.847037	0.487106
10972	OCM2	4	11.6368	18.2481	0.544763	0.234819	0.95744	0.0424422	0.343698	1	0.487106
15730	SV2C	4	9.07195	12.1619	0.278955	0.13088	0.853175	0.042505	0.229497	0.947388	0.487249
133	ACBD4	4	15.3635	17.4366	-0.111144	0.00530624	0.117185	0.0425728	0.0363753	0.222752	0.487293
550	ALDOC	4	11.2991	21.5432	0.650622	0.162446	0.945837	0.04267	0.265122	1	0.487293
12619	PRDM10	4	6.27836	8.40443	0.265579	0.00875051	0.194047	0.0427096	0.0464235	0.321481	0.487293
14071	SBK3	4	15.4795	19.7781	0.0893662	0.129067	0.796465	0.0426518	0.227418	0.903569	0.487293
14113	SCGB2B2	4	6.75052	9.5973	0.367395	0.149547	0.833186	0.0426318	0.250299	0.931091	0.487293
14188	SDR16C5	4	11.8964	39.0296	1.01141	0.101327	0.775352	0.0427055	0.193276	0.887018	0.487293
16496	TMEM202	4	12.9313	14.7649	0.187984	0.153355	0.928294	0.0427168	0.254807	0.997671	0.487293
18091	ZDHHC20	4	13.8177	22.8474	0.449366	0.0361532	0.458423	0.0427075	0.103656	0.607409	0.487293
12782	PRRC1	4	15.5045	17.0645	0.15012	0.06496	0.645559	0.042766	0.146227	0.778534	0.487559
2673	CDC37L1	4	11.5563	13.9958	0.287286	0.182049	0.948953	0.0429073	0.286421	1	0.488279
13191	RADIL	4	13.8239	15.4947	0.181341	0.183455	0.839298	0.0428849	0.287765	0.936192	0.488279
17538	USP47	4	11.0644	12.0521	-0.0602781	0.00337499	0.0817202	0.042857	0.0293438	0.173821	0.488279
2996	CHI3L1	4	19.2912	22.9781	0.169713	0.00188082	0.0566833	0.0429694	0.0231131	0.136312	0.488393
12075	PILRA	4	12.9284	17.7312	0.321931	0.172461	0.908036	0.0429561	0.275896	0.985322	0.488393
16024	TCF25	4	16.5718	16.0093	-0.0772114	0.000740647	0.0317563	0.0430562	0.0162581	0.0940701	0.489083
16942	TRIM45	4	7.76016	14.0729	0.727383	0.229062	0.967591	0.0431154	0.337218	1	0.489426
17966	YPEL4	4	12.2388	13.657	0.216177	0.170838	0.924012	0.0431386	0.274048	0.994885	0.489426
13822	RPRML	4	12.6572	14.3986	0.104196	0.0117199	0.224999	0.0432104	0.0543783	0.358447	0.489945
380	ADRB2	4	11.5759	11.2845	-0.29829	0.024053	0.430559	0.0433051	0.0814979	0.580038	0.490721
9166	MAD2L1BP	4	12.9055	18.3407	0.568128	0.238872	0.993863	0.0433534	0.347865	1	0.490972
13974	RYR1	4	11.7174	14.1031	0.252469	0.0138236	0.25433	0.0434312	0.0594877	0.392182	0.491557
8320	KLC4	4	9.98464	14.3086	0.390164	0.227778	0.938673	0.0434624	0.336031	1	0.491613
4399	DPF3	4	12.8102	15.9275	0.232273	0.114709	0.847034	0.0435577	0.210165	0.942579	0.492393
9887	MRPL41	4	9.58095	15.7342	0.767748	0.240513	0.996141	0.0437239	0.349333	1	0.493975
7019	HCRTR1	4	12.9792	12.8246	-0.0513265	0.0874687	0.757306	0.0437783	0.176576	0.87298	0.493994
9094	LURAP1	4	6.68061	10.4459	0.579597	0.195613	0.951209	0.0437555	0.300699	1	0.493994
5941	FLAD1	4	8.78001	11.0861	0.413994	0.240886	0.993875	0.0438083	0.349759	1	0.494036
7269	HNRNPA1	1	18.4084	46.9141	1.30377	0.0876927	0.956154	0.0438464	0.176765	1	0.494167
13295	RBBP4	2	22.2358	21.2925	-0.150978	0.00832115	0.149067	0.0440147	0.0452014	0.264661	0.495766
3118	CLCA4	4	7.90508	16.1216	0.805879	0.0328618	0.53106	0.0441023	0.0978394	0.676128	0.495799
10987	OGDHL	4	12.072	14.0173	0.109585	0.0138558	0.29602	0.0441053	0.0595523	0.437741	0.495799
14646	SLC20A2	4	13.4341	22.4015	0.696907	0.242277	0.992281	0.0441233	0.351133	1	0.495799
14672	SLC23A3	4	16.9843	23.1331	0.28633	0.0611126	0.633825	0.0440843	0.140921	0.768275	0.495799
16309	TKTL2	4	21.8945	24.9192	0.148117	0.00549081	0.111868	0.0441729	0.0366858	0.215819	0.496008
17936	XYLT2	4	12.4702	17.3168	0.505882	0.242592	0.994924	0.0441948	0.351509	1	0.496008
3156	CLEC10A	4	20.7029	21.6865	0.3012	0.00181328	0.0561528	0.0443242	0.0227756	0.135376	0.496508
6356	GEMIN7	4	10.1941	10.9185	0.346771	0.00719326	0.18318	0.0443302	0.0419603	0.307961	0.496508
9652	MINDY3	4	16.3081	18.3092	0.237564	0.243255	0.981625	0.0443453	0.352073	1	0.496508
16594	TMEM56	4	22.1338	30.6643	0.552368	0.0438425	0.616441	0.0443453	0.1161	0.752505	0.496508
17610	VDAC3	4	26.2473	27.7964	0.0861703	0.000470917	0.0212559	0.0444709	0.0132603	0.0727628	0.497618
5067	EIF4G3	4	12.2801	13.5804	0.157126	0.0661902	0.628002	0.0445935	0.147781	0.763388	0.498394
10657	NOMO2	4	8.96777	11.8914	0.252301	0.0836353	0.69122	0.0445813	0.171408	0.817863	0.498394
10651	NOL7	4	3.56932	10.1067	0.937756	0.244548	0.983108	0.0446391	0.35355	1	0.498607
5441	FAF1	4	7.12246	10.0295	0.428241	0.244941	0.993923	0.0447285	0.353927	1	0.499309
5432	FABP3	4	26.8441	95.6505	0.685711	0.0107606	0.221931	0.0448639	0.0517043	0.355316	0.500105
6940	H2AFJ	4	8.69193	11.1968	0.387462	0.245605	0.923079	0.0448799	0.354543	0.994395	0.500105
17055	TSHB	4	15.1619	24.0083	0.6314	0.145031	0.931416	0.0448695	0.245471	0.99953	0.500105
1506	BIK	4	10.7887	15.1284	0.754747	0.121201	0.889029	0.0449594	0.217576	0.972631	0.500203
2462	CCDC86	4	6.5863	14.8867	1.13562	0.247259	0.990116	0.0452571	0.356206	1	0.500203
2765	CDKN1B	4	15.8076	16.8238	0.0309441	0.0121168	0.23465	0.0452948	0.0553529	0.369241	0.500203
3218	CLPSL2	4	9.21087	10.8614	-0.0420679	0.0677092	0.63521	0.0451203	0.149849	0.769258	0.500203
5163	ENGASE	4	14.2978	19.117	0.445208	0.212253	0.927231	0.0451758	0.319726	0.997097	0.500203
6891	GTF3C5	4	14.4421	20.1518	0.442468	0.123677	0.889711	0.0451259	0.220531	0.973208	0.500203
7212	HLA-C	4	12.999	16.4997	0.117129	0.108717	0.806718	0.0451229	0.202711	0.910904	0.500203
7835	IQCF1	4	10.8554	15.2481	0.480823	0.247507	0.995195	0.0453139	0.356316	1	0.500203
11989	PHKG2	4	12.8172	15.7491	0.356875	0.0523297	0.553192	0.0450073	0.128623	0.696627	0.500203
12123	PKDREJ	4	13.1317	15.1084	0.261802	0.0591739	0.608769	0.0453153	0.138112	0.745663	0.500203
12523	PPP1R18	4	14.2178	16.0302	0.257728	0.0929836	0.683854	0.0449691	0.183309	0.811554	0.500203
13375	RCC1	4	3.79834	7.90355	0.674272	0.181419	0.909838	0.0452962	0.285766	0.986335	0.500203
13455	RFC3	4	2.99062	9.69833	1.1013	0.103522	0.849369	0.0450589	0.195928	0.944169	0.500203
13787	RPL29	4	8.74508	10.5924	0.0280445	0.039436	0.508032	0.0451274	0.109083	0.654684	0.500203
15108	SNIP1	4	13.4107	15.4233	0.321012	0.247365	0.944143	0.0452813	0.356237	1	0.500203
17712	VWA5B2	4	13.9091	21.2281	0.57891	0.247462	0.988494	0.0453036	0.356316	1	0.500203
14454	SH3GLB1	4	12.382	17.0627	0.476208	0.247778	0.990435	0.0453759	0.356517	1	0.500577
2206	CANT1	4	12.2035	15.8967	0.366848	0.0112388	0.209219	0.0454192	0.0529977	0.339803	0.50076
7022	HDAC1	4	16.3498	15.6473	0.0318966	0.08072	0.701559	0.0454848	0.167394	0.826707	0.501188
5598	FAM229A	4	8.35519	11.7624	0.348499	0.156939	0.828095	0.0455563	0.258837	0.927336	0.501681
9890	MRPL44	4	8.53004	14.3857	0.655645	0.249682	0.991675	0.0458117	0.35843	1	0.504198
6049	FOXP4	4	15.1264	20.4469	0.367564	0.230124	0.955469	0.0458983	0.338649	1	0.504658
11951	PGS1	4	10.8895	15.4973	0.416609	0.0109803	0.200263	0.0459073	0.0522887	0.329137	0.504658
16798	TP53I11	4	11.4817	15.9567	0.466916	0.197243	0.929565	0.0459384	0.302635	0.998457	0.504703
10907	NUP43	4	9.48125	13.3224	0.659431	0.250384	0.992196	0.045973	0.359246	1	0.504788
17121	TTC19	4	17.9304	25.9508	0.397424	0.109655	0.805883	0.046057	0.203924	0.910289	0.505414
12658	PRICKLE4	4	11.0322	14.3109	0.404195	0.134637	0.82099	0.0461023	0.233514	0.921888	0.505616
2821	CELF1	4	13.9854	19.325	0.342626	0.0188085	0.319379	0.046154	0.0706036	0.463809	0.505887
147	ACKR1	4	14.3225	13.8136	-0.0141705	0.00105156	0.0371743	0.0462327	0.0184481	0.104507	0.505893
207	ACTL6A	4	3.71327	4.58675	0.182486	0.213896	0.927856	0.0462286	0.321452	0.997422	0.505893
4647	DummyGuide_1160	1	6.8732	18.624	1.3176	0.0924709	0.953765	0.0462355	0.182817	1	0.505893
718	ANKRD53	4	9.33762	10.3789	0.235969	0.00175221	0.056293	0.0462968	0.0225383	0.135609	0.506088
15202	SOWAHC	4	7.74019	10.3861	0.482397	0.195538	0.961223	0.0463073	0.300633	1	0.506088
1200	ATP1A1	4	2.97113	5.63867	0.721081	0.218169	0.964259	0.0463909	0.325786	1	0.506707
5973	FMO5	4	8.61665	14.5383	0.777235	0.25302	0.994877	0.0465793	0.361816	1	0.50804
9650	MINDY1	4	8.03115	11.0465	0.466107	0.252997	0.98099	0.0465739	0.361816	1	0.50804
15727	SUZ12	4	14.5739	16.1365	0.126334	0.0223346	0.360233	0.0465943	0.077799	0.508453	0.50804
7050	HEATR6	4	9.58965	16.2288	0.552586	0.06533	0.663668	0.0466772	0.146766	0.794674	0.508648
839	APOBEC3A	4	13.4036	13.7085	0.0787315	0.00658567	0.147309	0.0469027	0.0400739	0.262483	0.508883
2332	CC2D1B	4	8.9061	12.6166	0.568931	0.25378	0.941716	0.0467546	0.362565	1	0.508883
4679	DummyGuide_1192	1	8.66939	10.9003	0.299502	0.0938358	0.953082	0.0469179	0.184407	1	0.508883
4800	DummyGuide_1313	1	12.459	14.1849	0.174061	0.0935687	0.953216	0.0467843	0.184101	1	0.508883
8091	KCNJ12	4	14.2003	18.4276	0.24782	0.014348	0.22517	0.0468177	0.0605633	0.358537	0.508883
10596	NLRP2	4	9.06857	12.3821	0.263729	0.0805534	0.769376	0.0468443	0.167187	0.882608	0.508883
13343	RBM5	4	13.2687	14.6861	0.421695	0.125556	0.851791	0.0467707	0.222707	0.946132	0.508883
14811	SLC35G6	4	17.5332	19.6486	0.209268	0.0177618	0.280479	0.0469209	0.0684554	0.420304	0.508883
15813	TAAR2	4	9.67078	13.4209	0.411972	0.254596	0.994633	0.046943	0.363398	1	0.508883
6207	GADD45G	4	10.8041	11.8228	-0.0503072	0.00365285	0.0909768	0.0470233	0.0302319	0.187141	0.50946
1408	BBS9	4	16.1301	18.1608	0.179421	0.202155	0.934772	0.0471368	0.308405	1	0.510394
5360	EVPL	4	14.1588	15.8431	0.062005	0.0704435	0.625142	0.0471987	0.153463	0.760898	0.51077
2399	CCDC18	4	11.6655	17.5946	0.72113	0.176305	0.94643	0.0472272	0.280158	1	0.510784
14375	SF3B4	4	7.88653	11.8572	0.562773	0.0122797	0.203602	0.0473453	0.0557341	0.332957	0.511766
2898	CERS3	4	12.5335	15.9186	0.195269	0.202337	0.872683	0.0474834	0.308632	0.961291	0.512054
8721	LDHD	4	15.1041	24.6118	-0.268157	0.00485212	0.111832	0.0474584	0.0349931	0.215793	0.512054
9246	MANSC1	4	8.91036	10.6001	0.219224	0.171326	0.861109	0.0475358	0.274642	0.953151	0.512054
9443	MDFI	4	13.0909	15.3349	0.133713	0.00632972	0.135276	0.0475263	0.039458	0.246715	0.512054
10869	NUDT11	4	13.3079	19.4778	0.422814	0.256955	0.985941	0.0474892	0.365597	1	0.512054
10870	NUDT12	4	11.6701	8.41321	-0.331472	0.000491883	0.0208005	0.0475144	0.0135273	0.0717421	0.512054
6052	FOXR2	4	16.9241	20.9933	0.511543	0.00759772	0.187558	0.0475844	0.0430446	0.313276	0.512284
16835	TPRG1L	4	14.7981	17.0954	0.0403649	0.104804	0.682635	0.0476566	0.197537	0.81076	0.512767
6284	GATD1	4	14.8387	15.2007	0.137261	0.114378	0.793263	0.0476867	0.209854	0.900587	0.512796
9551	METTL2A	4	9.09518	9.24171	-0.268416	0.108786	0.780061	0.0477561	0.202821	0.890183	0.513248
649	ANGPT4	4	21.9998	24.2793	0.149954	0.0323941	0.474256	0.0480236	0.0968763	0.622666	0.513263
1299	AURKC	4	17.1997	17.9997	0.000749737	0.00207197	0.0522591	0.0478479	0.0239007	0.129604	0.513263
7621	IGFN1	4	12.8503	14.9909	0.291857	0.209725	0.90597	0.0479543	0.316912	0.983934	0.513263
7919	ITGB1	4	6.89429	9.13874	0.290357	0.0215324	0.346661	0.0479585	0.0762817	0.493606	0.513263
8265	KIF18B	4	20.1598	23.0158	0.401397	0.00274015	0.0758629	0.0480209	0.0268635	0.165319	0.513263
9865	MRPL18	4	4.75229	8.96466	0.71413	0.258704	0.990543	0.0478954	0.367528	1	0.513263
12675	PRKAR2A	4	10.7555	11.5988	-0.0623857	0.00532246	0.0914255	0.0478902	0.0363753	0.187757	0.513263
13697	RNF213	4	11.8406	16.7781	0.619283	0.259288	0.996289	0.0480312	0.36818	1	0.513263
15240	SPACA6	4	15.0755	19.1775	0.406783	0.221899	0.93961	0.0480288	0.330041	1	0.513263
17574	VAC14	4	12.5151	19.5687	0.728502	0.259113	0.992582	0.0479904	0.36797	1	0.513263
10417	NECAP2	4	14.8712	16.7644	0.303072	0.0691429	0.716127	0.0481269	0.151866	0.839338	0.513993
12092	PIP5K1C	4	13.7656	16.5992	0.270395	0.201039	0.875698	0.0481693	0.307051	0.962878	0.514153
15833	TADA2A	4	7.57391	7.75039	0.0212907	0.0272859	0.454069	0.0482897	0.0878641	0.603216	0.515145
1312	AXIN1	4	16.7455	19.2521	0.016721	0.0342284	0.45552	0.0484776	0.10019	0.60463	0.515648
1735	C12orf56	4	17.0648	18.0447	-0.0704678	0.00206979	0.0432623	0.0484171	0.0239007	0.114927	0.515648
2590	CD209	4	12.5378	14.4009	0.103341	0.048	0.554006	0.0485293	0.122592	0.697164	0.515648
4974	EFEMP1	4	13.8504	20.1132	0.631776	0.119592	0.879635	0.0485245	0.215926	0.96567	0.515648
11721	PCGF6	4	8.10903	13.1025	0.642979	0.139293	0.908453	0.0484861	0.238893	0.985545	0.515648
12459	PPARG	4	13.1014	18.4269	0.375607	0.0870223	0.783804	0.0484494	0.176073	0.893378	0.515648
13032	PXDC1	4	15.9645	22.7827	0.399104	0.013238	0.281153	0.0485249	0.0580602	0.421012	0.515648
4918	ECHDC2	4	9.37449	12.9444	0.464036	0.261585	0.978324	0.0485667	0.370611	1	0.515754
12825	PRUNE1	4	12.5842	11.3986	-0.260102	0.00277741	0.0719384	0.0486823	0.0269744	0.15968	0.516688
4226	DKKL1	4	11.399	13.6069	0.111256	0.00565607	0.139916	0.0487642	0.0372581	0.252544	0.517265
7981	JARID2	4	15.3047	17.8614	0.220061	0.180831	0.874247	0.0488268	0.284984	0.962241	0.517634
12367	POLH	4	10.5694	16.1965	0.448405	0.0141171	0.246287	0.0488542	0.0600845	0.382578	0.517634
10619	NMNAT1	4	9.59205	11.5701	0.260447	0.205237	0.878115	0.0490022	0.311635	0.9648	0.518908
1086	ASB16	4	17.0463	21.1236	0.269585	0.103541	0.654252	0.049062	0.195944	0.786176	0.519249
7231	HLTF	4	10.8125	13.1415	0.307135	0.101942	0.783344	0.0491662	0.193976	0.893004	0.519765
7260	HMX1	4	13.9195	17.5379	0.356455	0.077144	0.759735	0.0491567	0.162648	0.874919	0.519765
9503	MEGF9	4	6.91836	8.96034	0.468052	0.0141134	0.229988	0.0492453	0.0600845	0.364073	0.520308
12162	PLA2R1	4	18.5853	17.9864	0.0205177	0.00271023	0.0839476	0.0493158	0.0267538	0.176914	0.520467
16694	TNFRSF13B	4	25.7935	41.0808	0.700149	0.264723	0.992947	0.0493014	0.373952	1	0.520467
605	AMDHD2	4	11.3024	15.4848	0.381184	0.265855	0.98705	0.0495672	0.375156	1	0.521944
3238	CLVS2	4	14.3796	17.8431	0.508254	0.114797	0.840516	0.049554	0.210271	0.93716	0.521944
4445	DRD4	4	17.7001	18.9456	0.168654	0.00585634	0.10383	0.0495484	0.0378202	0.204927	0.521944
10914	NUP88	4	7.10555	8.81445	0.449083	0.13243	0.795075	0.0495574	0.231127	0.902253	0.521944
912	ARGLU1	4	6.55408	8.50392	0.474731	0.252511	0.873214	0.0496423	0.361358	0.961669	0.522359
2956	CGB7	3	17.3351	16.0079	0.227361	0.00267913	0.0508466	0.0496622	0.0267399	0.127279	0.522359
8607	L3MBTL2	4	11.0047	12.8094	0.0541894	0.0353433	0.368362	0.049821	0.102093	0.516495	0.523441
12530	PPP1R27	4	8.22627	12.2611	0.299315	0.0124545	0.207885	0.0498137	0.0560836	0.338191	0.523441
18063	ZCCHC11	4	21.0391	23.6323	-0.1038	0.0726493	0.587822	0.0499619	0.156556	0.727417	0.524628
16297	TIPIN	4	10.0146	11.6019	0.0915487	0.0188137	0.274142	0.0500067	0.070604	0.413483	0.524804
11054	OR10H2	4	16.9149	17.8666	-0.180128	4.12e-05	0.00192247	0.0501014	0.00625413	0.0172109	0.525504
5	A3GALT2	4	7.09189	15.7475	1.08142	0.268539	0.991983	0.0501995	0.37812	1	0.526239
3528	CPVL	4	18.34	21.0058	0.130587	0.138395	0.818699	0.0502377	0.237876	0.920055	0.526345
1869	C1orf216	4	10.93	12.4438	0.220596	0.223469	0.906892	0.0504524	0.331472	0.984365	0.526774
6258	GAR1	4	3.18742	8.15749	0.980816	0.269661	0.994494	0.0504645	0.379216	1	0.526774
8196	KHDRBS2	4	16.8038	20.5123	0.285184	0.269599	0.974459	0.0504498	0.379157	1	0.526774
8766	LGALS9B	1	5.53085	10.4408	0.808842	0.100951	0.949525	0.0504753	0.192773	1	0.526774
9030	LRRC8D	4	9.3256	11.9008	0.226586	0.00590258	0.129558	0.0504136	0.038001	0.239171	0.526774
13294	RBAK-RBAKDN	4	16.2428	24.9738	0.459853	0.269258	0.985498	0.0503692	0.378819	1	0.526774
18608	ZNF74	4	7.27668	10.5373	0.355465	0.162529	0.778755	0.0503749	0.265188	0.88918	0.526774
14295	SERBP1	4	29.224	30.8618	-0.132437	0.00270263	0.0678775	0.0505538	0.0267538	0.153945	0.527301
66	ABCD3	4	10.5306	19.5335	1.00603	0.27034	0.995407	0.0506251	0.379983	1	0.527487
1888	C1QBP	4	7.92606	11.219	0.382717	0.204619	0.893721	0.0506279	0.311056	0.97561	0.527487
13767	RPF2	4	6.92915	12.1293	0.7653	0.179037	0.933657	0.0507165	0.282893	1	0.528116
2712	CDH22	4	15.8301	15.7128	0.365427	0.00134314	0.0398694	0.050824	0.0201881	0.109044	0.528134
3649	CSNK2A3	4	14.1092	17.3905	0.101109	0.161336	0.866791	0.0508591	0.263953	0.957277	0.528134
6283	GATC	4	11.9923	16.3502	0.423642	0.238845	0.954451	0.0508557	0.347853	1	0.528134
9235	MAN1C1	4	9.4528	12.5723	0.311042	0.0182766	0.265874	0.0507904	0.0696525	0.404659	0.528134
18599	ZNF726	4	20.8274	22.5322	0.0347308	0.00668798	0.160094	0.0508035	0.0404261	0.279579	0.528134
18076	ZCRB1	4	10.8188	11.9667	0.219882	0.00335948	0.0939522	0.0508985	0.0293216	0.191374	0.528251
9218	MAK16	4	4.72126	11.378	0.99118	0.271818	0.982154	0.0509753	0.381476	1	0.528463
12278	PLXDC1	4	9.92196	11.3157	0.241999	0.00541938	0.110518	0.0509474	0.0366265	0.214118	0.528463
6570	GNPTG	4	12.1965	20.1748	0.639431	0.272005	0.983379	0.0510198	0.381683	1	0.528633
7540	IFI30	4	14.7162	14.7797	0.0504945	0.0987555	0.714514	0.051057	0.190306	0.837866	0.528726
8139	KCNU1	4	13.0187	17.795	0.398633	0.248574	0.95835	0.051094	0.35725	1	0.528817
4072	DEFA4	4	18.043	21.7863	0.322156	0.162066	0.796815	0.0511826	0.264644	0.903802	0.52888
6481	GLP2R	4	15.1865	24.597	0.695684	0.00450265	0.116401	0.0511683	0.0336958	0.221859	0.52888
16092	TELO2	4	4.86788	5.82549	0.21401	0.00259295	0.0663926	0.0511846	0.0263627	0.151567	0.52888
15873	TAOK1	4	17.6366	19.2125	0.0286483	0.00905402	0.149926	0.0512791	0.0472189	0.265847	0.529564
7346	HPCAL4	4	7.97223	10.1385	-0.0847032	0.0660524	0.549503	0.0513469	0.147663	0.693074	0.529972
16038	TCN2	4	11.3688	15.8601	0.639934	0.255506	0.940433	0.0513913	0.364255	1	0.530139
11929	PGD	4	0.734175	2.18764	0.865065	0.273714	0.973758	0.0514257	0.383477	1	0.530202
535	ALDH1L1	4	14.2319	15.688	0.0403218	0.0026706	0.0693819	0.0515342	0.0267117	0.155943	0.531029
12244	PLK2	4	12.7562	11.1409	-0.0273947	0.00301334	0.0730496	0.0516403	0.0279906	0.16144	0.531829
9048	LRRTM3	4	14.3963	16.8868	-0.0326116	0.00764234	0.15312	0.0516801	0.0431127	0.27004	0.531947
4906	EBI3	4	20.1129	24.0844	0.349158	0.00839212	0.167688	0.0517257	0.0453694	0.288859	0.532125
3526	CPT2	4	9.99632	15.0023	0.36946	0.126022	0.856566	0.0518821	0.223386	0.949692	0.532566
5723	FBLN5	4	14.5174	17.1395	0.243601	0.0447445	0.422804	0.0518728	0.117559	0.571809	0.532566
7192	HIST1H4L	4	17.2727	20.4908	0.230324	0.275418	0.97536	0.0518318	0.385232	1	0.532566
17870	WRAP73	4	7.59976	9.00844	0.347786	0.21222	0.929675	0.0518733	0.319702	0.998518	0.532566
2101	CA5A	4	9.57121	9.5424	-0.0111438	0.00182966	0.0588136	0.051914	0.0228576	0.139548	0.532601
8623	LAMA4	4	11.1167	13.5226	0.292658	0.199572	0.875616	0.0519533	0.305457	0.962878	0.532713
499	AKAP8	4	19.1088	23.5708	0.262033	0.0281187	0.390842	0.0522627	0.0894855	0.539079	0.5332
6548	GNG11	4	16.31	23.5631	0.532583	0.277435	0.976244	0.0523135	0.387474	1	0.5332
6558	GNGT2	4	11.5864	14.2087	0.327572	0.140083	0.751589	0.0522344	0.239679	0.868418	0.5332
7406	HSD17B8	4	12.8692	16.0602	0.378658	0.0466557	0.460876	0.0523039	0.120587	0.609883	0.5332
9247	MANSC4	4	20.6968	20.2057	-0.161386	0.0508714	0.534555	0.0520439	0.12674	0.678811	0.5332
9888	MRPL42	4	10.615	10.6995	0.113224	0.00579331	0.141536	0.0521655	0.0376465	0.254689	0.5332
9957	MSGN1	4	12.1151	11.9637	-0.119722	0.0269889	0.376275	0.0521335	0.087403	0.524274	0.5332
11090	OR13J1	4	18.6983	19.8534	0.109352	0.0257867	0.283746	0.0521858	0.0851416	0.423921	0.5332
11431	OTOL1	4	8.20088	14.1557	0.662719	0.276925	0.984813	0.0521917	0.386821	1	0.5332
12084	PINLYP	4	10.9029	13.95	0.160321	0.00782658	0.127973	0.0522512	0.0435437	0.237061	0.5332
18633	ZNF780B	4	23.2588	26.5897	0.224439	0.049692	0.513438	0.0522455	0.124973	0.659342	0.5332
441	AGTPBP1	4	16.2556	20.1734	0.196925	0.16505	0.892651	0.0523942	0.267846	0.974923	0.533442
9366	MAVS	4	12.4685	13.3945	-0.137737	0.00480221	0.101337	0.0523666	0.0347752	0.201551	0.533442
6918	GVQW2	3	10.9144	13.3691	0.253149	0.200131	0.837541	0.0525449	0.305963	0.934628	0.534033
7216	HLA-DOB	4	15.4008	18.0537	0.235277	0.179547	0.808207	0.0525192	0.283461	0.91198	0.534033
8507	KRTAP1-4	4	18.1826	24.1124	0.276066	0.072742	0.661423	0.0525661	0.156697	0.792761	0.534033
10897	NUP153	4	3.67603	4.99214	0.375266	0.278223	0.982919	0.0525022	0.388229	1	0.534033
10772	NRBF2	4	6.77147	16.6917	1.15268	0.17548	0.90839	0.0526606	0.279179	0.985534	0.534394
16051	TCTEX1D2	4	18.3341	18.3323	0.105263	0.000117106	0.00497527	0.0527157	0.00854007	0.0294806	0.534394
16613	TMEM74B	4	14.2042	16.1894	0.244535	0.236481	0.88018	0.0527075	0.345295	0.96588	0.534394
17249	TXNRD3NB	4	11.3613	14.7587	0.216408	0.0634575	0.58009	0.0526654	0.143991	0.720607	0.534394
644	ANG	4	12.1786	16.0885	0.229438	0.0709738	0.600496	0.0528562	0.154324	0.738327	0.534544
4632	DummyGuide_1145	1	28.3082	32.2698	0.182911	0.105712	0.947144	0.0528558	0.198708	1	0.534544
7118	HIC1	4	16.7331	17.2896	0.0744648	0.133009	0.885052	0.0528575	0.231589	0.969752	0.534544
7278	HNRNPD	4	8.71317	15.0106	0.641234	0.279769	0.989968	0.0528729	0.389632	1	0.534544
17064	TSNARE1	4	12.7577	19.8396	0.61875	0.157333	0.895856	0.0528633	0.25925	0.977534	0.534544
13129	RAB3IP	4	14.1009	18.1931	0.312959	0.264742	0.920488	0.0529585	0.373952	0.993108	0.535121
18328	ZNF333	4	12.0094	13.2172	0.0797315	0.107747	0.764978	0.0530292	0.201535	0.879338	0.535546
12954	PTK7	4	11.729	13.3142	-0.107496	0.040631	0.500601	0.0530731	0.110949	0.648048	0.535701
14776	SLC32A1	4	13.1939	13.6884	-0.0404894	0.00167267	0.051136	0.0531143	0.0221322	0.127765	0.535828
7320	HOXB6	4	13.6899	17.4811	0.325126	0.28163	0.98939	0.0533204	0.391613	1	0.536618
9807	MPP3	4	9.29024	12.4721	0.409422	0.010346	0.190775	0.0533026	0.050532	0.317377	0.536618
10389	NDUFB11	4	7.23584	12.176	0.53332	0.279449	0.972964	0.0533133	0.389389	1	0.536618
11874	PER3	4	16.623	19.8511	0.184872	0.281218	0.9642	0.0532213	0.391302	1	0.536618
17607	VCX3B	1	17.1182	43.8895	1.30894	0.106671	0.946664	0.0533356	0.200211	1	0.536618
7153	HIST1H2AH	4	8.43083	11.6424	0.480925	0.282122	0.967235	0.0534389	0.392036	1	0.536794
17014	TRPC4	4	14.3272	17.0704	0.231558	0.148329	0.827514	0.0534335	0.249105	0.926962	0.536794
17025	TRPM6	4	8.5083	9.10625	0.0443219	0.062506	0.669055	0.0533827	0.142695	0.799506	0.536794
12874	PSMC4	4	3.62798	5.68758	0.368695	0.184076	0.842516	0.0534863	0.288425	0.939	0.536982
2884	CEP78	4	9.03113	17.1272	0.548792	0.102462	0.797315	0.0536269	0.19463	0.904206	0.53753
14066	SBDS	4	9.13829	10.5112	0.270213	0.00653245	0.140322	0.0536232	0.0399701	0.253014	0.53753
16539	TMEM248	4	12.3663	12.9608	0.108986	0.00375961	0.079679	0.0535882	0.0307259	0.171036	0.53753
3389	COL8A2	4	11.1152	16.602	0.345239	0.1681	0.807368	0.053764	0.271167	0.911362	0.538617
9585	MFSD2A	4	21.5983	24.2185	0.321402	0.146712	0.829563	0.0538063	0.247298	0.928252	0.538753
3199	CLK1	4	14.4972	14.9664	0.105857	0.0152341	0.225167	0.0539257	0.0625613	0.358537	0.539033
6759	GPX7	4	7.25735	11.7273	0.717355	0.108059	0.809318	0.0539202	0.201927	0.912959	0.539033
7362	HPX	4	15.2768	16.4322	0.195392	0.0181285	0.277785	0.0539493	0.0692568	0.417426	0.539033
18121	ZFP28	4	11.8791	15.5896	0.394728	0.132513	0.868134	0.0538783	0.231177	0.9581	0.539033
17845	WLS	4	11.3956	23.2176	0.825433	0.159966	0.858985	0.0540185	0.262329	0.95153	0.539437
2957	CGGBP1	4	14.0478	17.8848	0.209071	0.0640103	0.504959	0.0541788	0.144842	0.651709	0.540482
13332	RBM39	4	2.12474	2.78445	0.141968	0.0424953	0.452164	0.0541808	0.113624	0.60141	0.540482
16792	TOX3	4	16.9	17.4122	-0.024906	0.000577623	0.0208704	0.0542359	0.0145017	0.0718832	0.540744
3036	CHRM4	4	9.63543	11.7176	0.308449	0.0010106	0.0334124	0.0542652	0.0181669	0.0971951	0.540749
8810	LIM2	4	15.0518	17.2383	0.226268	0.285811	0.923681	0.0543303	0.395901	0.994815	0.540823
15169	SOAT1	4	11.2168	13.3245	0.455786	0.00630471	0.135036	0.0543028	0.0393735	0.246517	0.540823
5662	FAM83H	4	13.1944	17.5634	0.308265	0.0572381	0.568171	0.054404	0.135314	0.710555	0.541
6269	GAS6	4	13.4679	15.981	0.218293	0.0113687	0.210941	0.0544058	0.053449	0.34177	0.541
17842	WISP2	4	12.5746	16.0017	0.281445	0.137346	0.750298	0.0544672	0.236845	0.867301	0.541324
15358	SPNS1	4	7.6088	9.3691	0.300937	0.231053	0.892328	0.0545962	0.339617	0.974724	0.542319
17428	UNC119	4	12.785	15.1346	0.427947	0.0233106	0.291302	0.0546289	0.0799353	0.432442	0.542356
245	ADAM10	4	17.6579	18.6814	0.275861	0.130802	0.796962	0.0546824	0.229409	0.903914	0.542599
7213	HLA-DMA	4	13.1579	16.0574	0.182383	0.0554838	0.579632	0.0548213	0.132994	0.720277	0.543116
7447	HSPBP1	4	11.9251	15.2202	0.34205	0.239248	0.860667	0.0548052	0.348286	0.952733	0.543116
11029	OPN3	4	24.837	19.0178	-0.240185	2.81e-05	0.00138287	0.0548205	0.00547928	0.0147153	0.543116
1221	ATP5B	4	7.74247	9.41323	0.226768	0.00884006	0.146359	0.0548924	0.0467136	0.261263	0.543415
6197	GABRG3	4	18.496	50.784	0.592631	0.00516335	0.0732226	0.0549094	0.0360781	0.161679	0.543415
7536	IFI16	4	15.4738	21.3902	0.297304	0.193745	0.913843	0.0549663	0.298708	0.988857	0.543691
9629	MICALL2	4	14.2366	17.0413	0.303247	0.0140565	0.238324	0.0551743	0.0599732	0.373518	0.545461
2371	CCDC144NL	4	18.1841	16.6613	0.38643	0.00380539	0.0814087	0.0552072	0.0308544	0.173316	0.545498
11345	OR7A10	4	18.1026	15.9752	0.17927	0.0808408	0.611646	0.0552863	0.167466	0.748112	0.545992
10269	NAPSA	4	10.9083	12.7421	0.223883	0.0843549	0.661044	0.0553933	0.172424	0.792611	0.546186
13871	RREB1	4	10.8559	20.621	0.942995	0.290178	0.99342	0.055392	0.4005	1	0.546186
17752	WDR13	4	20.9467	23.6086	0.22132	0.00440034	0.0962615	0.0553534	0.0332368	0.194556	0.546186
6306	GCDH	4	10.7591	20.716	0.649747	0.29037	0.978612	0.0554389	0.400677	1	0.546348
1443	BCL6B	4	11.2582	11.6953	0.0319104	0.00680761	0.132074	0.0554759	0.0407326	0.242644	0.546426
2385	CCDC166	4	8.06659	9.15852	0.0975367	0.0155825	0.232947	0.0555702	0.0633914	0.367456	0.547068
5255	ERAS	4	15.2089	12.0685	-0.228207	0.00143168	0.0398829	0.055813	0.0206695	0.109065	0.54917
5742	FBXL22	4	8.8085	14.7504	0.742125	0.292156	0.98517	0.0558751	0.402224	1	0.549204
14642	SLC1A5	4	15.8517	16.2937	0.211625	0.00534946	0.0791032	0.0558583	0.0363887	0.170243	0.549204
8453	KRT13	4	14.6807	17.9134	0.0708838	0.0684485	0.50531	0.0559543	0.150915	0.652029	0.549695
5348	ETV6	4	20.4452	27.3742	0.356825	0.292808	0.96842	0.0560346	0.402751	1	0.549908
9714	MMP1	4	12.9968	15.1797	0.117218	0.257712	0.887162	0.0560275	0.366369	0.971078	0.549908
102	ABLIM1	4	13.1424	21.5534	0.64755	0.110456	0.816788	0.0561329	0.204854	0.918678	0.550233
6106	FSTL3	4	13.8561	15.4482	0.298489	0.00457794	0.0804589	0.0562795	0.0340154	0.172182	0.550233
6669	GPR137B	4	7.60245	10.285	0.179258	0.062071	0.58904	0.0563612	0.142048	0.72854	0.550233
7795	INSM2	4	12.7684	12.9078	-0.212957	0.0510652	0.461872	0.0561743	0.126973	0.610786	0.550233
7798	INTS1	4	3.2485	5.28327	0.415096	0.0197331	0.309362	0.0563362	0.0725636	0.452732	0.550233
8382	KLHL7	4	15.5569	15.5528	-0.0740873	0.0106345	0.14942	0.0560985	0.0512565	0.265138	0.550233
11099	OR1D5	4	10.7478	12.2361	0.31136	0.00846987	0.154334	0.0561969	0.0455924	0.271619	0.550233
13187	RAD54L	4	16.3539	19.6107	0.361168	0.00433614	0.110689	0.0562712	0.0329083	0.214329	0.550233
18588	ZNF709	4	10.5651	12.6038	0.291278	0.262283	0.92601	0.0563574	0.371262	0.99628	0.550233
18754	ZZZ3	4	8.47763	15.0763	0.654322	0.294074	0.977301	0.0563451	0.404037	1	0.550233
7226	HLA-E	4	12.4483	14.3081	0.0112614	0.00382782	0.0873069	0.0564054	0.030916	0.181706	0.550378
20	AANAT	4	13.601	22.9675	0.750316	0.295609	0.99285	0.0567221	0.40543	1	0.551593
96	ABI1	4	14.2753	16.8149	0.0822602	0.00573632	0.121801	0.0567358	0.0374653	0.229078	0.551593
3235	CLUH	4	7.95014	11.8813	0.446384	0.295605	0.969488	0.0567212	0.40543	1	0.551593
5816	FCRL1	4	10.5854	13.8112	0.244341	0.109662	0.752896	0.0566882	0.203924	0.869446	0.551593
6887	GTF3C1	4	13.3292	17.8795	0.591558	0.295228	0.988016	0.0566283	0.405166	1	0.551593
12169	PLAGL1	4	7.63428	11.111	0.604612	0.126714	0.827405	0.0566678	0.224273	0.926935	0.551593
18067	ZCCHC17	4	9.27748	9.90889	0.0733301	0.0061909	0.143632	0.0567111	0.0390304	0.257496	0.551593
1014	ARMC1	4	12.1032	10.8587	-0.234129	0.00193539	0.045873	0.057692	0.0233117	0.119121	0.551744
1611	BRIX1	4	10.4918	17.3598	0.817561	0.0324591	0.448597	0.0570345	0.0969559	0.597981	0.551744
1887	C1QB	4	13.4364	15.5231	0.27613	0.0110747	0.156458	0.0577647	0.0525169	0.274559	0.551744
1902	C1QTNF8	4	8.35648	9.582	0.19632	0.0464779	0.437925	0.0573825	0.120356	0.587556	0.551744
2146	CACNG7	4	16.2443	18.4108	0.400629	0.0343385	0.360778	0.0571977	0.100434	0.508954	0.551744
2341	CCDC105	4	11.3364	11.2291	0.0303223	0.00562522	0.103815	0.0576097	0.0371091	0.204921	0.551744
4968	EFCAB3	4	13.819	14.1834	-0.0186214	0.000365642	0.0134703	0.0576027	0.0120726	0.0541062	0.551744
5381	EXOC8	4	22.0881	21.2042	0.114649	0.035512	0.391584	0.0569755	0.102413	0.539824	0.551744
6425	GIT1	4	15.3206	20.6793	0.148504	0.109847	0.738291	0.0573966	0.204088	0.857916	0.551744
7006	HCAR2	4	10.2405	10.8718	-0.2823	0.000113263	0.00400414	0.0575182	0.00849652	0.0259481	0.551744
7556	IFNA1	2	42.2881	42.1745	-0.285708	0.00104878	0.0174116	0.0570452	0.0184481	0.0642033	0.551744
7730	IL7	4	17.4563	16.2952	0.170593	0.000288099	0.0105648	0.0573606	0.0111122	0.0465756	0.551744
9332	2021-03-07	4	11.2394	15.6513	0.111342	0.00172572	0.0391085	0.0569922	0.0223534	0.107764	0.551744
10463	NEU3	4	10.4372	12.6858	0.084556	0.00599901	0.117306	0.0574805	0.0383821	0.22287	0.551744
10996	OIP5	4	15.9191	17.8565	0.162398	0.174437	0.836058	0.05737	0.277955	0.9333	0.551744
11317	OR6B1	4	11.9638	13.788	0.165913	0.0911044	0.612285	0.057641	0.180974	0.748658	0.551744
11433	OTOP2	4	12.3293	13.1705	-0.0140866	0.0348899	0.426091	0.0576798	0.101382	0.575341	0.551744
11816	PDIK1L	4	12.2722	13.7887	0.127684	0.0453572	0.465423	0.0570373	0.118505	0.614197	0.551744
12234	PLEKHS1	4	18.5532	23.215	-0.0256001	0.000966827	0.0223554	0.0571494	0.0178904	0.0752294	0.551744
12522	PPP1R17	4	15.8342	18.7443	0.262585	0.141356	0.754942	0.0570263	0.241021	0.871273	0.551744
12620	PRDM11	4	8.33757	8.60859	0.130543	0.112226	0.750682	0.0573991	0.207133	0.867638	0.551744
12922	PTCRA	4	6.72828	12.9431	0.806077	0.245189	0.9248	0.0576647	0.354122	0.995449	0.551744
12923	PTDSS1	4	14.0285	15.0565	0.206773	0.00116216	0.0337146	0.0568093	0.0190228	0.0977707	0.551744
13364	RBPMS	4	16.3799	19.1764	0.23893	0.298223	0.992488	0.0573662	0.407794	1	0.551744
13971	RXRB	4	16.8788	16.3016	0.094427	0.011659	0.199701	0.0577242	0.0542561	0.328468	0.551744
13988	S100A6	4	7.76582	9.52391	0.280829	0.00672918	0.131612	0.057749	0.0405524	0.24199	0.551744
14609	SLC16A10	4	8.97398	11.4583	0.176853	0.0120303	0.178758	0.057263	0.055139	0.302647	0.551744
14748	SLC29A4	4	15.2024	18.1336	0.278264	0.296366	0.947719	0.0569083	0.406058	1	0.551744
14976	SLITRK3	4	20.8956	24.5573	0.19851	0.000574934	0.0178949	0.0572095	0.0144866	0.0653303	0.551744
14986	SLURP1	4	18.8244	19.4571	0.0179836	0.114614	0.729216	0.0573141	0.210064	0.850268	0.551744
15026	SMCR8	4	13.8619	14.3554	0.0993843	0.00654144	0.108929	0.0568554	0.0399701	0.21209	0.551744
15156	SNX27	4	8.70362	10.4403	0.0509563	0.0510696	0.506188	0.057781	0.126973	0.652937	0.551744
15179	SOD1	4	4.89094	12.7229	0.998684	0.299443	0.991525	0.0576678	0.409058	1	0.551744
15746	SYCE3	4	7.98541	8.92879	-0.129758	0.0319105	0.401123	0.0576809	0.0960373	0.549079	0.551744
17976	YWHAG	4	12.1236	12.9449	0.183007	0.00776429	0.0998797	0.057621	0.0434272	0.199653	0.551744
2490	CCL18	4	15.9774	17.5919	0.16613	0.0128664	0.219483	0.0579643	0.057017	0.35241	0.551912
3967	DCDC2B	4	7.99964	10.5672	0.371448	0.130204	0.818757	0.0578745	0.228659	0.920065	0.551912
4403	DPH5	4	12.7358	18.9171	0.679646	0.0608439	0.599319	0.0579654	0.140553	0.737315	0.551912
7578	IFNL3	4	20.0316	25.0829	0.253616	0.110312	0.681753	0.057912	0.204669	0.810155	0.551912
12339	POC1A	4	14.3138	17.8978	-0.122232	0.101656	0.788768	0.0578348	0.193666	0.896954	0.551912
15113	SNRNP25	4	3.92819	5.38983	0.221683	0.00379417	0.0853517	0.0579752	0.0308301	0.178874	0.551912
2997	CHI3L2	4	14.7357	28.1763	0.322591	0.0692758	0.593145	0.058048	0.152042	0.732217	0.552137
8002	JRKL	4	10.1343	11.7711	0.183008	0.123001	0.675418	0.0580577	0.219616	0.80497	0.552137
4103	DENND1A	4	12.2854	19.2556	0.443703	0.270357	0.939393	0.0582534	0.379983	1	0.552759
4508	DummyGuide_1021	1	34.5668	45.2015	0.377409	0.116747	0.941627	0.0583734	0.212752	1	0.552759
5689	FANCF	4	12.9892	17.1134	0.318712	0.302283	0.947875	0.0583715	0.411867	1	0.552759
6623	GPAT2	4	12.2086	19.0862	0.382505	0.113376	0.682852	0.0583884	0.208493	0.810776	0.552759
8037	KBTBD13	4	13.0346	14.6416	0.0919874	0.00328367	0.0733616	0.0582733	0.0292325	0.161919	0.552759
14008	SACM1L	4	5.35151	12.0365	1.00762	0.302228	0.993206	0.0583581	0.411861	1	0.552759
14783	SLC35A3	4	9.26485	17.0633	0.716692	0.154159	0.886172	0.0581878	0.255734	0.970582	0.552759
16238	THRAP3	4	11.2739	15.6367	0.406217	0.0373575	0.477178	0.0582222	0.105544	0.625574	0.552759
16639	TMIGD1	4	9.84248	20.5642	0.753978	0.301932	0.985521	0.0582846	0.411545	1	0.552759
16599	TMEM61	4	16.1356	21.2984	0.385067	0.302626	0.97022	0.0584569	0.412191	1	0.553129
2557	CCT2	4	2.17158	4.41896	0.167161	0.0337153	0.3972	0.0585329	0.0992928	0.54507	0.553569
3449	CORO7	4	12.2101	16.2259	0.500487	0.00935472	0.1716	0.0585639	0.0478556	0.293465	0.553582
10979	ODF2L	4	11.8627	14.7588	0.355064	0.303239	0.976178	0.0586093	0.412875	1	0.553732
5079	ELAVL3	4	4.76655	7.13959	0.132576	0.0390896	0.423013	0.0586497	0.108589	0.571923	0.553835
5022	EIF1	1	13.4407	27.2132	0.966233	0.117363	0.941318	0.0586816	0.213423	1	0.553847
14376	SF3B5	4	2.99728	4.56061	0.0213717	0.0675785	0.596121	0.0587101	0.149648	0.734779	0.553847
8724	LDLRAD2	4	19.5279	22.5191	0.24957	0.00511989	0.112802	0.0587518	0.0358947	0.217106	0.553962
3241	CMAS	4	10.2466	14.0932	0.668074	0.271101	0.931862	0.0588372	0.380698	0.999745	0.55421
17557	UTP14C	4	10.1137	10.4061	0.0582639	0.00100699	0.0322589	0.0588351	0.0181412	0.0951531	0.55421
218	ACTR1A	4	11.0984	11.6274	-0.0755693	0.0099043	0.177488	0.0591665	0.0495453	0.301069	0.555082
3127	CLCN7	4	9.75613	16.9537	0.650234	0.305309	0.974521	0.0591251	0.415084	1	0.555082
3334	COA6	4	8.6226	10.2918	0.128906	0.191585	0.856409	0.0590906	0.296468	0.949574	0.555082
5859	FGD4	4	10.9491	18.8348	0.668466	0.0533787	0.570805	0.0591348	0.12984	0.712756	0.555082
7488	HYKK	4	13.6792	15.8397	0.190534	0.149587	0.840085	0.0589766	0.250343	0.936847	0.555082
12051	PIGW	4	9.59961	12.3482	0.322107	0.220308	0.87202	0.059142	0.328221	0.960975	0.555082
12929	PTGDR2	4	12.1601	13.6065	0.263401	0.137736	0.836977	0.0590925	0.23722	0.934159	0.555082
15956	TBC1D8B	4	11.8322	14.6938	0.293426	0.00640184	0.128388	0.0591439	0.039649	0.237618	0.555082
[truncated: 16,755 more rows]
