# Supplementary material for: Surfaceome CRISPR screen identifies OLFML3 as a rhinovirus-inducible IFN antagonist
Source: Genome Biol. 2021 Oct 22;22:297. doi: 10.1186/s13059-021-02513-w (PMC8532573; doi:10.1186/s13059-021-02513-w)
Supplement: Supplementary file 10 — Additional file 10. CB2 analysis of surfaceome screen after RV challenge. [file 13059_2021_2513_MOESM10_ESM.xlsx]

## Sheet: surfaceome_CB2 RV vs mock
	gene	n_sgrna	cpm_a	cpm_b	logFC	p_ts	p_pa	p_pb	fdr_ts	fdr_pa	fdr_pb
1561	ICAM1	12	51.8841	1578.11	4.7547	1.96e-23	1	1.34e-26	4.59e-20	1	3.14e-23
90	ATP6AP1	12	27.2021	291.252	3.39024	2.87e-18	1	2.38e-21	3.37e-15	1	2.78e-18
1858	PCBP2	12	42.2369	254.42	2.44742	5.71e-13	0.937234	1.92e-13	4.46e-10	1	1.5e-10
1977	RAB5C	12	48.1839	147.849	1.63994	2.14e-10	1	2.96e-13	1.25e-07	1	1.73e-10
2126	SLC4A7	12	31.9266	68.1659	1.13305	9e-10	1	1.33e-12	4.22e-07	1	6.22e-10
1714	LRRC8C	12	36.6736	64.65	0.925764	4.54e-09	1	8.64e-12	1.77e-06	1	3.38e-09
1576	IGSF3	12	43.3413	92.6233	1.04103	1.42e-08	1	2.39e-11	3.98e-06	1	8.02e-09
2160	SORT1	12	41.6083	102.734	1.20389	1.53e-08	0.999998	5.33e-11	3.98e-06	1	1.56e-08
1955	PTGFRN	12	54.0592	86.4801	0.655729	1.43e-08	0.999977	9.44e-11	3.98e-06	1	2.46e-08
191	CD58	12	48.7875	85.0544	0.853437	3.45e-08	1	1.28e-10	7.35e-06	1	3.01e-08
2290	TSPAN2	12	57.6835	86.0538	0.556034	3.08e-08	0.999984	1.79e-10	7.22e-06	1	3.82e-08
54	AMIGO1	12	54.1086	100.238	0.845972	1.4e-07	1	2.72e-10	2.19e-05	1	5.32e-08
163	CD2	12	42.4322	78.5024	0.89893	1.62e-07	1	3.16e-10	2.37e-05	1	5.7e-08
1399	EXTL2	12	48.2043	77.736	0.689457	8.48e-08	0.999997	4.24e-10	1.53e-05	1	7.09e-08
2013	S1PR1	12	33.9957	64.6291	0.898386	3.24e-07	1	6.63e-10	4.47e-05	1	1.04e-07
1546	HS2ST1	12	46.4765	82.4261	0.892022	4.38e-07	1	9.15e-10	5.7e-05	1	1.34e-07
151	CD101	12	48.3527	71.3732	0.539639	1.32e-07	0.999939	1.36e-09	2.19e-05	1	1.88e-07
128	CACHD1	12	46.0161	75.9003	0.726303	6.13e-07	1	1.73e-09	7.56e-05	1	2.26e-07
2197	TFRC	12	37.2868	80.4987	1.20831	1.05e-06	1	2.35e-09	0.000123402	1	2.9e-07
1640	KCNA3	12	50.5521	87.3145	0.67084	5.92e-08	0.99317	3.49e-09	1.16e-05	1	4.09e-07
1951	PTBP1	12	54.6529	87.8119	0.643978	1.64e-06	0.999893	1.18e-08	0.000183038	1	1.32e-06
230	CELSR2	12	44.4053	77.1223	0.781084	7.42e-06	0.999969	3.95e-08	0.000561207	1	4.21e-06
304	CSF1	12	46.1198	79.4214	0.881483	1.27e-05	1	4.14e-08	0.000824489	1	4.21e-06
1954	PTGER3	12	42.692	73.302	0.785258	1.86e-05	1	5.31e-08	0.00117959	1	5.18e-06
2031	SEC22B	12	37.3947	60.89	0.780187	7.83e-06	0.999689	1.01e-07	0.000573387	1	9.19e-06
1812	NOTCH2	12	41.3439	69.1378	0.662384	6.31e-06	0.999365	1.02e-07	0.000520586	1	9.19e-06
2018	SCAP	12	34.6146	58.1981	0.667566	3.66e-05	1	1.12e-07	0.00190606	1	9.7e-06
19	ACTB	10	58.3253	85.8698	0.503838	6.63e-06	0.998551	1.25e-07	0.000520586	1	1.05e-05
1810	NOP56	12	21.9407	53.088	1.64028	4.5e-05	0.999999	1.78e-07	0.00212878	1	1.44e-05
1406	F3	12	54.3611	86.9714	0.635392	6.91e-05	0.999995	2.55e-07	0.00289268	1	1.99e-05
96	B3GNT2	12	36.4997	56.0875	0.570226	9.19e-06	0.991597	3.64e-07	0.00065268	1	2.75e-05
1398	EXOC4	12	37.0962	69.0345	0.893848	7.82e-05	0.999741	4.35e-07	0.00290881	1	3.09e-05
1563	ICAM3	12	53.8338	71.1561	0.386137	4.54e-05	0.99999	4.26e-07	0.00212878	1	3.09e-05
2322	VCAM1	12	50.0911	71.5661	0.574119	0.000136697	0.999997	4.84e-07	0.0037258	1	3.34e-05
2318	UQCRC2	12	33.9088	45.8443	0.460393	3.01e-06	0.921407	6.13e-07	0.000294338	1	3.99e-05
2168	ST3GAL4	12	62.7747	78.1254	0.331859	0.000122654	0.999983	5.99e-07	0.00358193	1	3.99e-05
2008	RSL1D1	12	38.1251	64.5213	0.710332	7.41e-05	0.999886	6.97e-07	0.00289554	1	4.42e-05
1827	NTNG1	12	45.8383	69.8045	0.576068	0.00020275	1	7.54e-07	0.00484944	1	4.65e-05
189	CD53	12	51.3994	84.2652	0.701043	4.01e-06	0.94296	7.78e-07	0.000376173	1	4.68e-05
1839	OLFML3	12	48.1658	88.6885	0.905733	0.000252577	1	9.67e-07	0.0053337	1	5.66e-05
1488	GMPPB	12	15.6538	31.4753	0.844387	3.77e-05	0.990651	1.42e-06	0.00192221	1	8.12e-05
91	ATP6V0A1	12	40.3878	65.9944	0.589994	0.000219354	0.999785	1.6e-06	0.00509076	1	8.96e-05
1760	MMGT1	12	47.514	100.902	0.893621	9.75e-06	0.908687	1.95e-06	0.000671865	1	0.000106549
2200	TGFBR3	12	60.6877	83.2791	0.478892	0.000114645	0.99849	2.34e-06	0.00347388	1	0.000124686
1678	LEPR	12	47.7223	67.8606	0.476084	0.00041009	0.999987	2.75e-06	0.00706802	1	0.000143291
1591	IL27RA	12	48.6875	69.1435	0.537624	0.000260838	0.999668	3.13e-06	0.00544586	1	0.000159403
284	COL5A3	12	51.5045	66.9695	0.271365	0.000105947	0.984128	5.5e-06	0.00335596	1	0.000274501
2017	S1PR5	12	45.7339	57.2621	0.362611	0.000123778	0.994918	6.29e-06	0.00358193	1	0.000307237
1998	RPL3	8	18.5405	51.1042	1.43171	0.000400562	0.999971	7.41e-06	0.00695494	1	0.000354693
2005	RPN2	12	29.3784	50.3288	0.579803	0.000241992	0.996152	8.36e-06	0.00532462	1	0.000391727
246	CLCA2	12	53.5705	69.8027	0.334967	0.00087488	0.998439	1.07e-05	0.0128976	1	0.000493293
1993	ROR1	12	43.9194	59.9343	0.450194	0.000160897	0.961419	1.41e-05	0.00419046	1	0.000634583
1736	MBTPS2	12	42.9043	70.3075	0.677089	0.00469008	0.99999	2.88e-05	0.0334537	1	0.00127234
1733	MAN2B1	12	45.52	61.0612	0.287514	0.000579827	0.987249	2.93e-05	0.00894154	1	0.00127234
1890	PGS1	12	39.927	68.1177	0.745844	0.00157864	0.999624	3.61e-05	0.0185861	1	0.00153835
1499	GPI	12	36.3667	50.8932	0.424086	2.3e-05	0.606332	4.77e-05	0.00134607	0.760023	0.00199471
1995	RPL18	12	36.837	59.9012	0.893604	0.00152932	0.997304	5.17e-05	0.0182895	1	0.00212479
1797	NEGR1	12	55.7648	67.0349	0.197025	6.66e-06	0.393838	5.3e-05	0.000520586	0.556454	0.00214076
75	AQP1	12	63.8169	71.7907	0.148423	4.16e-05	0.642408	5.62e-05	0.00207549	0.793363	0.00223283
1892	PI16	12	49.5728	59.6623	0.187011	8.9e-05	0.710046	6.09e-05	0.00308863	0.852201	0.0023123
25	ADAM10	12	53.0272	70.6914	0.210752	8.96e-05	0.796541	6.09e-05	0.00308863	0.922273	0.0023123
1489	GMPS	12	25.81	44.8028	0.975589	0.000310647	0.923598	6.12e-05	0.00611896	1	0.0023123
2289	TSPAN18	12	43.9375	55.5881	0.313099	0.000262535	0.868863	6.54e-05	0.00544586	0.980084	0.00243461
1949	PSAP	12	43.9949	54.4596	0.288405	9.39e-05	0.696054	7.2e-05	0.00314521	0.8409	0.00263543
1712	LRRC8A	12	57.6878	70.7013	0.0107543	0.000267427	0.84195	8.93e-05	0.00549867	0.961227	0.00321854
1602	INSR	12	50.1631	69.9461	0.460253	0.0130172	0.999998	0.000100357	0.0584527	1	0.0035642
1397	EVI2A	12	66.4363	76.582	0.120343	0.000249224	0.840094	0.000103225	0.00532462	0.960399	0.00361132
1883	PDE4B	12	38.0384	63.0307	0.708566	0.00706943	0.999641	0.000106791	0.0422723	1	0.00368114
259	CLN3	12	48.5299	60.0537	0.0874663	0.000947832	0.952144	0.00011236	0.0137995	1	0.003817
302	CRLF1	12	48.7156	61.8312	0.276405	6.22e-05	0.534005	0.000124858	0.0027014	0.689063	0.00418096
1510	GREM1	12	65.8888	81.4376	0.278224	0.00287129	0.985127	0.000128689	0.0256099	1	0.00424856
1754	MGAT5B	12	61.1002	76.3989	0.365016	0.0178598	0.999996	0.000149271	0.0685163	1	0.00485958
2220	TM2D1	12	43.3217	59.436	0.434509	0.00862926	0.997022	0.000201726	0.046286	1	0.00647733
1376	EPDR1	12	65.9843	76.1005	0.173153	0.000195916	0.629042	0.000289103	0.00473431	0.780972	0.00915752
1608	ITGA11	12	55.877	64.593	0.152392	0.0056176	0.971615	0.000303667	0.0369335	1	0.00949062
1611	ITGA3	12	49.885	61.7299	0.297941	7.07e-05	0.399592	0.00032427	0.00289351	0.562549	0.0100012
2193	TEN1	12	51.11	61.2391	0.176894	0.0005202	0.764832	0.000331034	0.0084093	0.896383	0.0100772
1409	FAM171A2	12	45.5467	58.0862	0.371736	0.0356786	0.99997	0.000363849	0.100093	1	0.0109341
2236	TMEM132E	12	71.1129	79.9257	0.187349	0.000191566	0.587182	0.000405633	0.00467741	0.740772	0.0120355
1896	PIGT	12	55.3178	66.2959	0.131424	0.00302332	0.895665	0.000454596	0.0262785	0.999733	0.0133197
1713	LRRC8B	12	45.9185	76.428	0.711738	0.0282162	0.999683	0.000480493	0.0869103	1	0.0139046
82	ATF6B	12	58.9078	72.2798	0.2616	0.0298607	0.999241	0.000537827	0.0904309	1	0.015374
1711	LRRC4B	12	56.822	68.1391	0.156301	5.56e-05	0.217838	0.000575204	0.00245686	0.372982	0.0162443
43	AEBP1	12	52.3054	64.0783	0.246902	0.00277165	0.867985	0.000601712	0.0252923	0.979565	0.0167906
1845	OSTM1	12	47.4056	64.2424	0.449301	0.00466889	0.938788	0.00065456	0.0334537	1	0.0180504
2171	ST6GALNAC3	12	44.6323	65.8536	0.570912	0.0606894	0.99999	0.000769783	0.137313	1	0.0209811
1915	PLXDC1	12	52.8225	59.0454	0.131345	0.001406	0.783236	0.0008041	0.0176239	0.912024	0.0216645
1565	IDH2	12	49.102	57.3257	0.0597305	0.000356805	0.471221	0.000838414	0.00663771	0.631889	0.0220814
1771	MRC2	12	55.0382	68.1057	0.265837	0.0081318	0.949194	0.000830304	0.044955	1	0.0220814
1662	LAIR1	12	54.0508	60.5322	0.12188	0.000177174	0.388917	0.000900695	0.00437153	0.551838	0.0234581
309	CTSA	12	47.3552	51.8138	-0.04579	5.28e-06	0.0698076	0.0010141	0.000476266	0.186578	0.0258374
1349	EFNA4	12	47.744	56.4044	0.114533	0.000112267	0.313676	0.00101037	0.00346255	0.477031	0.0258374
51	ALPL	12	59.7991	66.5496	0.129645	0.00100544	0.606307	0.00106943	0.0142833	0.760023	0.0269543
106	BMP1	12	64.9208	73.8041	0.108234	0.00320398	0.819023	0.00110825	0.0272718	0.942923	0.0276356
68	APLNR	12	44.9856	54.9021	0.233645	0.020514	0.990958	0.00113062	0.0721994	1	0.0278966
1385	EPHB4	12	50.4442	60.0653	0.23675	0.0023153	0.724116	0.00117546	0.0228028	0.862902	0.028405
1813	NPC1	12	53.4935	72.5855	0.421202	0.0550053	0.998827	0.0011703	0.129711	1	0.028405
1604	ISLR	12	62.6791	75.7685	0.235756	0.00111744	0.655052	0.00119376	0.0152248	0.80569	0.0285527
292	CPD	12	34.4118	45.5178	0.340282	0.00646264	0.91585	0.00128061	0.0402883	1	0.0303207
188	CD5	12	46.2206	49.8168	0.145871	0.00377971	0.860629	0.00131228	0.0301825	0.976494	0.0307598
2276	TPI1	10	52.8027	71.5722	0.488836	0.000542574	0.549671	0.00138452	0.00847862	0.704444	0.032119
64	ANTXR1	12	53.1625	59.9439	0.155645	0.00407656	0.875991	0.00139767	0.0313294	0.986227	0.032119
1902	PLAT	12	59.3648	68.5323	0.0950034	2.74e-05	0.11138	0.00143477	0.0015282	0.249354	0.0326515
264	CLU	12	55.7363	67.4824	0.286277	0.0244362	0.98697	0.00148266	0.0804471	1	0.0334168
2256	TMX3	12	54.0692	58.3935	0.0287608	0.000142531	0.301404	0.00150398	0.00384015	0.464492	0.0335747
2310	UGGT2	12	51.9407	55.8385	0.094286	0.0028086	0.626206	0.00157051	0.0254561	0.778276	0.0347289
4	ABCA1	12	44.0514	55.244	0.23592	7.65e-05	0.194002	0.00163979	0.00290881	0.34424	0.0355896
1571	IGF1R	12	29.284	45.5756	0.457894	0.00207871	0.686856	0.0016337	0.0213706	0.833328	0.0355896
2261	TNFRSF13B	12	60.0879	75.9022	0.248114	0.00426562	0.80953	0.00169697	0.0323579	0.933368	0.0364927
1895	PIGS	12	45.7475	67.8187	0.470375	0.0334863	0.989109	0.00180895	0.0969722	1	0.038547
2264	TNFRSF1A	12	57.2642	66.9882	0.213212	0.0238832	0.975164	0.00184564	0.0792949	1	0.0389549
942	DummyGuide_1601	1	67.9196	125.935	0.881109	0.00378913	0.998105	0.00189457	0.0301825	1	0.0389549
470	DummyGuide_1129	1	144.274	214.86	0.571325	0.00373621	0.998132	0.0018681	0.0301627	1	0.0389549
1173	DummyGuide_1832	1	165.129	237.906	0.524144	0.00377737	0.998111	0.00188869	0.0301825	1	0.0389549
2000	RPL35A	3	19.2421	55.1053	1.43875	0.0104361	0.998966	0.00194185	0.050797	1	0.0395799
1793	NCEH1	12	54.167	54.812	0.0413404	0.00101419	0.516992	0.00202557	0.0143208	0.67549	0.0409305
135	CADM4	12	55.1762	61.882	0.115703	0.000499726	0.386711	0.00205028	0.00813442	0.549698	0.0410757
1073	DummyGuide_1732	1	41.4437	82.4693	0.975696	0.00425035	0.997875	0.00212517	0.0323468	1	0.0422153
333	DMXL2	12	45.1233	56.721	0.209468	0.0216818	0.940546	0.00220815	0.0750696	1	0.0434951
1041	DummyGuide_1700	1	123.476	182.35	0.558728	0.00454243	0.997729	0.00227122	0.0331533	1	0.0443644
2277	TPP1	12	49.6035	61.0686	0.243786	0.0229479	0.972898	0.00238354	0.0775071	1	0.0461738
1290	DummyGuide_1949	1	80.1204	128.823	0.678408	0.00491939	0.99754	0.0024597	0.0345241	1	0.0472584
263	CLTC	12	30.6911	45.3651	0.699236	0.0198361	0.951056	0.00257516	0.0711201	1	0.049029
808	DummyGuide_1467	1	109.579	161.566	0.555952	0.00518737	0.997406	0.00259369	0.0353465	1	0.049029
1763	MOXD1	12	57.6806	67.4233	0.164231	0.000856795	0.474946	0.00281866	0.0127109	0.635793	0.052635
110	BSG	12	41.238	57.6431	0.409233	0.017374	0.92068	0.00282936	0.0675369	1	0.052635
1477	GFRA2	12	62.0462	71.0587	0.214122	0.00197453	0.572549	0.00301144	0.0209072	0.727402	0.0551002
606	DummyGuide_1265	1	25.7534	111.161	2.06778	0.00606478	0.996968	0.00303239	0.0388411	1	0.0551002
1086	DummyGuide_1745	1	128.511	186.143	0.531065	0.00605638	0.996972	0.00302819	0.0388411	1	0.0551002
198	CD70	12	60.0673	73.7184	0.265942	0.00281277	0.66201	0.00320429	0.0254561	0.811162	0.0577758
2241	TMEM200B	12	48.9417	56.0202	0.197602	0.0157951	0.911761	0.00322909	0.0650362	1	0.0577785
1965	PTPRJ	12	37.6758	50.3634	0.305735	0.0428141	0.970234	0.00327623	0.11213	1	0.0581778
1501	GPNMB	12	55.6561	66.9377	0.102131	0.0134959	0.865301	0.00338614	0.0591323	0.977478	0.0583611
1573	IGFBP3	12	52.0079	70.0359	0.328609	0.0694699	0.985454	0.00333131	0.150563	1	0.0583611
439	DummyGuide_1098	1	154.152	213.553	0.467653	0.00676041	0.99662	0.0033802	0.0412254	1	0.0583611
404	DummyGuide_1063	1	195.714	265.819	0.439756	0.00669993	0.99665	0.00334997	0.0412195	1	0.0583611
1767	MPZL1	12	58.8243	66.4282	0.255278	0.00644446	0.767269	0.0034114	0.0402835	0.897893	0.0583673
1564	ICAM5	12	59.1582	74.1181	0.287934	0.0420875	0.975186	0.00356296	0.110722	1	0.0605187
1521	HEXA	12	56.8063	60.4464	0.0358491	0.00200467	0.533576	0.00365474	0.0209775	0.689063	0.0616309
1777	MUC16	12	55.2714	65.7391	0.276959	0.101034	0.993366	0.00372895	0.191914	1	0.0624334
2155	SMPDL3B	12	47.7269	51.5078	0.0657171	2.69e-05	0.0638671	0.00389615	0.0015282	0.176723	0.0647701
1092	DummyGuide_1751	1	92.1055	131.28	0.506653	0.00788457	0.996058	0.00394228	0.0440034	1	0.0650755
1367	ENO1	12	33.7348	39.786	0.206941	0.032895	0.935868	0.00406624	0.0960221	1	0.0666523
349	DummyGuide_1008	1	77.9171	110.61	0.500051	0.00826767	0.995866	0.00413383	0.0452666	1	0.0672896
345	DummyGuide_1004	1	174.861	229.073	0.387651	0.00836287	0.995819	0.00418143	0.0453845	1	0.0675951
118	C11orf24	12	54.0262	62.9359	0.205137	0.0487256	0.98202	0.0042115	0.121116	1	0.0676148
18	ACP2	12	38.1589	51.2698	0.338746	0.0134035	0.861187	0.00425763	0.0589705	0.976596	0.0678904
2127	SLC5A1	12	51.9671	56.7113	0.140276	0.00121218	0.385966	0.00443387	0.015839	0.549554	0.0702229
1443	FKBP14	12	41.9553	45.6889	0.111634	1.1e-05	0.0302221	0.00460649	0.000737711	0.11156	0.0724671
138	CALR	12	43.6953	58.1647	0.419026	0.00223938	0.477611	0.00468556	0.0224143	0.637903	0.0728325
2254	TMIGD2	12	51.0072	58.5745	0.235299	0.0502521	0.944862	0.00470402	0.122955	1	0.0728325
615	DummyGuide_1274	1	140.611	180.645	0.359188	0.00944585	0.995277	0.00472293	0.0488766	1	0.0728325
2054	SERPING1	12	54.9347	63.784	0.142198	0.00303817	0.488421	0.00478762	0.0262785	0.649013	0.0733476
2186	SV2A	12	38.4517	42.8294	0.146295	0.0116292	0.741469	0.00485189	0.0547366	0.87778	0.0738496
278	COL1A1	12	43.0452	52.6375	0.252629	0.00929275	0.723615	0.00491552	0.0483988	0.862744	0.0743353
1913	PLTP	12	65.2101	73.0118	0.148642	0.0181755	0.886339	0.00514628	0.0689375	0.991684	0.0773261
2025	SCN2B	12	64.6597	74.1813	0.102639	0.00247973	0.443434	0.00529588	0.0235956	0.607132	0.0790671
275	COL11A1	12	46.6517	64.9026	0.464517	0.183074	0.997691	0.00533363	0.285471	1	0.0791267
1765	MPO	12	48.2366	57.4567	0.249992	0.116591	0.99588	0.00589879	0.20992	1	0.0869608
1851	P3H1	12	50.8647	52.7859	0.0163851	0.00102956	0.30903	0.00598712	0.0144508	0.472207	0.0877113
1160	DummyGuide_1819	1	236.548	279.533	0.239955	0.0120729	0.993964	0.00603647	0.0559268	1	0.087885
2064	SIGLEC10	12	57.3611	63.7615	0.164257	0.0548568	0.944982	0.006151	0.129621	1	0.0879143
1065	DummyGuide_1724	1	87.5793	118.945	0.437335	0.0122745	0.993863	0.00613727	0.0560848	1	0.0879143
430	DummyGuide_1089	1	263.376	323.67	0.29638	0.0122459	0.993877	0.00612293	0.0560848	1	0.0879143
1547	HS6ST1	12	70.3573	72.5473	0.0448694	0.000533511	0.221224	0.0064263	0.00843796	0.377401	0.0912924
1527	HLA-A	12	60.4157	67.2567	0.104372	0.0138902	0.755703	0.0066032	0.0597404	0.887904	0.0932404
975	DummyGuide_1634	1	221.071	264.774	0.25918	0.0133161	0.993342	0.00665807	0.0588925	1	0.0934522
1465	GABRB3	12	59.2943	60.7463	0.0668906	0.000154247	0.120224	0.00672862	0.00406241	0.25925	0.0937322
322	DBH	12	51.7521	54.9798	0.0907803	0.000395957	0.222369	0.00675799	0.0069263	0.378253	0.0937322
1505	GPR174	12	54.9306	58.2819	0.0776714	0.00351188	0.446058	0.00711458	0.0289854	0.609754	0.0980975
2199	TGFBR2	12	58.4659	74.0964	0.314127	0.166322	0.996148	0.00717979	0.266296	1	0.0984177
763	DummyGuide_1422	1	96.6967	130.718	0.431066	0.0147611	0.992619	0.00738056	0.062291	1	0.100582
2177	STT3A	12	51.4007	54.6002	0.0190376	0.00350429	0.551502	0.00752401	0.0289854	0.706404	0.101944
636	DummyGuide_1295	1	102.637	129.471	0.332195	0.0158785	0.992061	0.00793927	0.0650362	1	0.106341
1340	DummyGuide_1999	1	109.818	135.815	0.304038	0.0158193	0.99209	0.00790966	0.0650362	1	0.106341
950	DummyGuide_1609	1	183.264	217.758	0.247562	0.0160428	0.991979	0.00802139	0.0651942	1	0.10683
44	AGPS	12	46.6805	48.157	-0.0485468	0.000163513	0.112473	0.00812889	0.0042118	0.249754	0.10765
1586	IL18R1	12	44.043	51.3893	0.138974	0.00151894	0.349122	0.00826601	0.0182584	0.513142	0.108851
412	DummyGuide_1071	1	112.849	169.224	0.580316	0.0167304	0.991635	0.00836519	0.0663824	1	0.109542
671	DummyGuide_1330	1	172.486	217.258	0.331214	0.0170006	0.9915	0.00850028	0.0667001	1	0.110692
1735	MARCKS	12	44.2185	54.3145	0.291898	0.0147755	0.70374	0.00864143	0.062291	0.846952	0.111138
1448	FLG2	12	64.7109	69.0172	-0.0240604	0.0271628	0.842304	0.00859963	0.0852336	0.961227	0.111138
495	DummyGuide_1154	1	139.523	174.895	0.323914	0.0173535	0.991323	0.00867676	0.0675369	1	0.111138
1805	NLGN2	12	67.1575	74.1893	0.0747033	0.0049853	0.451054	0.00881545	0.0348165	0.613888	0.112168
687	DummyGuide_1346	1	144.686	177.499	0.293047	0.0177058	0.991147	0.00885288	0.0681483	1	0.112168
1490	GNPTAB	12	49.598	57.1898	0.059555	0.0191139	0.753613	0.00916973	0.0702241	0.88713	0.115558
2230	TMEM104	12	53.4563	63.4211	0.242197	0.146256	0.977943	0.00953189	0.243656	1	0.11948
129	CACNA2D1	12	50.472	59.2149	0.127731	0.00502043	0.50302	0.00958648	0.0348165	0.662032	0.119525
2332	VTN	12	58.8863	67.3573	0.118288	0.0495032	0.898232	0.00967353	0.122285	1	0.119943
1101	DummyGuide_1760	1	65.041	104.11	0.670468	0.0194447	0.990278	0.00972236	0.0706613	1	0.119943
2217	TLR3	12	50.1733	67.2363	0.394077	0.0398129	0.860577	0.00984193	0.106775	0.976494	0.120783
817	DummyGuide_1476	1	34.2003	91.9022	1.40012	0.0198046	0.990098	0.00990229	0.0711201	1	0.12089
424	DummyGuide_1083	1	35.5161	150.533	2.05303	0.0203607	0.98982	0.0101803	0.0721346	1	0.123641
1529	HLA-C	12	62.2525	67.1509	0.0272591	0.0166639	0.768882	0.010476	0.066316	0.898973	0.125927
166	CD22	12	48.7561	53.978	0.125583	0.0210149	0.794556	0.010433	0.0733507	0.921702	0.125927
2304	TXNDC15	12	47.0133	50.6573	0.0335588	0.0152974	0.678187	0.0107024	0.0635763	0.826695	0.127992
157	CD164	12	50.5371	61.405	0.231153	0.0139772	0.637189	0.0108487	0.0598949	0.788504	0.128842
1103	DummyGuide_1762	1	157.857	194.974	0.302935	0.0217669	0.989117	0.0108834	0.0751783	1	0.128842
2057	SEZ6L2	12	52.7907	58.1087	0.107813	0.00563669	0.522466	0.011105	0.0369335	0.678858	0.129287
1907	PLD3	12	44.6955	56.129	0.288892	0.0117273	0.61117	0.0111323	0.0548678	0.765269	0.129287
306	CSPG4	12	53.3665	61.3028	0.125933	0.0485474	0.82425	0.0113071	0.120802	0.948009	0.129287
3	AARS	12	12.0453	23.65	0.818455	0.141628	0.991121	0.0111999	0.238318	1	0.129287
1335	DummyGuide_1994	1	59.7574	76.7502	0.355787	0.0220463	0.988977	0.0110232	0.0758834	1	0.129287
582	DummyGuide_1241	1	100.983	170.473	0.749656	0.0225852	0.988707	0.0112926	0.0769963	1	0.129287
1127	DummyGuide_1786	1	113.859	137.773	0.272867	0.0225281	0.988736	0.0112641	0.0769766	1	0.129287
472	DummyGuide_1131	1	93.5839	116.226	0.309624	0.023056	0.988472	0.011528	0.077537	1	0.130539
938	DummyGuide_1597	1	179.263	227.217	0.340296	0.0229843	0.988508	0.0114922	0.0775121	1	0.130539
2178	STT3B	12	55.8831	63.8417	0.141046	0.0155182	0.613225	0.0117142	0.0641529	0.766612	0.13201
1610	ITGA2B	12	47.6253	56.1002	0.263102	0.102742	0.95485	0.0121186	0.193436	1	0.135914
1788	NAGLU	12	54.6681	66.8876	0.269708	0.00344691	0.404741	0.0122029	0.0287529	0.567073	0.136208
2286	TSPAN13	12	70.4048	77.1077	0.089156	0.000249537	0.0693958	0.0125515	0.00532462	0.185901	0.136299
2190	TBXA2R	12	49.4595	52.0511	0.0390443	0.00250637	0.280812	0.0123215	0.023645	0.442057	0.136299
2085	SLC15A3	12	58.2352	65.0743	0.055033	0.0307325	0.831706	0.01256	0.0922273	0.953452	0.136299
1003	DummyGuide_1662	1	157.968	187.973	0.249441	0.0249801	0.98751	0.0124901	0.0815508	1	0.136299
497	DummyGuide_1156	1	193.371	229.313	0.244779	0.0250852	0.987457	0.0125426	0.0816663	1	0.136299
714	DummyGuide_1373	1	272.849	319.298	0.226035	0.0248689	0.987566	0.0124344	0.0813008	1	0.136299
1356	ELFN1	12	59.4516	67.2337	0.106024	0.00180416	0.234123	0.0127391	0.0198706	0.390873	0.137606
705	DummyGuide_1364	1	23.993	105.506	2.09133	0.0257097	0.987145	0.0128548	0.0826659	1	0.138219
1314	DummyGuide_1973	1	86.2545	105.611	0.289062	0.0261628	0.986919	0.0130814	0.0836638	1	0.140013
2040	SEMA4B	12	59.3499	64.4946	0.0469998	0.0142376	0.566139	0.0132114	0.0605678	0.721211	0.140299
74	APOH	12	61.3764	70.7357	0.11924	0.0381136	0.769343	0.0132278	0.103869	0.898973	0.140299
21	ACTN4	12	64.2773	68.1925	0.0754622	0.00287346	0.339477	0.0133778	0.0256099	0.504631	0.141136
2007	RPS23	8	45.8766	76.9535	0.809036	0.01421	0.66273	0.0134272	0.0605603	0.811619	0.141136
143	CASC4	12	43.5429	47.6752	0.0731887	0.00715637	0.424418	0.0145073	0.0424492	0.588728	0.151195
2067	SIGLEC6	12	63.1669	66.665	0.0416865	0.0184361	0.703521	0.0146422	0.0691276	0.846952	0.151195
1044	DummyGuide_1703	1	80.8188	146.366	0.848903	0.0290559	0.985472	0.0145279	0.0886809	1	0.151195
906	DummyGuide_1565	1	130.375	202.54	0.631619	0.0291854	0.985407	0.0145927	0.088845	1	0.151195
2294	TSPAN4	12	58.9556	62.5651	0.00857871	0.00173788	0.245572	0.0148148	0.0194908	0.404451	0.151242
65	AOC3	12	59.542	69.2018	0.26226	0.00715638	0.449331	0.0149693	0.0424492	0.613414	0.151242
1540	HLA-F	12	56.5731	60.9649	0.101695	0.00997519	0.518702	0.0149101	0.0495484	0.676938	0.151242
1513	GRIK3	12	43.6135	49.9624	0.183347	0.0976235	0.909847	0.0148694	0.187873	1	0.151242
900	DummyGuide_1559	1	122.444	147.147	0.263171	0.0296475	0.985176	0.0148237	0.0899013	1	0.151242
1389	ERBB2	12	58.3863	68.1609	0.20013	0.159136	0.955969	0.0156214	0.258679	1	0.157153
16	ACE	12	58.62	59.1826	-0.0305065	0.0014247	0.181257	0.016185	0.0177632	0.330121	0.160745
1729	LZTFL1	12	49.6764	54.5595	-0.0182835	0.001887	0.27412	0.0161178	0.0203693	0.435323	0.160745
1676	LDLR	12	45.1404	49.4538	0.0790462	0.00668494	0.44613	0.0163203	0.0412195	0.609754	0.160745
1741	MEGF8	12	63.8645	68.94	0.0888873	0.0277905	0.635469	0.0163213	0.0860516	0.787283	0.160745
1051	DummyGuide_1710	1	125.475	151.813	0.272921	0.0325738	0.983713	0.0162869	0.0956803	1	0.160745
1824	NT5E	12	43.5162	52.1335	0.181265	0.00318064	0.292835	0.0166233	0.0272096	0.456083	0.162354
2121	SLC44A5	12	51.1595	66.0589	0.239354	0.00956666	0.485732	0.0166052	0.0490534	0.64654	0.162354
85	ATP1A1	12	11.8943	16.1618	0.466527	0.189231	0.976826	0.0172251	0.292006	1	0.167534
2231	TMEM106B	12	63.0732	66.7449	0.0325363	0.00127256	0.177689	0.0173328	0.0162999	0.326414	0.167593
2016	S1PR4	12	47.8175	52.9723	0.134819	0.274021	0.993193	0.0173742	0.379187	1	0.167593
150	CCT4	12	20.9523	28.7597	0.535405	0.0874784	0.900226	0.0178992	0.175219	1	0.17195
731	DummyGuide_1390	1	36.3945	50.8935	0.472726	0.0361672	0.981916	0.0180836	0.100327	1	0.173012
716	DummyGuide_1375	1	201.599	227.744	0.175112	0.0365477	0.981726	0.0182738	0.101019	1	0.174122
133	CADM2	12	53.63	56.2334	0.00160611	0.00197802	0.180323	0.0184366	0.0209072	0.329445	0.174256
2006	RPS15A	1	7.86629	45.38	2.3871	0.0367418	0.981629	0.0183709	0.101321	1	0.174256
1634	ITPR3	12	51.5518	54.9402	0.0845681	0.00162601	0.184717	0.0185896	0.0188682	0.333829	0.174296
746	DummyGuide_1405	1	94.6082	158.31	0.73663	0.0371526	0.981424	0.0185763	0.102094	1	0.174296
1997	RPL28	11	34.8868	36.467	0.101522	0.00175988	0.209139	0.0187113	0.0196436	0.364206	0.174738
1445	FKBP9	12	73.4913	69.6629	-0.0841203	7.73e-05	0.0217622	0.0189631	0.00290881	0.093994	0.176129
1030	DummyGuide_1689	1	93.2463	109.243	0.226173	0.038021	0.980989	0.0190105	0.103831	1	0.176129
564	DummyGuide_1223	1	125.476	145.639	0.21341	0.0388711	0.980564	0.0194356	0.105091	1	0.179358
2154	SMPD1	12	50.2051	56.0164	0.0952784	0.0023526	0.21612	0.0195481	0.0228817	0.371125	0.179487
789	DummyGuide_1448	1	119.316	139.068	0.219299	0.0392053	0.980397	0.0196026	0.105629	1	0.179487
438	DummyGuide_1097	1	125.536	144.203	0.198527	0.04067	0.979665	0.020335	0.108207	1	0.185468
1429	FCRL2	12	48.93	53.5169	0.2158	0.00557987	0.34735	0.0208256	0.0369335	0.511746	0.188476
2188	TACSTD2	12	42.0509	54.3965	0.333295	0.160564	0.979839	0.020789	0.259896	1	0.188476
1649	KIDINS220	12	54.7366	61.6607	0.267549	0.0164009	0.559685	0.0210004	0.0658282	0.714258	0.188767
1863	PCDH18	12	50.3382	56.3228	0.0633942	0.034158	0.681586	0.0210994	0.0975842	0.82865	0.188767
1435	FGFR1	12	42.3389	48.4685	0.153477	0.0756717	0.882265	0.0210545	0.158653	0.989014	0.188767
503	DummyGuide_1162	1	74.6291	87.4439	0.225821	0.043027	0.978486	0.0215135	0.112562	1	0.191669
613	DummyGuide_1272	1	190.307	270.091	0.502885	0.0431745	0.978413	0.0215873	0.11282	1	0.191669
1944	PROCR	12	50.9524	54.0058	-0.0954337	0.00187799	0.198009	0.0217515	0.0203693	0.348972	0.191675
149	CCR7	12	57.5815	69.9654	0.233586	0.0522807	0.659672	0.0216818	0.125559	0.809566	0.191675
314	CXCL16	12	59.8582	72.4231	0.232258	0.0499842	0.747661	0.0220019	0.122833	0.881548	0.193155
725	DummyGuide_1384	1	108.804	175.95	0.688413	0.0443767	0.977812	0.0221884	0.114685	1	0.194065
273	CNTNAP1	12	49.5222	57.2567	0.187235	0.00149959	0.169889	0.0224828	0.0181397	0.31756	0.19591
1882	PDCD1LG2	12	53.0138	52.6838	-0.0632406	0.00583074	0.271632	0.0228887	0.0375804	0.432839	0.198334
2076	SLAMF7	12	48.7056	59.8399	0.116759	0.00544228	0.313804	0.0229303	0.0364056	0.477031	0.198334
2092	SLC22A16	12	50.5737	48.4258	-0.176238	0.0418069	0.813935	0.0232483	0.110231	0.937525	0.198883
413	DummyGuide_1072	1	87.1776	136.023	0.63593	0.0462471	0.976876	0.0231235	0.117574	1	0.198883
362	DummyGuide_1021	1	165.275	185.458	0.165278	0.0464617	0.976769	0.0232308	0.117736	1	0.198883
357	DummyGuide_1016	1	124.439	157.16	0.334396	0.0469583	0.976521	0.0234791	0.118482	1	0.200128
303	CRTAP	12	54.3184	55.4544	-0.0773259	0.0255481	0.649319	0.0236092	0.0824858	0.799831	0.200507
2279	TRAP1	12	37.1179	46.2644	0.262056	0.0482898	0.647975	0.0240156	0.120416	0.799371	0.202492
161	CD1C	12	44.9561	45.463	0.0757624	0.0308238	0.655139	0.0239463	0.0922273	0.80569	0.202492
737	DummyGuide_1396	1	171.233	265.826	0.631539	0.0489716	0.975514	0.0244858	0.12147	1	0.205716
1509	GPRC5A	12	60.0598	72.378	0.251782	0.280601	0.990728	0.0246042	0.384412	1	0.205972
2162	SPPL2A	12	53.7378	60.1282	0.196645	0.0586499	0.707076	0.0247041	0.134648	0.849071	0.206072
1156	DummyGuide_1815	1	91.5985	104.618	0.189797	0.0500075	0.974996	0.0250037	0.122833	1	0.207832
272	CNTN3	12	44.3972	49.3644	0.0277482	0.00112367	0.12987	0.0252091	0.0152248	0.272774	0.207939
104	BGN	12	61.8136	62.5642	-0.0523593	0.0092261	0.35954	0.0252827	0.0483803	0.522294	0.207939
492	DummyGuide_1151	1	184.225	210.493	0.191332	0.0505391	0.97473	0.0252696	0.123153	1	0.207939
2046	SEMA6B	12	58.939	60.4085	0.0222238	0.00763582	0.390803	0.0256083	0.0434426	0.552831	0.209881
1665	LAMA3	12	67.441	78.5644	0.235029	0.0782216	0.824709	0.025736	0.162258	0.948071	0.210192
2287	TSPAN14	12	48.9283	58.3924	0.13054	0.0791304	0.726594	0.0261751	0.163708	0.865135	0.212428
1211	DummyGuide_1870	1	186.996	207.082	0.146454	0.052382	0.973809	0.026191	0.125674	1	0.212428
38	ADCY9	12	50.1031	55.9556	0.0876867	0.0538737	0.703866	0.0266732	0.128203	0.846952	0.215184
498	DummyGuide_1157	1	92.0206	111.414	0.2732	0.0534288	0.973286	0.0267144	0.127403	1	0.215184
1647	KIAA1324L	12	52.7256	54.9526	0.0488316	0.095107	0.845216	0.0268605	0.184105	0.964081	0.21562
485	DummyGuide_1144	1	123.145	137.13	0.153998	0.0549375	0.972531	0.0274687	0.129681	1	0.21975
1598	IL6ST	12	47.6653	52.5999	0.123112	0.0122693	0.402527	0.0281304	0.0560848	0.565094	0.222762
144	CASD1	12	62.2726	68.6551	0.158408	0.0289717	0.598256	0.0280264	0.0885392	0.751507	0.222762
1180	DummyGuide_1839	1	210.373	231.303	0.136219	0.0561592	0.97192	0.0280796	0.1315	1	0.222762
955	DummyGuide_1614	1	153.327	195.701	0.350011	0.0566448	0.971678	0.0283224	0.131927	1	0.223528
2202	THBS1	12	51.9339	57.8421	0.158873	0.0381532	0.603129	0.0285591	0.103869	0.756817	0.22464
1402	F13A1	12	56.4502	57.5279	-0.0290572	0.000445164	0.0700089	0.0293371	0.00745332	0.186903	0.229987
97	B4GALT3	12	46.8072	50.2115	0.0757325	0.0644862	0.716413	0.0295451	0.142197	0.857209	0.230846
672	DummyGuide_1331	1	110.546	144.262	0.381024	0.0599623	0.970019	0.0299812	0.136315	1	0.233475
2204	THBS3	12	52.4398	50.12	-0.180236	2.02e-06	0.00142861	0.0303145	0.000214839	0.025759	0.233741
130	CACNA2D2	12	59.177	62.9014	-0.00102581	0.00177293	0.129859	0.0302451	0.0196955	0.272774	0.233741
761	DummyGuide_1420	1	166.268	181.656	0.126968	0.0605384	0.969731	0.0302692	0.137304	1	0.233741
875	DummyGuide_1534	1	118.061	144.243	0.28676	0.0611546	0.969423	0.0305773	0.138099	1	0.234994
352	DummyGuide_1011	1	78.5548	109.724	0.47695	0.0614928	0.969254	0.0307464	0.138239	1	0.235521
173	CD302	12	60.2982	58.9326	-0.109511	0.00530073	0.27364	0.0311229	0.0357037	0.435323	0.236852
1794	NCLN	12	46.0571	53.2681	0.218695	0.0639455	0.720283	0.0313166	0.14139	0.859646	0.236852
196	CD69	12	49.6955	55.9369	0.113193	0.146125	0.841535	0.0313243	0.243656	0.961227	0.236852
558	DummyGuide_1217	1	130.149	158.752	0.284626	0.0625619	0.968719	0.031281	0.139986	1	0.236852
440	DummyGuide_1099	1	40.9687	73.2942	0.823935	0.0629119	0.968544	0.031456	0.140176	1	0.237083
2140	SLC9A1	12	48.5571	59.4858	0.181781	0.0135073	0.432622	0.0316578	0.0591323	0.595808	0.23784
1506	GPR176	12	51.1457	57.4727	0.100847	0.0263225	0.490013	0.0319837	0.0837464	0.650391	0.238757
631	DummyGuide_1290	1	104.557	177.003	0.753875	0.0638055	0.968097	0.0319028	0.141361	1	0.238757
984	DummyGuide_1643	1	24.1357	47.34	0.94348	0.0643541	0.967823	0.0321771	0.14204	1	0.239438
1929	POFUT2	12	48.1611	53.2153	0.128121	0.00269882	0.157419	0.0325659	0.0249057	0.305455	0.240803
1318	DummyGuide_1977	1	61.3283	120.081	0.958016	0.0650939	0.967453	0.032547	0.143402	1	0.240803
1294	DummyGuide_1953	1	80.3946	159.901	0.98317	0.0654282	0.967286	0.0327141	0.143734	1	0.240835
418	DummyGuide_1077	1	203.756	241.298	0.242882	0.0655516	0.967224	0.0327758	0.143807	1	0.240835
1643	KCNK17	12	45.9745	48.4844	0.0784803	0.00198012	0.149047	0.033345	0.0209072	0.295572	0.243096
1400	EXTL3	12	55.5247	66.1499	0.251087	0.0265471	0.539698	0.0334048	0.0839763	0.694701	0.243096
2240	TMEM2	12	42.0335	46.9446	0.167572	0.213328	0.939905	0.0334983	0.317687	1	0.243096
1311	DummyGuide_1970	1	88.1403	124.225	0.490377	0.0669864	0.966507	0.0334932	0.146334	1	0.243096
1650	KIR2DL3	10	77.1249	80.5387	0.0442127	0.0652125	0.744698	0.0346134	0.143529	0.879824	0.250413
1534	HLA-DQB1	12	77.0707	72.6037	-0.112404	0.00251177	0.132839	0.0348313	0.023645	0.275796	0.251214
2273	TOR1B	12	44.6481	42.4541	-0.115168	0.00109122	0.0936379	0.0352064	0.0151115	0.221547	0.252367
368	DummyGuide_1027	1	202.985	219.595	0.112942	0.0702331	0.964883	0.0351165	0.151311	1	0.252367
2135	SLC6A9	12	46.3629	48.6355	0.0100408	0.0158693	0.462707	0.036203	0.0650362	0.624238	0.258719
434	DummyGuide_1093	1	93.3563	121.799	0.380108	0.0730007	0.9635	0.0365004	0.155417	1	0.260051
1440	FGL2	12	54.3153	56.3251	0.0798504	0.0842435	0.785396	0.0370593	0.170788	0.913808	0.263233
1641	KCNE3	12	53.226	54.5659	0.0835551	0.0725382	0.675828	0.0376337	0.154713	0.825074	0.266506
1749	MFGE8	12	51.4911	53.6592	-0.016134	0.124051	0.831801	0.0381125	0.217159	0.953452	0.269084
184	CD44	12	45.781	48.7374	0.022928	0.00539772	0.233735	0.038715	0.0362529	0.390688	0.271397
1994	ROR2	12	52.955	56.6727	0.0668796	0.0228816	0.439177	0.0388638	0.0773947	0.602007	0.271397
1554	HSPA8	10	47.3466	55.4374	0.21419	0.125316	0.794693	0.0389951	0.218819	0.921702	0.271397
63	ANPEP	12	49.0094	52.9586	0.0950603	0.114494	0.796926	0.0388281	0.206919	0.922273	0.271397
2104	SLC2A13	12	58.4719	58.056	-0.0156209	0.143335	0.900926	0.0390191	0.240155	1	0.271397
2337	WNT5B	12	52.8804	52.7033	-0.000862028	0.00227449	0.126244	0.0398918	0.0225208	0.267646	0.276646
925	DummyGuide_1584	1	106.859	117.047	0.130215	0.0811909	0.959405	0.0405955	0.167047	1	0.280695
1113	DummyGuide_1772	1	69.9013	95.2578	0.441091	0.0821147	0.958943	0.0410573	0.168102	1	0.283054
1536	HLA-DRA	12	49.9351	55.2721	0.0938567	0.00303259	0.116509	0.0413886	0.0262785	0.253922	0.283669
41	ADRA2C	12	66.8568	66.3419	-0.0226029	0.008873	0.223085	0.0413737	0.047055	0.378646	0.283669
1709	LRRC25	12	62.6367	61.1647	-0.0411067	0.022761	0.402299	0.0420551	0.077391	0.565094	0.286159
2305	TYR	12	39.7256	43.6542	0.108902	0.100839	0.739161	0.0420544	0.191856	0.875625	0.286159
1316	DummyGuide_1975	1	210.731	228.083	0.113642	0.0842361	0.957882	0.042118	0.170788	1	0.286159
1980	RAMP3	12	62.8985	71.5178	0.172822	0.335322	0.922796	0.0422556	0.435765	1	0.286264
266	CNNM2	12	52.3873	57.5633	-0.0613293	0.000331225	0.029316	0.0427591	0.0063987	0.109771	0.28801
1370	ENPP3	12	56.403	57.9709	0.0666976	0.0559799	0.684687	0.0427418	0.131348	0.831558	0.28801
1237	DummyGuide_1896	1	206.733	225.327	0.123675	0.0859359	0.957032	0.042968	0.173294	1	0.288587
1747	MFAP4	12	61.3603	65.2457	0.0354514	0.0468707	0.583158	0.0431644	0.118389	0.737681	0.289078
1855	PANX1	12	49.6655	53.8506	-0.0453636	0.0024864	0.113821	0.0441098	0.0235956	0.250569	0.294568
244	CHST7	12	59.7044	61.9549	0.03703	0.00222929	0.126311	0.0449057	0.0224143	0.267646	0.298184
1683	LILRA5	12	72.2214	81.3393	0.12557	0.0269654	0.383096	0.0447962	0.0847277	0.546011	0.298184
1375	EPCAM	12	44.9166	51.7795	0.18654	0.00462551	0.191466	0.0455531	0.0334537	0.341811	0.300779
2044	SEMA4G	12	51.7722	53.9244	-0.0972162	0.0276252	0.464194	0.045475	0.0860516	0.625442	0.300779
836	DummyGuide_1495	1	71.1325	98.1647	0.459178	0.0918589	0.954071	0.0459294	0.180484	1	0.302412
2255	TMPRSS5	12	70.9722	80.6494	0.0537494	0.0331418	0.450057	0.0461623	0.0962631	0.61369	0.302598
524	DummyGuide_1183	1	109.705	136.87	0.316586	0.0924318	0.953784	0.0462159	0.180988	1	0.302598
2030	SDK2	12	59.6258	67.2281	0.121768	0.0909024	0.785661	0.0465201	0.179597	0.913808	0.303742
248	CLCN6	12	52.3853	57.437	-0.0346011	0.0100438	0.233144	0.0469821	0.0496488	0.39035	0.305906
1687	LIPG	12	48.3065	51.1817	0.0562843	0.0235726	0.429141	0.0473414	0.0787918	0.592407	0.306542
567	DummyGuide_1226	1	210.576	238.978	0.181728	0.0945574	0.952721	0.0472787	0.183699	1	0.306542
305	CSF2RB	12	51.3997	49.5824	-0.234232	0.00414467	0.175902	0.0476317	0.0317487	0.323941	0.307167
1535	HLA-DQB2	12	59.093	60.1473	-0.0443958	0.0319398	0.460657	0.0477232	0.0941262	0.623069	0.307167
123	C4A	12	52.8776	59.9948	0.2745	0.0415984	0.525072	0.047831	0.109929	0.681073	0.307167
30	ADAM22	12	50.0954	54.7386	0.0662947	0.00856499	0.253304	0.0480529	0.0460466	0.412037	0.307526
1391	ERGIC2	12	48.905	55.8921	0.162215	0.284851	0.947562	0.0482087	0.388418	1	0.307526
1109	DummyGuide_1768	1	69.5181	83.6199	0.263003	0.0967117	0.951644	0.0483559	0.186544	1	0.307526
1129	DummyGuide_1788	1	138.198	154.121	0.15625	0.0968235	0.951588	0.0484117	0.186544	1	0.307526
1818	NPTX1	12	54.9434	64.745	0.243303	0.386391	0.954745	0.0487106	0.479969	1	0.308588
1555	HSPD1	5	35.1783	45.3755	0.282713	0.171022	0.860573	0.0499792	0.271046	0.976494	0.315772
1811	NOTCH1	12	63.5822	61.2228	-0.235211	0.000386906	0.0365582	0.050613	0.00685996	0.126048	0.318916
1973	PXDC1	12	52.4758	56.0207	0.0231459	0.00150133	0.0799048	0.051362	0.0181397	0.203378	0.319421
1786	NAALADL2	12	54.1478	57.9083	0.0676568	0.00213021	0.107021	0.0509327	0.0218045	0.242609	0.319421
2091	SLC1A5	12	51.7069	55.3637	0.0167741	0.0158984	0.366219	0.0516059	0.0650362	0.529561	0.319421
2105	SLC2A4	12	63.407	63.7297	0.00288975	0.0375183	0.497077	0.0516429	0.102978	0.657162	0.319421
2210	TIE1	12	53.2789	61.7475	0.203239	0.109301	0.826936	0.0514	0.200943	0.950137	0.319421
513	DummyGuide_1172	1	30.3801	59.5884	0.949192	0.10205	0.948975	0.0510251	0.192753	1	0.319421
646	DummyGuide_1305	1	50.1307	59.4445	0.241421	0.103566	0.948217	0.0517832	0.194675	1	0.319421
482	DummyGuide_1141	1	230.594	276.537	0.261078	0.103498	0.948251	0.0517489	0.194675	1	0.319421
2291	TSPAN3	12	56.3775	60.0153	-0.011827	0.0116972	0.289469	0.0521266	0.0548366	0.452954	0.320695
103	BDNF	12	56.5615	60.4314	0.0176645	0.00505236	0.151919	0.0525123	0.0348165	0.29899	0.321381
1800	NEU1	12	46.8349	46.0153	0.0335793	0.0355342	0.534862	0.0523906	0.0998707	0.689613	0.321381
2339	YWHAQ	12	70.3058	66.6865	-0.107158	0.0112382	0.218905	0.0529431	0.0537597	0.374262	0.321499
1942	PRKCSH	12	40.2655	45.8652	0.140159	0.0720134	0.671952	0.0527607	0.153874	0.821197	0.321499
1511	GRIA2	12	46.4808	47.0736	0.0531164	0.138506	0.808852	0.0528975	0.23441	0.933368	0.321499
2113	SLC39A14	12	53.7571	61.5891	0.0346445	0.00241999	0.111278	0.0533596	0.0233434	0.249354	0.323191
2335	WNT11	12	45.7809	48.5818	0.0422908	0.0337951	0.513345	0.0538118	0.0973165	0.671474	0.324254
465	DummyGuide_1124	1	162.987	195.512	0.261039	0.107541	0.94623	0.0537703	0.198484	1	0.324254
1926	PNPLA6	12	46.9993	42.266	-0.120484	0.000362037	0.0356915	0.055458	0.00668201	0.124126	0.328267
2106	SLC2A5	12	52.5065	51.3897	8.6e-05	0.00299562	0.137264	0.0546648	0.0262785	0.282233	0.328267
2164	SSR1	12	60.4616	63.7909	0.0235853	0.0113364	0.319346	0.0553735	0.0540017	0.482622	0.328267
2061	SGCZ	12	66.2914	65.2653	-0.0560149	0.0250531	0.366544	0.055177	0.0816663	0.529703	0.328267
1958	PTK7	12	42.8345	48.7607	0.192111	0.109882	0.761214	0.0550755	0.201387	0.893482	0.328267
1234	DummyGuide_1893	1	111.76	134.544	0.265509	0.11054	0.94473	0.0552699	0.202426	1	0.328267
452	DummyGuide_1111	1	117.178	146.291	0.317705	0.109565	0.945218	0.0547824	0.201112	1	0.328267
1666	LAMA4	12	52.85	61.4921	0.18107	0.106117	0.705499	0.0559424	0.197098	0.848046	0.3303
2336	WNT5A	12	70.5413	68.4182	-0.064824	0.0472395	0.450873	0.0561843	0.119064	0.613888	0.330894
2165	SSR2	12	42.5679	45.4177	-0.0465895	0.00220966	0.106042	0.0568935	0.0224143	0.241089	0.334231
320	CYTH1	12	51.5327	62.6291	0.262389	0.0407241	0.575346	0.0579014	0.108228	0.730559	0.339302
2083	SLC14A1	12	42.9714	44.5332	0.0391015	0.0997729	0.649926	0.0581811	0.190291	0.800119	0.340091
145	CASP7	12	53.0921	54.3238	0.0649393	0.00221269	0.0823447	0.0585975	0.0224143	0.206434	0.341673
1562	ICAM2	12	58.7786	66.929	0.136905	0.299512	0.905133	0.0601081	0.401175	1	0.349611
1717	LSAMP	12	68.9422	68.221	-0.0676592	3.06e-05	0.00579627	0.0604951	0.00162994	0.0449883	0.350991
1396	ESAM	12	70.6132	69.6562	-0.0553549	0.00282529	0.11273	0.0608048	0.0254711	0.249754	0.351525
1669	LAMB2	12	49.9536	56.4244	0.155685	0.0204873	0.386357	0.0616435	0.0721994	0.549554	0.351525
202	CD79B	12	65.0739	72.1539	0.119119	0.026671	0.438936	0.0615319	0.0841773	0.602007	0.351525
1270	DummyGuide_1929	1	85.7785	134.888	0.647006	0.122947	0.938526	0.0614737	0.215969	1	0.351525
477	DummyGuide_1136	1	93.4107	119.303	0.349649	0.123574	0.938213	0.0617868	0.216485	1	0.351525
792	DummyGuide_1451	1	94.8026	103.332	0.123048	0.121933	0.939034	0.0609663	0.215626	1	0.351525
1126	DummyGuide_1785	1	157.72	168.085	0.091265	0.122381	0.938809	0.0611906	0.215626	1	0.351525
983	DummyGuide_1642	1	161.714	194.44	0.264384	0.122424	0.938788	0.0612119	0.215626	1	0.351525
1938	PPT2	12	46.3456	50.0048	0.0332605	0.0166226	0.314647	0.0619675	0.066316	0.477059	0.351699
69	APLP1	12	56.6913	56.278	-0.0757113	0.000303625	0.0206754	0.0622927	0.00608289	0.0905852	0.352691
2074	SLAMF1	12	38.807	36.2731	-0.158933	0.00113142	0.0571476	0.0628242	0.0152417	0.163958	0.353141
1545	HPX	12	45.6148	56.2288	0.21546	0.0876841	0.69829	0.0626533	0.175219	0.841971	0.353141
936	DummyGuide_1595	1	142.791	180.39	0.335121	0.125373	0.937313	0.0626866	0.218819	1	0.353141
2248	TMEM63B	12	44.432	47.706	0.112483	0.09142	0.682319	0.0632444	0.180074	0.829111	0.354653
1308	DummyGuide_1967	1	54.5622	78.0687	0.509004	0.126897	0.936552	0.0634483	0.220657	1	0.354947
422	DummyGuide_1081	1	139.666	172.099	0.299327	0.128271	0.935865	0.0641354	0.222222	1	0.357937
570	DummyGuide_1229	1	195.426	218.917	0.162976	0.128812	0.935594	0.064406	0.222995	1	0.358593
1475	GFAP	12	57.9605	62.5951	0.00570295	0.000383225	0.0280937	0.0655436	0.00685709	0.107425	0.359497
207	CD86	12	52.5385	53.1823	0.0243284	0.00583289	0.135871	0.0648898	0.0375804	0.280107	0.359497
195	CD68	12	63.7579	66.9707	0.0570802	0.0344727	0.434027	0.0656897	0.0983018	0.596691	0.359497
1442	FKBP10	12	51.8214	55.291	0.0521226	0.0709705	0.535277	0.0651628	0.152619	0.689769	0.359497
1628	ITGB6	12	51.3381	55.7492	0.076816	0.105939	0.717674	0.0659487	0.197098	0.858201	0.359497
1320	DummyGuide_1979	1	12.4816	23.6283	0.869324	0.131235	0.934382	0.0656175	0.225855	1	0.359497
902	DummyGuide_1561	1	64.5634	102.238	0.655012	0.131538	0.934231	0.0657692	0.226156	1	0.359497
382	DummyGuide_1041	1	140.709	157.401	0.16065	0.129947	0.935026	0.0649737	0.224463	1	0.359497
1286	DummyGuide_1945	1	160.327	170.575	0.0888545	0.131603	0.934199	0.0658013	0.226156	1	0.359497
453	DummyGuide_1112	1	110.056	120.293	0.127205	0.133572	0.933214	0.0667858	0.228288	1	0.363216
1481	GGT7	12	55.0602	54.6387	-0.0348232	0.00508456	0.109855	0.0674888	0.0348486	0.247359	0.364502
2243	TMEM25	12	54.3053	53.4703	-0.0541115	0.00760112	0.150375	0.0673502	0.0433504	0.297383	0.364502
330	DISP2	12	49.8467	53.8873	0.0844688	0.0836665	0.636633	0.0672099	0.170238	0.788309	0.364502
1353	EFNB3	12	49.5148	53.7807	0.168972	0.25962	0.847704	0.0682484	0.366376	0.966448	0.367757
1484	GLCE	12	42.4909	46.1376	-4.23e-06	0.0826451	0.488339	0.0686272	0.168969	0.649013	0.36895
1837	OLFML2A	12	56.5482	59.3561	0.0635655	0.0480933	0.522443	0.0692116	0.120273	0.678858	0.37124
843	DummyGuide_1502	1	204.081	235.086	0.20312	0.139331	0.930334	0.0696656	0.235228	1	0.372822
311	CTSD	12	53.9841	56.7425	0.0257378	0.0582143	0.498101	0.0700173	0.13397	0.65754	0.373851
2055	SERPINH1	12	50.6096	50.5275	-0.0558182	0.0202295	0.341202	0.0708818	0.071902	0.506188	0.377607
1730	M6PR	12	59.1235	60.0082	0.0495389	0.0490875	0.458248	0.0715326	0.121629	0.620528	0.38021
293	CPM	12	44.1131	43.6921	0.0573828	0.00301626	0.0859686	0.0722734	0.0262785	0.211227	0.383278
2037	SEMA3A	12	60.8264	67.5461	0.0997792	0.0497601	0.507114	0.073064	0.122776	0.666298	0.386596
1306	DummyGuide_1965	1	89.5844	110.286	0.296934	0.147182	0.926409	0.0735908	0.24485	1	0.388506
1865	PCDH20	12	51.7102	53.3546	-0.0314226	0.00440724	0.0826329	0.0740583	0.0327611	0.206838	0.390096
1327	DummyGuide_1986	1	119.257	145.338	0.28319	0.148867	0.925567	0.0744335	0.246778	1	0.391109
1102	DummyGuide_1761	1	137.99	165.588	0.261298	0.149169	0.925416	0.0745843	0.247038	1	0.391109
1987	RFNG	12	54.0081	53.4437	-0.19014	0.0200771	0.262479	0.0759939	0.0715207	0.421693	0.397611
626	DummyGuide_1285	1	70.8735	97.2783	0.451412	0.15262	0.92369	0.0763098	0.251576	1	0.398375
2245	TMEM30A	12	41.2093	47.5528	0.210312	0.215409	0.742103	0.0773841	0.319974	0.878086	0.403085
1905	PLBD1	12	62.4205	64.1928	0.118118	0.00400697	0.124119	0.0776901	0.0313213	0.264487	0.403782
329	DGCR2	12	40.0245	39.5217	-0.0174023	0.00927663	0.142839	0.0783237	0.0483988	0.288385	0.405259
2270	TNXB	12	60.4206	67.9656	0.271178	0.196983	0.76929	0.0784929	0.29893	0.898973	0.405259
398	DummyGuide_1057	1	133.331	162.026	0.279309	0.156839	0.921581	0.0784195	0.256235	1	0.405259
1004	DummyGuide_1663	1	78.4351	99.9058	0.34516	0.158117	0.920942	0.0790583	0.257737	1	0.40728
546	DummyGuide_1205	1	126.835	140.894	0.150525	0.159475	0.920263	0.0797375	0.258692	1	0.409879
2108	SLC36A4	12	38.7868	42.0257	0.0468879	0.00610737	0.131578	0.0801783	0.0390073	0.274884	0.411243
2338	XRCC6	12	37.3628	42.5817	0.349819	0.0243765	0.322878	0.0820382	0.0803635	0.486961	0.419864
1449	FLNA	12	67.5032	65.4914	-0.109211	7.28e-05	0.00543463	0.0828131	0.00289351	0.0437916	0.421796
1379	EPHA3	12	46.2445	50.4741	-0.0812401	0.21127	0.762259	0.0829556	0.31525	0.894262	0.421796
751	DummyGuide_1410	1	22.9068	33.4264	0.526093	0.165326	0.917337	0.0826631	0.265246	1	0.421796
204	CD82	12	58.8531	61.7962	0.0046494	0.0227979	0.329406	0.0831712	0.077391	0.494637	0.421977
1471	GAPDHS	12	58.7513	63.3423	0.099147	0.0635659	0.47294	0.0834763	0.141231	0.633469	0.42261
1843	OSCAR	12	47.8498	52.3061	0.132517	0.0678777	0.495519	0.0845926	0.14799	0.655472	0.424593
1121	DummyGuide_1780	1	79.4442	94.3353	0.245022	0.168826	0.915587	0.0844132	0.268811	1	0.424593
656	DummyGuide_1315	1	85.0706	107.607	0.335521	0.168293	0.915854	0.0841464	0.268535	1	0.424593
343	DummyGuide_1002	1	101.127	123.138	0.281573	0.168615	0.915693	0.0843073	0.268811	1	0.424593
1363	EMP1	12	49.237	46.2178	-0.127862	0.000550535	0.0191715	0.0849276	0.00854605	0.0867553	0.425364
1846	P2RX1	12	61.3358	64.6762	0.0343875	0.0082642	0.143478	0.085203	0.0452666	0.289176	0.425833
858	DummyGuide_1517	1	85.5799	100.024	0.2226	0.171009	0.914495	0.0855045	0.271046	1	0.426431
12	ABCC4	12	55.78	51.4515	-0.123765	0.0154625	0.175314	0.0859076	0.0640661	0.323589	0.426626
2004	RPN1	12	20.0324	24.3398	0.487452	0.291223	0.898571	0.0858164	0.394108	1	0.426626
1556	HSPG2	12	49.512	54.1242	0.174066	0.0313206	0.336733	0.0870448	0.0928134	0.503703	0.430793
2102	SLC29A4	12	63.1184	64.2462	-0.0115035	0.131021	0.624888	0.0871144	0.225793	0.777462	0.430793
1889	PGAP1	12	48.2817	48.0798	-0.0280649	0.027353	0.315975	0.0876695	0.0857158	0.478763	0.432626
270	CNTFR	12	56.4694	57.1095	-0.0806215	0.00273415	0.0756466	0.0881247	0.0251328	0.196363	0.433959
1698	LRFN1	12	47.2414	50.9006	-0.00415896	0.132633	0.660512	0.0891447	0.227426	0.809887	0.437471
116	BTN3A3	12	44.2531	45.6366	0.0125029	0.185146	0.766109	0.0892112	0.287215	0.897431	0.437471
1551	HSP90AB1	12	41.8194	45.2504	0.0332117	0.0501626	0.459513	0.0900483	0.122955	0.621882	0.440654
277	COL14A1	12	59.0975	58.4022	-0.0682634	0.02073	0.25847	0.0910487	0.0726326	0.418696	0.442776
1789	NAGPA	12	48.525	52.2259	0.0571006	0.0748845	0.511255	0.090772	0.157833	0.670236	0.442776
171	CD276	12	59.8319	65.3997	0.0735367	0.112353	0.579287	0.0908869	0.204151	0.733972	0.442776
235	CGN	12	46.8202	50.8241	0.0775034	0.00395153	0.0925568	0.0924338	0.0311865	0.220034	0.444575
1575	IGSF1	12	64.787	67.8487	0.0284409	0.0129931	0.192232	0.092522	0.0584527	0.342915	0.444575
1776	MST1R	12	50.362	49.4896	-0.0884732	0.0266825	0.319586	0.0924551	0.0841773	0.482674	0.444575
1996	RPL27A	4	63.7118	71.2716	0.204507	0.0473861	0.368213	0.0916809	0.119177	0.53098	0.444575
762	DummyGuide_1421	1	119.735	165.287	0.461833	0.185113	0.907443	0.0925566	0.287215	1	0.444575
1263	DummyGuide_1922	1	173.76	205.512	0.240852	0.184418	0.907791	0.092209	0.286655	1	0.444575
866	DummyGuide_1525	1	110.81	131.725	0.247393	0.186901	0.90655	0.0934505	0.289554	1	0.447951
1504	GPR155	12	42.6524	48.3891	0.0605429	0.0460264	0.394442	0.0937118	0.117211	0.556971	0.448287
2331	VSTM1	12	69.6922	67.1324	-0.114747	0.000973087	0.037214	0.0952109	0.0139934	0.127342	0.45453
1334	DummyGuide_1993	1	79.6454	93.7161	0.232017	0.192126	0.903937	0.0960631	0.294414	1	0.457667
1758	MINPP1	12	50.8381	49.3888	-0.00312259	0.0589156	0.506067	0.0984401	0.134993	0.665294	0.467228
2080	SLC12A6	12	54.811	58.1705	0.0709291	0.38459	0.829136	0.0984686	0.479001	0.951761	0.467228
13	ABCC5	12	55.9014	52.9329	-0.25637	4.34e-05	0.00318297	0.0993254	0.00211969	0.0367531	0.469393
1638	JAM2	12	49.4091	53.0126	-0.181732	0.0625231	0.468182	0.0992201	0.139986	0.629254	0.469393
1190	DummyGuide_1849	1	153.463	179.168	0.222079	0.19926	0.90037	0.0996299	0.301031	1	0.469884
1323	DummyGuide_1982	1	50.6638	60.5534	0.252685	0.204262	0.897869	0.102131	0.306524	1	0.480714
334	DNASE1L1	12	53.4054	57.7618	0.0602919	0.00749038	0.122503	0.103196	0.0431085	0.261757	0.483357
2229	TMEFF1	12	45.1297	42.7927	-0.11513	0.0116799	0.168705	0.103007	0.0548366	0.316517	0.483357
1198	DummyGuide_1857	1	157.424	182.994	0.215875	0.206623	0.896689	0.103311	0.30967	1	0.483357
1694	LNPEP	12	47.8169	48.2757	-0.019116	0.0947654	0.491295	0.103783	0.183883	0.651355	0.484594
33	ADAMTS15	12	63.5921	64.2494	-0.103389	0.0132567	0.211207	0.106178	0.0588925	0.366035	0.493813
713	DummyGuide_1372	1	224.901	270.631	0.265961	0.212248	0.893876	0.106124	0.31628	0.998211	0.493813
1514	GRN	12	57.5575	62.778	0.0902064	0.292477	0.836546	0.10686	0.39514	0.957921	0.496
1460	FSTL1	12	48.9836	53.126	0.0581233	0.0502234	0.271382	0.107501	0.122955	0.432734	0.496272
1881	PDCD1	12	61.6293	62.6387	0.0500853	0.0699112	0.326636	0.107756	0.150929	0.491738	0.496272
1745	MFAP3	12	49.4476	45.6905	-0.150842	0.0498871	0.34319	0.107706	0.122831	0.507211	0.496272
958	DummyGuide_1617	1	176.752	185.246	0.0673411	0.21574	0.89213	0.10787	0.320175	0.996736	0.496272
575	DummyGuide_1234	1	204.235	215.836	0.0793265	0.215954	0.892023	0.107977	0.320175	0.996736	0.496272
1595	IL4I1	12	47.8923	48.7227	-0.0124799	0.0204703	0.240691	0.108566	0.0721994	0.398713	0.498
1292	DummyGuide_1951	1	84.6141	91.4411	0.110686	0.218587	0.890707	0.109293	0.32326	0.996096	0.500359
176	CD36	12	51.2308	49.6812	-0.028412	0.0101556	0.146276	0.109888	0.0500099	0.292551	0.502099
8	ABCA8	12	49.1928	48.8976	0.0728773	0.00577006	0.0929663	0.111669	0.0374655	0.220783	0.506292
2163	SPPL2B	12	52.7187	54.3047	0.166691	0.0199039	0.184221	0.111383	0.0711201	0.333695	0.506292
1948	PRSS35	12	60.5623	61.3017	0.0646842	0.024595	0.251935	0.111261	0.0806303	0.410379	0.506292
6	ABCA5	12	47.4013	49.3722	0.0026836	0.0414846	0.339528	0.111632	0.109751	0.504631	0.506292
10	ABCC1	12	46.1868	50.8443	0.0823433	0.572701	0.966775	0.112039	0.647257	1	0.506985
1553	HSPA13	12	56.4841	59.5335	0.0450979	0.215232	0.696268	0.11307	0.319914	0.8409	0.510668
886	DummyGuide_1545	1	157.727	179.207	0.183107	0.229978	0.885011	0.114989	0.333461	0.990791	0.517339
473	DummyGuide_1132	1	172.233	194.231	0.17247	0.229764	0.885118	0.114882	0.333461	0.990791	0.517339
777	DummyGuide_1436	1	49.5587	78.1663	0.646927	0.232973	0.883513	0.116487	0.336884	0.98994	0.523074
2184	SUSD2	12	47.3013	49.9793	-0.00158361	0.00984271	0.0986315	0.119056	0.0495484	0.229408	0.52937
147	CCDC80	12	61.3394	60.0688	-0.0780398	0.016088	0.164602	0.119414	0.0652347	0.312987	0.52937
2026	SCN4B	12	56.6056	59.5136	0.0884285	0.0180429	0.179907	0.118481	0.0689375	0.32894	0.52937
1403	F2	12	43.5496	47.8079	0.0522693	0.0349719	0.309765	0.118935	0.0990067	0.473023	0.52937
95	AXL	12	65.2878	61.9727	-0.11822	0.129283	0.543317	0.119329	0.223481	0.697827	0.52937
1304	DummyGuide_1963	1	46.6513	52.4225	0.164931	0.239842	0.880079	0.119921	0.343273	0.987956	0.52937
402	DummyGuide_1061	1	115.992	151.254	0.380076	0.239044	0.880478	0.119522	0.343123	0.987956	0.52937
963	DummyGuide_1622	1	151.698	185.348	0.287322	0.239683	0.880159	0.119841	0.343273	0.987956	0.52937
1197	DummyGuide_1856	1	119.986	150.777	0.327118	0.237877	0.881061	0.118939	0.341657	0.988138	0.52937
805	DummyGuide_1464	1	162.464	171.602	0.0784751	0.241571	0.879214	0.120786	0.34527	0.987956	0.532184
1515	GUSB	12	63.8314	60.9237	-0.149767	0.00159377	0.0292348	0.12262	0.0185861	0.109642	0.539253
692	DummyGuide_1351	1	131.121	164.252	0.32281	0.2457	0.87715	0.12285	0.349892	0.986583	0.539253
1878	PCDHGC3	2	105.141	119.928	0.281757	0.0481099	0.256467	0.123411	0.120273	0.416408	0.540091
909	DummyGuide_1568	1	107.658	137.893	0.354173	0.247004	0.876498	0.123502	0.351108	0.986323	0.540091
78	ARSE	12	53.3139	50.8168	-0.027227	0.00207377	0.040578	0.123763	0.0213706	0.134154	0.540225
2306	TYRO3	12	52.068	50.5322	-0.0610688	0.0340302	0.211595	0.124401	0.0975451	0.366035	0.542
2082	SLC12A9	12	62.758	65.477	0.0599582	0.069927	0.372652	0.125117	0.150929	0.535558	0.543101
642	DummyGuide_1301	1	152.34	183.352	0.265734	0.250097	0.874951	0.125049	0.354645	0.985529	0.543101
279	COL1A2	12	63.012	65.4647	-0.0172883	0.0277344	0.202045	0.126316	0.0860516	0.354485	0.544271
9	ABCB1	12	52.0891	51.9286	-0.0748464	0.0675105	0.32634	0.12605	0.147341	0.491607	0.544271
1419	FBN1	12	47.2741	49.9016	-0.0910055	0.0749436	0.398691	0.126192	0.157833	0.561618	0.544271
821	DummyGuide_1480	1	209.169	248.543	0.247738	0.252444	0.873778	0.126222	0.357756	0.984681	0.544271
1394	ERO1A	12	61.8925	64.1969	-0.00580274	0.0170023	0.128053	0.128954	0.0667001	0.270168	0.553604
1978	RAET1G	12	62.3375	62.1161	-0.0678162	0.0909476	0.491795	0.12891	0.179597	0.651649	0.553604
298	CRB2	12	55.2399	50.6013	-0.150678	0.00774081	0.078696	0.131091	0.0437045	0.201379	0.561752
220	CDH5	12	55.5786	49.6897	-0.288563	0.0139163	0.151842	0.13337	0.0597434	0.29899	0.569017
1750	MFNG	12	47.8336	49.7021	0.0129931	0.192	0.596302	0.133394	0.294414	0.749857	0.569017
450	DummyGuide_1109	1	248.301	263.862	0.0873502	0.26703	0.866485	0.133515	0.372793	0.978343	0.569017
896	DummyGuide_1555	1	155.236	180.229	0.214085	0.269573	0.865213	0.134787	0.375895	0.977478	0.573393
1184	DummyGuide_1843	1	88.5076	117.619	0.406251	0.270486	0.864757	0.135243	0.376273	0.977478	0.57378
629	DummyGuide_1288	1	181.838	192.936	0.0850156	0.270734	0.864633	0.135367	0.376394	0.977478	0.57378
2238	TMEM179B	12	51.5817	48.7473	-0.0749577	0.00733928	0.0811972	0.136055	0.0427727	0.20535	0.574617
532	DummyGuide_1191	1	127.914	152.891	0.255508	0.271836	0.864082	0.135918	0.377703	0.977478	0.574617
1088	DummyGuide_1747	1	102.037	162.11	0.662683	0.27358	0.86321	0.13679	0.379187	0.977478	0.576683
1769	MR1	12	68.2455	65.0296	-0.161282	0.00753399	0.0959199	0.137824	0.0431777	0.225061	0.578723
1773	MS4A1	12	55.963	58.9791	0.00520539	0.200897	0.678099	0.138015	0.302636	0.826695	0.578723
1020	DummyGuide_1679	1	107.338	141.378	0.394189	0.275588	0.862206	0.137794	0.380545	0.977278	0.578723
86	ATP1A3	12	53.7586	55.0706	-0.0254833	0.000108299	0.003353	0.138338	0.00338471	0.037605	0.579045
297	CR2	12	52.9083	48.267	-0.249332	5.01e-05	0.00152263	0.139045	0.00225963	0.026835	0.580963
367	DummyGuide_1026	1	173.551	208.247	0.261559	0.278638	0.860681	0.139319	0.382618	0.976494	0.581075
665	DummyGuide_1324	1	54.9453	64.3593	0.224376	0.285053	0.857474	0.142526	0.388468	0.974742	0.593396
2019	SCARA3	12	60.7737	63.798	-0.0783384	0.175833	0.559767	0.14426	0.276984	0.714258	0.599549
894	DummyGuide_1553	1	141.498	146.661	0.0513528	0.289319	0.85534	0.14466	0.392002	0.972789	0.600145
2235	TMEM132B	12	58.2562	49.0231	-0.357936	8.61e-05	0.00328113	0.146874	0.00308863	0.0373673	0.607183
1774	MSLN	12	39.4223	43.314	0.0550241	0.101129	0.342354	0.146808	0.191914	0.506615	0.607183
46	AGTR1	12	45.4495	42.5444	-0.121404	0.0276779	0.179253	0.147842	0.0860516	0.328257	0.608282
1914	PLVAP	12	49.612	59.4458	0.170347	0.0391398	0.236388	0.148178	0.105574	0.393342	0.608282
342	DummyGuide_1001	1	208.351	239.086	0.197625	0.296132	0.851934	0.148066	0.39753	0.969385	0.608282
1364	EMP2	12	53.3011	62.4787	0.215862	0.511527	0.863562	0.147911	0.592618	0.977478	0.608282
168	CD244	12	55.8548	55.5259	-0.143601	0.00071272	0.0117019	0.148696	0.0106409	0.0637512	0.609019
1891	PHB2	12	13.2747	16.0103	0.0844705	0.264866	0.687773	0.148877	0.370875	0.83401	0.609019
881	DummyGuide_1540	1	197.533	211.13	0.0955674	0.298858	0.850571	0.149429	0.400527	0.968304	0.610211
1772	MRGPRF	12	56.3818	55.0155	-0.00303495	0.119577	0.437716	0.150069	0.212824	0.600706	0.610697
790	DummyGuide_1449	1	189.342	212.738	0.167249	0.299923	0.850038	0.149962	0.401497	0.968168	0.610697
237	CHL1	12	53.3376	52.6517	-0.0303619	0.000943973	0.0161908	0.151437	0.0137995	0.0775607	0.614133
2226	TMED4	12	59.9889	59.7712	0.025278	0.119423	0.469545	0.151229	0.212824	0.630724	0.614133
1069	DummyGuide_1728	1	121.013	150.535	0.312612	0.303722	0.848139	0.151861	0.406117	0.966475	0.614787
1959	PTPRA	12	49.4359	51.4423	-0.011151	0.0831163	0.410958	0.152799	0.169413	0.574753	0.616455
1790	NAV2	12	56.6206	65.2997	0.135215	0.456647	0.839723	0.152559	0.545556	0.960399	0.616455
2224	TMC7	12	51.5466	54.144	0.0139814	0.0482564	0.297444	0.154071	0.120416	0.460204	0.620518
1748	MFAP5	12	60.4288	63.1553	0.0510239	0.0765391	0.362755	0.155004	0.1599	0.525524	0.623206
2302	TUBB	12	16.4231	18.3108	-0.188293	0.074213	0.314469	0.155523	0.156999	0.477059	0.624221
17	ACHE	12	53.863	56.8159	0.0572164	0.343947	0.70423	0.156863	0.442244	0.846955	0.628527
1705	LRP4	12	35.9981	37.5514	0.069039	0.0149203	0.114416	0.158289	0.0626761	0.251352	0.633154
1470	GAPDH	9	70.2855	58.8332	-0.0258166	0.00429603	0.0444077	0.159298	0.0323798	0.140285	0.635024
88	ATP1B2	12	63.2848	59.0099	-0.0974785	0.280295	0.689933	0.159118	0.384217	0.835763	0.635024
735	DummyGuide_1394	1	131.571	153.862	0.224223	0.319302	0.840349	0.159651	0.422611	0.960399	0.635352
1693	LMNA	12	51.1457	47.6751	-0.0683879	0.000116341	0.00157602	0.160388	0.00347388	0.0269649	0.637202
1254	DummyGuide_1913	1	182.54	198.061	0.117116	0.321872	0.839064	0.160936	0.424813	0.960335	0.638298
1825	NTM	12	64.5271	65.036	-0.0384803	0.0245456	0.158277	0.165242	0.0806303	0.306345	0.65427
102	BCHE	12	52.9311	55.8919	-0.0338549	0.0198678	0.138094	0.166638	0.0711201	0.282833	0.658685
2183	SUSD1	12	54.0277	50.4562	-0.0616346	0.000212258	0.00499207	0.168256	0.00497532	0.0427059	0.661732
807	DummyGuide_1466	1	111.421	128.777	0.207123	0.336341	0.83183	0.16817	0.435765	0.953452	0.661732
812	DummyGuide_1471	1	215.859	289.394	0.421259	0.335394	0.832303	0.167697	0.435765	0.953528	0.661732
1838	OLFML2B	12	44.3465	47.1804	0.0612498	0.00768048	0.0826822	0.172667	0.0435909	0.206838	0.675919
1405	F2RL3	12	61.1969	63.046	-0.0426309	0.011893	0.102987	0.172728	0.0552022	0.235975	0.675919
1090	DummyGuide_1749	1	78.9387	92.4069	0.224636	0.345367	0.827317	0.172683	0.443102	0.950137	0.675919
316	CXCR3	12	54.8803	54.5227	-0.0246418	0.00148801	0.0140688	0.173156	0.0181397	0.0714316	0.676464
1441	FICD	12	54.2898	53.5436	-0.141525	0.00406215	0.0387628	0.174853	0.0313213	0.129815	0.680822
1393	ERMP1	12	62.995	68.7964	0.0888246	0.701229	0.940307	0.174581	0.757531	1	0.680822
2201	THBD	12	61.7664	68.9729	0.0652318	0.0595183	0.359634	0.175268	0.135579	0.522294	0.681305
192	CD59	12	71.6072	70.3133	-0.0983292	0.00356881	0.0411142	0.175588	0.0293519	0.134987	0.681422
283	COL5A2	12	48.1974	48.7564	0.0185488	0.143335	0.498485	0.176192	0.240155	0.65754	0.681868
1267	DummyGuide_1926	1	29.2026	37.8612	0.363661	0.35257	0.823715	0.176285	0.447926	0.947859	0.681868
27	ADAM15	12	51.3927	48.1773	-0.168235	0.0339639	0.230394	0.177176	0.0975451	0.387999	0.684186
1369	ENPP1	12	49.8538	46.0664	-0.249175	0.0216292	0.13972	0.178144	0.0749983	0.284291	0.686791
1943	PRNP	12	48.1461	48.5725	-0.0410949	0.284476	0.631566	0.178775	0.388132	0.783275	0.688091
1626	ITGB4	12	58.0564	59.9588	0.00536857	0.307527	0.660624	0.179941	0.410036	0.809887	0.691444
1908	PLD4	12	63.1842	56.7788	-0.180593	0.000126642	0.00249892	0.181256	0.00362011	0.0325856	0.695358
2266	TNFRSF25	12	46.2266	44.2031	-0.290683	4.85e-05	0.00126948	0.182354	0.00223117	0.0239972	0.696526
1358	ELOVL4	12	55.4738	59.4245	0.0514171	0.0754347	0.323048	0.182452	0.15844	0.486961	0.696526
325	DCHS1	12	42.6347	47.7739	0.093494	0.148312	0.402871	0.182033	0.246207	0.565094	0.696526
2003	RPLP2	12	47.6733	49.2972	0.311688	0.0230155	0.144992	0.182834	0.0775121	0.290525	0.696852
1600	IMPAD1	12	55.1077	52.2918	-0.0286102	0.0485115	0.203681	0.183489	0.120802	0.356025	0.698212
2099	SLC26A6	12	49.2946	44.7205	-0.119159	0.00256991	0.031948	0.184231	0.0239995	0.115124	0.69879
331	DKK3	12	49.1947	48.02	-0.113242	0.024847	0.142045	0.184237	0.0813008	0.287759	0.69879
2265	TNFRSF21	12	50.4504	51.7759	-0.0189807	0.0435677	0.225405	0.185402	0.112876	0.381755	0.700953
1570	IGDCC4	12	46.1466	48.1713	0.011421	0.157521	0.432477	0.185667	0.256944	0.595808	0.700953
1722	LTBR	12	55.0683	61.9344	0.103364	0.225402	0.578933	0.185705	0.330214	0.733921	0.700953
208	CD96	12	55.5892	53.2438	-0.16817	0.193562	0.520466	0.187198	0.295576	0.677763	0.705106
1174	DummyGuide_1833	1	153.961	170.819	0.148981	0.374813	0.812593	0.187407	0.468789	0.93644	0.705106
1479	GGT1	12	59.4601	58.2	-0.0603568	0.0024542	0.0251085	0.189089	0.0234991	0.100951	0.710297
1098	DummyGuide_1757	1	87.449	94.4047	0.109214	0.380973	0.809514	0.190486	0.475253	0.933368	0.7144
2329	VNN1	12	53.2286	51.12	-0.0531745	0.0330735	0.152064	0.192224	0.0962631	0.299026	0.716332
2218	TLR4	12	38.523	40.8206	-0.0610859	0.0447886	0.182397	0.19198	0.115281	0.331597	0.716332
1407	F5	12	51.4013	49.7028	-0.148882	0.0570695	0.282865	0.191864	0.132578	0.444394	0.716332
1155	DummyGuide_1814	1	137.433	147.843	0.104597	0.383087	0.808456	0.191544	0.477383	0.933368	0.716332
1923	PLXNC1	12	43.6966	38.1065	-0.17922	0.257077	0.527463	0.193337	0.363224	0.68308	0.719337
1437	FGFR3	12	55.7032	51.057	-0.12194	0.000166275	0.00426343	0.194884	0.00423527	0.0404624	0.722945
2327	VIM	12	56.9091	58.2619	0.0564914	0.0135259	0.112395	0.194924	0.0591323	0.249754	0.722945
1531	HLA-DPB1	12	65.2642	64.9673	-0.0413867	0.0135739	0.0827934	0.195765	0.0591323	0.206895	0.724916
1168	DummyGuide_1827	1	122.578	132.378	0.110096	0.39383	0.803085	0.196915	0.487144	0.927763	0.728027
2283	TRPV2	12	65.2429	69.2156	0.0673083	0.0736888	0.278234	0.199472	0.156314	0.440156	0.736319
1056	DummyGuide_1715	1	83.477	93.9652	0.16884	0.401568	0.799216	0.200784	0.494756	0.923748	0.739997
1217	DummyGuide_1876	1	55.3218	62.8764	0.18159	0.403457	0.798272	0.201728	0.496693	0.923112	0.74231
290	COLEC12	12	52.3409	50.7495	-0.0439909	0.00434644	0.0257851	0.203472	0.032654	0.102445	0.743085
1684	LILRB1	12	60.2408	59.9377	-0.0804855	0.00739655	0.0469139	0.204362	0.0428087	0.144883	0.743085
1728	LYPD3	12	59.2665	56.6713	-0.145284	0.0331072	0.188349	0.204475	0.0962631	0.336817	0.743085
1633	ITPR1	12	54.0614	55.8269	0.0246195	0.0637604	0.210448	0.203223	0.141361	0.365399	0.743085
2086	SLC15A4	12	66.3763	59.4269	-0.206635	0.150249	0.428813	0.204223	0.248016	0.592303	0.743085
399	DummyGuide_1058	1	122.548	126.259	0.042696	0.406886	0.796557	0.203443	0.49934	0.922273	0.743085
643	DummyGuide_1302	1	134.797	164.833	0.288285	0.407946	0.796027	0.203973	0.500117	0.922273	0.743085
552	DummyGuide_1211	1	200.171	223.285	0.156908	0.405695	0.797152	0.202848	0.498401	0.922273	0.743085
2124	SLC46A1	12	56.5724	62.1787	0.102889	0.688481	0.909963	0.205032	0.747129	1	0.743957
1946	PROM2	12	53.0015	53.691	-0.0774939	0.00309254	0.0227748	0.207212	0.0265528	0.0967106	0.750705
765	DummyGuide_1424	1	79.2947	88.8469	0.162164	0.416208	0.791896	0.208104	0.508046	0.919368	0.752771
1981	RCN1	12	55.7299	50.9444	-0.178922	0.0310878	0.121498	0.20989	0.0925918	0.261275	0.758026
2321	VASN	12	48.8415	49.6619	-0.00859784	0.0768991	0.257919	0.210203	0.160509	0.418092	0.758026
1911	PLOD3	12	56.7812	56.5908	-0.119709	0.0357667	0.161265	0.210569	0.100093	0.310349	0.758177
2233	TMEM131	12	44.7765	50.863	0.00253067	0.0211053	0.101734	0.211486	0.0733988	0.234019	0.759148
542	DummyGuide_1201	1	178.588	184.222	0.0445707	0.42252	0.78874	0.21126	0.514391	0.916158	0.759148
227	CEACAM6	12	59.286	58.1924	-0.0797346	0.143806	0.483781	0.212421	0.240601	0.644675	0.761339
850	DummyGuide_1509	1	131.297	142.737	0.119656	0.428126	0.785937	0.214063	0.519693	0.913808	0.766052
1886	PEAR1	12	54.0323	47.5588	-0.30932	8.81e-05	0.00150638	0.216604	0.00308863	0.0267496	0.772677
1130	DummyGuide_1789	1	100.309	105.382	0.0704874	0.433807	0.783097	0.216903	0.523337	0.912024	0.772677
1253	DummyGuide_1912	1	150.573	169.3	0.168067	0.433675	0.783162	0.216838	0.523337	0.912024	0.772677
269	CNR2	12	62.1749	58.4291	-0.157256	0.000343899	0.00504041	0.217564	0.00655365	0.0428069	0.772681
2141	SLC9A7	12	56.4208	55.125	-0.044097	0.0341005	0.178831	0.217501	0.0975842	0.327996	0.772681
1456	FNDC5	12	53.1848	56.1433	0.114962	0.092651	0.298044	0.219913	0.181129	0.460672	0.779843
1795	NCR3	12	41.3384	44.9633	0.0507652	0.12225	0.376735	0.222648	0.215626	0.540433	0.78835
861	DummyGuide_1520	1	113.256	122.143	0.108058	0.446143	0.776928	0.223072	0.534642	0.906932	0.788657
2149	SLITRK2	12	57.0736	52.0833	-0.162616	0.0350156	0.157704	0.223855	0.0990067	0.305755	0.790237
120	C1orf159	12	48.3619	52.6569	0.144332	0.0895526	0.380393	0.224235	0.17797	0.543887	0.790385
1642	KCNH2	12	55.645	50.804	-0.186052	0.0100083	0.0591987	0.225068	0.049597	0.167284	0.792133
174	CD33	12	65.9104	56.7753	-0.204442	0.119272	0.340997	0.22582	0.212824	0.506188	0.793588
1716	LRRN4CL	12	69.4258	68.7239	0.0166418	0.0185147	0.0739454	0.226499	0.0691276	0.193879	0.794783
2192	TEK	12	53.8109	52.1584	-0.0670225	0.0099737	0.0513616	0.227452	0.0495484	0.154546	0.796587
1704	LRP2	12	48.7467	45.313	-0.117813	0.018467	0.107455	0.227693	0.0691276	0.243122	0.796587
1560	HYOU1	12	27.0636	29.4787	0.118115	0.189416	0.403088	0.228371	0.292073	0.565094	0.797769
335	DNER	12	58.9265	54.0414	-0.211523	0.00506503	0.0260515	0.229912	0.0348165	0.102748	0.800763
1648	KIAA1549	12	51.5493	50.0736	0.0579557	0.16993	0.436931	0.229649	0.270045	0.600245	0.800763
80	ASAH1	12	54.6682	46.6628	-0.269443	0.00322135	0.0270626	0.232405	0.0272718	0.10532	0.801635
2020	SCARA5	12	72.3059	70.6883	-0.0675541	0.00561204	0.0379337	0.232931	0.0369335	0.128209	0.801635
1462	FZD4	12	64.6922	58.128	-0.199249	0.0083919	0.0495751	0.230983	0.0454287	0.151019	0.801635
1925	PMEPA1	12	70.9864	64.8551	-0.149453	0.0348176	0.132164	0.23338	0.0988043	0.27536	0.801635
1581	IL13RA2	12	45.5912	42.6544	-0.157925	0.0447448	0.198591	0.231822	0.115281	0.349735	0.801635
2157	SORCS1	12	41.93	44.7776	-0.0079003	0.0539991	0.229569	0.231471	0.128371	0.38713	0.801635
1613	ITGA5	12	52.5453	52.6622	-0.211064	0.0967438	0.26443	0.233924	0.186544	0.424139	0.801635
1497	GPC4	12	54.6336	53.0415	-0.0496893	0.102742	0.30318	0.231458	0.193436	0.466103	0.801635
289	COL7A1	12	56.5322	59.539	0.000813524	0.125754	0.391221	0.233537	0.219158	0.553089	0.801635
1135	DummyGuide_1794	1	58.0899	65.3991	0.168253	0.466832	0.766584	0.233416	0.554615	0.897539	0.801635
1417	FAT4	12	45.1081	45.7744	-0.0503969	0.559222	0.780235	0.233693	0.63601	0.909886	0.801635
1444	FKBP7	12	50.4163	51.9554	0.0161777	0.0433183	0.130782	0.235008	0.11282	0.273615	0.804174
1588	IL1R2	12	46.4347	45.8598	-0.0531712	0.00560794	0.0319935	0.23596	0.0369335	0.115124	0.805951
750	DummyGuide_1409	1	161.934	176.746	0.125535	0.47243	0.763785	0.236215	0.559534	0.895604	0.805951
122	C3	12	45.1206	45.8565	0.0364246	0.0189927	0.0892786	0.237195	0.0698883	0.215297	0.808117
62	ANO9	12	47.539	43.3302	-0.159332	0.000637751	0.00620716	0.237551	0.00970706	0.0473548	0.808156
1486	GLT8D1	12	38.6718	39.582	-0.0244388	0.0204809	0.0708614	0.238996	0.0721994	0.188321	0.810719
276	COL12A1	12	47.9678	47.4326	-0.0545925	0.116223	0.382387	0.238818	0.20956	0.545747	0.810719
1016	DummyGuide_1675	1	193.555	207.553	0.100236	0.479916	0.760042	0.239958	0.565572	0.892555	0.812805
2262	TNFRSF14	12	50.3692	51.8299	0.0430158	0.0955149	0.259977	0.243095	0.184725	0.419977	0.819877
1383	EPHB2	12	50.4069	50.3072	0.00409271	0.245146	0.444327	0.242822	0.349314	0.608	0.819877
231	CELSR3	12	50.7822	53.8279	0.0350281	0.214299	0.461652	0.242893	0.318931	0.624056	0.819877
2173	STAB1	12	46.867	48.1459	0.0150676	0.104135	0.284882	0.243791	0.195431	0.446964	0.821044
1798	NELL1	12	50.2074	52.6683	0.0191656	0.273813	0.585272	0.244892	0.379187	0.738896	0.822403
501	DummyGuide_1160	1	156.243	173.442	0.149757	0.489793	0.755104	0.244896	0.574324	0.887644	0.822403
132	CADM1	12	51.3027	49.7371	-0.135696	0.0148811	0.0702224	0.245856	0.0626237	0.18726	0.823552
637	DummyGuide_1296	1	126.814	151.185	0.251785	0.491882	0.754059	0.245941	0.576478	0.88713	0.823552
1697	LPAR5	12	58.949	57.2083	-0.00873153	0.380619	0.679687	0.247191	0.475064	0.8272	0.82538
1463	GAA	12	51.4302	58.5171	0.199515	0.528345	0.746613	0.247175	0.60857	0.880756	0.82538
1325	DummyGuide_1984	1	158.652	166.234	0.0669438	0.498123	0.750939	0.249061	0.580318	0.884523	0.830441
241	CHST12	12	57.1683	58.3981	0.012474	0.0827334	0.184336	0.250245	0.168969	0.333695	0.831299
2047	SEMA7A	12	53.4923	52.6722	-0.0591892	0.123106	0.279435	0.250383	0.215969	0.441223	0.831299
943	DummyGuide_1602	1	109.46	136.198	0.312744	0.499899	0.75005	0.24995	0.581731	0.883921	0.831299
239	CHRNA3	12	49.8291	50.7804	0.036217	0.215879	0.429663	0.251114	0.320175	0.592778	0.832547
755	DummyGuide_1414	1	169.667	186.324	0.134357	0.508916	0.745542	0.254458	0.590252	0.879935	0.842443
1587	IL1R1	12	47.8873	49.6217	0.012828	0.161016	0.388923	0.255284	0.260111	0.551838	0.843501
514	DummyGuide_1173	1	92.8029	122.424	0.395922	0.511714	0.744143	0.255857	0.592618	0.879824	0.843501
515	DummyGuide_1174	1	231.305	236.625	0.0326649	0.5112	0.7444	0.2556	0.592608	0.879824	0.843501
1922	PLXNB3	12	57.0412	59.4225	0.0243236	0.588336	0.773846	0.256942	0.658892	0.903784	0.845886
2096	SLC23A2	12	55.7263	53.9777	-0.160382	0.0631304	0.197162	0.257914	0.14053	0.348003	0.847014
300	CRELD2	12	49.5553	51.8076	-0.0637318	0.111368	0.294715	0.258007	0.20325	0.458098	0.847014
1111	DummyGuide_1770	1	120.083	132.786	0.143923	0.521449	0.739276	0.260724	0.602106	0.875625	0.854738
318	CYBB	12	57.4484	56.5443	-0.0169239	0.00686011	0.0362376	0.262833	0.0415507	0.125652	0.860448
1530	HLA-DPA1	12	65.6393	62.6513	-0.0718953	0.000699369	0.00800239	0.263768	0.0105085	0.0537467	0.862304
1354	EGFR	12	67.3793	70.7264	0.0670548	0.179572	0.371073	0.264946	0.281174	0.534272	0.864948
2041	SEMA4C	12	44.88	42.1239	-0.124306	0.000333038	0.00221039	0.267585	0.0063987	0.030676	0.865287
111	BST1	12	54.6793	51.45	-0.168448	0.000223722	0.0028898	0.267767	0.00511816	0.0350968	0.865287
1888	PFN1	12	32.0979	40.2362	0.210077	0.0047969	0.026369	0.268137	0.0338673	0.10336	0.865287
183	CD40LG	12	67.5185	63.7493	-0.139419	0.0171107	0.0663718	0.268372	0.0667348	0.181081	0.865287
1934	POSTN	12	48.859	51.5064	0.0441668	0.0319644	0.0983435	0.266974	0.0941262	0.22937	0.865287
2053	SERPINF1	12	49.1594	48.0634	-0.0315298	0.160772	0.41766	0.26548	0.259896	0.582042	0.865287
1171	DummyGuide_1830	1	165.371	180.905	0.128776	0.53641	0.731795	0.268205	0.615742	0.86852	0.865287
723	DummyGuide_1382	1	138.842	150.017	0.110916	0.535083	0.732458	0.267542	0.61452	0.868868	0.865287
1252	DummyGuide_1911	1	144.136	158.751	0.138416	0.534308	0.732846	0.267154	0.614192	0.868888	0.865287
421	DummyGuide_1080	1	122.327	152.275	0.313639	0.539147	0.730427	0.269573	0.618278	0.867335	0.867967
839	DummyGuide_1498	1	133.085	135.459	0.0253269	0.540576	0.729712	0.270288	0.619009	0.866926	0.869075
2280	TRHDE	12	51.2737	48.9575	-0.223785	0.000224902	0.00251264	0.271373	0.00511816	0.0325856	0.871367
2221	TM2D3	12	56.3956	57.7392	0.00387207	0.0183799	0.0808005	0.272894	0.0691276	0.204975	0.873312
1690	LMBRD1	12	55.1516	55.4222	-0.0278604	0.337269	0.551999	0.273469	0.43629	0.706655	0.873312
757	DummyGuide_1416	1	107.32	121.041	0.172059	0.546544	0.726728	0.273272	0.624927	0.865135	0.873312
1132	DummyGuide_1791	1	84.0732	94.3077	0.163889	0.545246	0.727377	0.272623	0.623746	0.865468	0.873312
1658	KLRG1	12	57.318	55.5688	-0.0566206	0.141898	0.358558	0.274891	0.2386	0.52165	0.87666
2257	TMX4	12	69.0878	66.1033	-0.120819	0.00982877	0.0378194	0.276019	0.0495484	0.128105	0.877867
1422	FCER2	12	56.0209	61.275	0.0717365	0.487214	0.678215	0.275669	0.572733	0.826695	0.877867
1677	LEMD2	12	41.667	45.4668	0.0808491	0.457864	0.745078	0.277227	0.546731	0.87983	0.880516
109	BSCL2	12	44.6519	48.2787	0.065026	0.122531	0.3272	0.278712	0.215626	0.491954	0.88349
2103	SLC2A1	12	45.2796	47.4985	0.108036	0.227719	0.422524	0.279295	0.331537	0.587076	0.88349
824	DummyGuide_1483	1	84.3997	100.757	0.252824	0.558503	0.720749	0.279251	0.635809	0.859763	0.88349
1945	PROM1	12	47.8525	48.2171	-0.067669	0.101541	0.296827	0.280167	0.192411	0.459553	0.885056
929	DummyGuide_1588	1	128.134	135.123	0.076039	0.562013	0.718993	0.281007	0.637946	0.858543	0.886513
1141	DummyGuide_1800	1	101.004	109.139	0.110689	0.564052	0.717974	0.282026	0.639332	0.858201	0.888533
1622	ITGAX	12	49.2413	50.2921	-0.10626	0.00119334	0.00665117	0.283349	0.0158033	0.0490623	0.888616
1873	PCDHGA9	12	56.1656	46.472	-0.425673	0.00111539	0.00955021	0.284855	0.0152248	0.0582707	0.888616
2328	VIPR1	12	47.6773	43.8466	-0.15553	0.00245618	0.0162136	0.284508	0.0234991	0.0775607	0.888616
2120	SLC44A2	12	55.6856	56.9007	0.0343732	0.0448041	0.128018	0.284854	0.115281	0.270168	0.888616
1909	PLOD1	12	50.3894	54.796	0.0341998	0.190423	0.34273	0.28312	0.293267	0.506852	0.888616
2075	SLAMF6	12	56.4616	52.5644	-0.114697	0.192173	0.389468	0.285085	0.294414	0.551942	0.888616
511	DummyGuide_1170	1	124.551	135.66	0.122307	0.569209	0.715395	0.284605	0.643932	0.856866	0.888616
1146	DummyGuide_1805	1	158.846	173.641	0.127713	0.567368	0.716316	0.283684	0.642381	0.857209	0.888616
1432	FCRL6	12	62.5779	55.6942	-0.184577	0.0121877	0.0664743	0.286616	0.0560157	0.181081	0.892201
1991	RNF149	12	52.1551	49.0501	-0.130182	0.00712224	0.0346946	0.288983	0.0424492	0.121561	0.894602
251	CLDND1	12	55.6737	55.8437	-0.0218763	0.0587463	0.164931	0.28813	0.134737	0.313099	0.894602
1979	RALY	12	62.8048	61.2479	-0.11843	0.193093	0.341461	0.289677	0.295438	0.506252	0.894602
882	DummyGuide_1541	1	191.31	196.667	0.0396426	0.578704	0.710648	0.289352	0.652236	0.852487	0.894602
1215	DummyGuide_1874	1	100.484	107.491	0.0963219	0.577494	0.711253	0.288747	0.651732	0.852597	0.894602
1218	DummyGuide_1877	1	169.99	181.097	0.0907978	0.577064	0.711468	0.288532	0.65156	0.852597	0.894602
1967	PTPRM	12	54.9795	52.1299	-0.125986	0.0320231	0.127297	0.290677	0.0941807	0.269058	0.89651
1620	ITGAM	12	47.1903	50.823	-0.0721647	0.00529821	0.0278739	0.292094	0.0357037	0.107223	0.899695
1644	KDELC2	12	60.9862	69.4761	0.0272086	0.0184116	0.0498921	0.292964	0.0691276	0.151486	0.900837
694	DummyGuide_1353	1	38.303	44.0302	0.196254	0.586466	0.706767	0.293233	0.658055	0.849071	0.900837
341	DSG2	12	47.7091	47.7071	-0.176351	0.0197821	0.0870254	0.297807	0.0711201	0.212266	0.910824
2011	RYK	12	60.2662	60.6811	0.015011	0.043247	0.154546	0.298383	0.11282	0.301653	0.910824
1950	PTAFR	12	46.8964	45.1507	-0.0211354	0.0903332	0.162875	0.297837	0.178684	0.311403	0.910824
1910	PLOD2	12	40.4426	41.2227	-0.0453776	0.0606271	0.168971	0.299204	0.137304	0.316601	0.910824
1756	MICA	12	58.8123	57.9186	-0.0629854	0.0843009	0.193388	0.299151	0.170788	0.34341	0.910824
225	CDSN	12	42.4855	43.1851	-0.0349122	0.224019	0.451511	0.297481	0.32901	0.613888	0.910824
1008	DummyGuide_1667	1	107.673	135.619	0.330159	0.598068	0.700966	0.299034	0.66724	0.844763	0.910824
2065	SIGLEC12	12	61.0785	60.815	-0.10338	0.00722712	0.0240687	0.299979	0.0426709	0.0988038	0.911998
228	CEACAM8	12	58.7996	55.4793	-0.148047	0.0752853	0.181254	0.302211	0.158268	0.330121	0.91437
87	ATP1B1	12	47.1392	46.863	-0.0462863	0.338498	0.49108	0.301889	0.437156	0.651355	0.91437
1225	DummyGuide_1884	1	143.016	154.076	0.106746	0.604639	0.69768	0.30232	0.673114	0.841736	0.91437
1144	DummyGuide_1803	1	157.11	187.87	0.256467	0.604528	0.697736	0.302264	0.673114	0.841736	0.91437
648	DummyGuide_1307	1	63.9782	69.5778	0.119257	0.610323	0.694838	0.305162	0.677595	0.840837	0.920591
1238	DummyGuide_1897	1	48.5315	55.4567	0.188798	0.609551	0.695224	0.304776	0.677151	0.84087	0.920591
28	ADAM17	12	50.6573	49.087	-0.152017	0.35928	0.499261	0.306023	0.454972	0.658194	0.922002
2189	TAGLN2	12	68.0497	70.0073	-0.0474285	0.03132	0.0753218	0.307578	0.0928134	0.195954	0.924978
1067	DummyGuide_1726	1	152.61	167.01	0.129272	0.6156	0.6922	0.3078	0.681931	0.838077	0.924978
2097	SLC26A2	12	40.6136	39.4011	-0.0934437	0.0205961	0.0638922	0.309694	0.0723796	0.176723	0.929479
1328	DummyGuide_1987	1	41.2058	67.4399	0.697397	0.620553	0.689723	0.310277	0.687094	0.835763	0.930037
1904	PLAUR	12	52.0266	52.9493	0.0231586	0.0695007	0.166787	0.314268	0.150563	0.315281	0.939689
148	CCR4	12	48.7112	48.824	-0.00997079	0.360998	0.5579	0.315101	0.456407	0.713042	0.939689
2297	TSPAN9	12	50.8609	50.1669	-0.0440265	0.487786	0.637464	0.315091	0.573118	0.788504	0.939689
471	DummyGuide_1130	1	158.954	165.114	0.0545226	0.628873	0.685564	0.314436	0.693684	0.832191	0.939689
1850	P2RY11	12	51.9592	50.6523	-0.0815336	0.00184426	0.00923099	0.317548	0.0201068	0.0573937	0.942857
1539	HLA-E	12	58.2841	56.5394	-0.100914	0.00472715	0.0259926	0.318576	0.0334756	0.102748	0.942857
1572	IGF2R	12	57.2717	55.2031	-0.0128292	0.107439	0.214581	0.31796	0.198484	0.369565	0.942857
1357	ELFN2	12	58.1046	55.7053	-0.0710745	0.113909	0.224139	0.318048	0.206422	0.38016	0.942857
40	ADRA2A	12	55.9062	56.5468	0.00500222	0.239827	0.339581	0.317599	0.343273	0.504631	0.942857
1619	ITGAL	12	56.5016	60.5949	0.0340799	0.433649	0.512694	0.318463	0.523337	0.670997	0.942857
1096	DummyGuide_1755	1	101.546	124.188	0.287826	0.64067	0.679665	0.320335	0.705038	0.8272	0.946867
351	DummyGuide_1010	1	201.18	210.794	0.0670187	0.642113	0.678943	0.321057	0.705963	0.827154	0.947804
234	CFH	12	38.804	35.9684	-0.181651	0.00109597	0.00459688	0.322655	0.0151115	0.0422004	0.95013
127	CA12	12	40.3015	46.1613	0.21093	0.405301	0.581036	0.322567	0.498401	0.735394	0.95013
1723	LTF	12	56.4616	57.8248	-0.0897735	0.109886	0.223034	0.324981	0.201387	0.378646	0.95578
1431	FCRL5	12	48.9753	49.2904	-0.0312971	0.305252	0.489708	0.328578	0.407466	0.650354	0.961532
827	DummyGuide_1486	1	199.339	231.04	0.211928	0.656795	0.671603	0.328397	0.720415	0.821197	0.961532
1299	DummyGuide_1958	1	242.864	245.152	0.0134757	0.65624	0.67188	0.32812	0.720144	0.821197	0.961532
1055	DummyGuide_1714	1	44.4243	62.9975	0.494551	0.65489	0.672555	0.327445	0.718998	0.821506	0.961532
1528	HLA-B	12	68.9974	63.9259	-0.0951572	0.0398121	0.150124	0.329891	0.106775	0.297204	0.964169
2009	RTN4	12	40.6052	38.087	-0.15755	0.0128756	0.0344613	0.331522	0.058039	0.121105	0.964339
1796	NCSTN	12	41.4729	38.4399	-0.13706	0.0200528	0.0715267	0.331949	0.0715207	0.189659	0.964339
72	APOB	12	53.418	50.7757	-0.155417	0.0454849	0.118821	0.332006	0.116521	0.256697	0.964339
160	CD1B	12	41.1814	39.501	-0.149919	0.0892491	0.162449	0.330542	0.17774	0.311114	0.964339
793	DummyGuide_1452	1	92.9957	96.0631	0.0463292	0.662348	0.668826	0.331174	0.724472	0.818657	0.964339
1779	MXRA5	12	53.7281	44.5032	-0.198829	0.002001	0.0106935	0.332678	0.0209775	0.0617799	0.964627
84	ATL1	12	45.3888	44.5307	-0.232867	0.00836439	0.0286512	0.332964	0.0453845	0.108847	0.964627
1512	GRID1	12	50.9922	51.0736	0.0686478	0.501682	0.65936	0.33334	0.582989	0.809566	0.964627
1520	HEPACAM2	12	55.97	53.4303	-0.108225	0.269021	0.420231	0.33441	0.375349	0.584582	0.966532
1999	RPL35	3	20.9451	24.2077	0.24759	0.848726	0.869763	0.336756	0.878438	0.980628	0.972115
2142	SLC9A9	12	56.5926	51.1549	-0.215039	0.10588	0.256808	0.33803	0.197098	0.416579	0.974591
29	ADAM19	12	50.0149	47.0983	-0.120145	0.0137932	0.038471	0.339441	0.0596516	0.129563	0.977458
336	DPEP1	12	54.0254	50.5317	-0.137529	0.0231141	0.048713	0.340605	0.0776209	0.149064	0.979606
2208	THSD7A	12	55.3736	49.4351	-0.294823	0.00691742	0.0244697	0.342677	0.0417094	0.0997511	0.979615
313	CXADR	4	85.022	82.2992	0.109884	0.0165458	0.0371753	0.343062	0.0661832	0.127342	0.979615
1799	NEO1	12	46.3007	47.3778	-0.186682	0.130977	0.21974	0.342878	0.225793	0.375143	0.979615
2136	SLC7A1	12	54.9424	57.0056	0.0166868	0.386076	0.59127	0.342702	0.479831	0.744727	0.979615
1246	DummyGuide_1905	1	98.7645	111.314	0.170942	0.686232	0.656884	0.343116	0.746071	0.807413	0.979615
650	DummyGuide_1309	1	126.581	134.85	0.0906029	0.683817	0.658092	0.341908	0.744205	0.808473	0.979615
1952	PTCH1	12	56.5571	53.6996	-0.0939616	0.00252205	0.0101559	0.344895	0.0236467	0.0602672	0.982845
307	CSPG5	12	49.5167	45.6094	-0.171587	0.0104562	0.0300585	0.345086	0.050797	0.111131	0.982845
1947	PRSS23	12	58.0213	53.3967	-0.143193	0.0809414	0.191156	0.345863	0.166866	0.341517	0.983863
81	ASPH	12	52.7027	49.189	-0.0287148	0.00368013	0.013447	0.351652	0.0299522	0.0694268	0.992277
162	CD1D	12	43.8608	38.185	-0.228527	0.0102094	0.0402379	0.35095	0.0501696	0.133405	0.992277
1522	HEXB	12	52.2534	49.6797	-0.114438	0.0138858	0.0577424	0.351733	0.0597404	0.165059	0.992277
2051	SERPINB2	12	61.3302	63.9299	-0.023115	0.0460271	0.0981163	0.350926	0.117211	0.229297	0.992277
2087	SLC19A1	12	55.3052	50.4339	-0.238738	0.265499	0.361358	0.351784	0.371199	0.524215	0.992277
1027	DummyGuide_1686	1	162.299	167.781	0.0476423	0.703409	0.648296	0.351704	0.758762	0.799371	0.992277
1070	DummyGuide_1729	1	134.999	138.376	0.0353865	0.701298	0.649351	0.350649	0.757531	0.799831	0.992277
1933	PON2	12	56.8852	60.5928	-0.0318732	0.104223	0.182362	0.35305	0.195439	0.331597	0.993335
2038	SEMA3C	12	55.1401	52.2004	-0.132904	0.116602	0.21639	0.352622	0.20992	0.371317	0.993335
2098	SLC26A5	12	51.1843	50.8704	-0.078082	0.287603	0.413962	0.353431	0.390806	0.578264	0.993335
211	CDH10	12	46.8627	26.1213	-1.07411	2.26e-05	6.57e-08	1	0.00134607	0.00015408	1
1516	GXYLT1	12	68.1104	49.4753	-0.527531	7.18e-05	2.53e-07	0.999999	0.00289351	0.000296664	1
57	ANGPTL1	12	52.0373	37.7248	-0.553354	0.000134536	4.76e-07	1	0.00371003	0.000371633	1
2089	SLC1A3	12	55.3355	38.945	-0.598058	0.000100464	1.93e-06	0.998872	0.00322586	0.000904692	1
1876	PCDHGB5	12	56.9714	43.8879	-0.408867	2.83e-05	1.91e-06	0.970835	0.00154155	0.000904692	1
2138	SLC7A5	12	56.5375	39.1859	-0.540744	0.000529016	2.42e-06	1	0.00843547	0.000947154	1
1549	HSD17B2	12	54.4238	40.5417	-0.44925	0.000372298	4.07e-06	0.999811	0.00676486	0.00100585	1
1485	GLG1	12	54.7682	38.8505	-0.573872	0.000239661	5.11e-06	0.998907	0.00532462	0.00100585	1
1550	HSP90AA1	12	55.9344	42.5768	-0.482994	2.05e-05	3.9e-06	0.908619	0.00126745	0.00100585	1
1885	PDGFRB	12	56.4134	44.1004	-0.46259	0.000249875	3.42e-06	0.99987	0.00532462	0.00100585	1
213	CDH13	12	72.7498	59.4624	-0.345194	0.000310127	4.88e-06	0.999724	0.00611896	0.00100585	1
2296	TSPAN8	12	73.4281	57.9941	-0.383078	0.000280549	5.15e-06	0.999473	0.00571833	0.00100585	1
2052	SERPINE2	12	51.7811	38.2742	-0.456653	8.42e-05	7e-06	0.966382	0.00308394	0.00116206	1
142	CAPNS1	12	63.8845	50.7452	-0.360719	0.000174378	7.25e-06	0.989313	0.00434831	0.00116206	1
2203	THBS2	12	72.1774	58.772	-0.343178	6.06e-06	7.44e-06	0.761558	0.000520586	0.00116206	1
1601	INHBE	12	42.7021	27.4793	-0.734383	0.00232636	1.25e-05	0.999999	0.0228158	0.00183134	1
2181	SULF2	12	62.726	56.0639	-0.292773	2.72e-06	1.48e-05	0.441121	0.000276708	0.00203561	1
214	CDH15	12	52.9315	36.8624	-0.498394	0.000368023	1.78e-05	0.98872	0.00673942	0.00231512	1
1454	FLT4	12	61.0476	44.7996	-0.48181	0.00169453	2.14e-05	0.999794	0.0191529	0.00264612	1
79	ARSF	12	61.2609	48.5241	-0.315408	0.000168038	2.75e-05	0.931747	0.00423527	0.00322003	1
2223	TM9SF3	12	47.9273	31.7771	-0.872442	0.00159177	3.97e-05	0.998986	0.0185861	0.00438974	1
243	CHST6	12	62.8624	53.4662	-0.290873	0.000379244	4.12e-05	0.97458	0.00683806	0.00438974	1
219	CDH4	12	63.0972	45.9403	-0.431234	0.000413518	5.13e-05	0.962747	0.00707507	0.00523046	1
1872	PCDHGA8	12	57.0692	43.8383	-0.419419	0.00169958	5.59e-05	0.99472	0.0191529	0.00545977	1
1478	GGCX	12	49.694	38.8409	-0.424838	0.00770189	6.34e-05	0.999975	0.0436068	0.00594209	1
155	CD160	12	51.5571	41.5529	-0.218127	0.000290319	8.31e-05	0.775658	0.00586644	0.00661072	1
1681	LIFR	12	51.6964	38.3429	-0.434168	0.00159057	9.68e-05	0.986508	0.0185861	0.00661072	1
267	CNNM3	12	54.39	41.1612	-0.495242	6.6e-05	7.78e-05	0.744477	0.00281252	0.00661072	1
1927	PODXL	12	55.0521	43.9096	-0.341436	0.00328539	8.79e-05	0.998435	0.0277012	0.00661072	1
1912	PLP2	12	56.4555	49.4451	-0.41783	9.09e-05	9.87e-05	0.749082	0.00308863	0.00661072	1
1660	KRT1	12	57.4013	45.1595	-0.408617	0.0011539	9.85e-05	0.948945	0.0153678	0.00661072	1
22	ACVR1	12	61.4467	40.5594	-0.640305	0.0037446	8.11e-05	0.999652	0.0301627	0.00661072	1
113	BTD	12	61.7928	53.9216	-0.162831	0.00207243	7.96e-05	0.992876	0.0213706	0.00661072	1
1579	IL10RB	12	66.2269	59.7373	-0.270242	9.89e-05	8.62e-05	0.689379	0.00322586	0.00661072	1
1953	PTGER2	12	68.0622	53.7903	-0.376127	0.000428397	9.71e-05	0.908949	0.00727655	0.00661072	1
1468	GALNT11	12	60.9247	44.2172	-0.497397	0.00404419	0.000104601	0.999	0.0313213	0.00681072	1
1629	ITGB7	12	48.6382	33.267	-0.561344	0.000671606	0.000134276	0.944033	0.0101564	0.00731962	1
1436	FGFR2	12	57.5042	49.5425	-0.177636	0.000153966	0.000130344	0.750399	0.00406241	0.00731962	1
2148	SLIT3	12	58.8569	45.0145	-0.395746	0.00189441	0.000120513	0.994761	0.0203693	0.00731962	1
77	ARSB	12	61.9973	46.3614	-0.40699	0.0155911	0.000129963	0.999986	0.0643408	0.00731962	1
1783	MYL6B	12	63.6336	52.7665	-0.338561	0.00873026	0.00013195	0.999751	0.0466144	0.00731962	1
2320	VAMP5	12	65.2885	58.6767	-0.215769	0.000996002	0.000131026	0.941983	0.0142355	0.00731962	1
1500	GPM6B	12	65.8592	52.7025	-0.335492	0.000536372	0.000133747	0.891607	0.00843796	0.00731962	1
2128	SLC5A3	12	54.6995	39.4709	-0.512889	0.0185963	0.000157103	0.999996	0.0691276	0.00818334	1
134	CADM3	12	56.8068	45.2655	-0.350154	0.00995462	0.000155607	0.999891	0.0495484	0.00818334	1
299	CREG1	12	66.5007	60.8378	-0.180521	0.000441044	0.00017435	0.833318	0.00743746	0.00888426	1
200	CD74	12	69.2687	60.6941	-0.272968	0.00133807	0.000185864	0.883646	0.0169538	0.00926945	1
262	CLPTM1L	12	46.137	31.0022	-0.570801	0.0181281	0.000201488	0.99968	0.0689375	0.0093221	1
1875	PCDHGB4	12	46.6456	34.0285	-0.659121	0.0145664	0.000205223	0.9999	0.0617426	0.0093221	1
1731	MAN2A1	12	47.693	35.1606	-0.411621	0.0167843	0.000210781	0.999917	0.0664512	0.0093221	1
1688	LMAN2	12	62.9523	52.7488	-0.363555	0.0121594	0.000199418	0.998437	0.056001	0.0093221	1
1842	ORM1	12	67.1565	51.3331	-0.465769	0.0192713	0.000209703	0.999958	0.0703236	0.0093221	1
2301	TUBA4A	12	75.6796	67.4123	-0.216564	0.00824965	0.000194997	0.996285	0.0452666	0.0093221	1
1344	EDEM3	12	34.977	22.2692	-0.982918	0.0170481	0.000222454	0.999938	0.0667114	0.00964737	1
37	ADCY7	12	55.557	43.5189	-0.425307	0.0181541	0.000234599	0.99949	0.0689375	0.00964737	1
1637	JAG2	12	72.1851	59.1269	-0.2953	0.00735841	0.000232556	0.998182	0.0427727	0.00964737	1
1682	LILRA1	12	98.3711	87.0327	-0.113443	0.0019545	0.000232563	0.956427	0.0209072	0.00964737	1
1819	NPTX2	12	58.3904	51.933	-0.259385	0.000132331	0.000308735	0.560231	0.00369268	0.0123167	1
1984	RELL1	12	63.5414	43.8841	-0.578308	0.0308473	0.000310019	0.999912	0.0922273	0.0123167	1
1833	NXPH4	12	58.7032	45.4116	-0.431011	0.0143958	0.000330411	0.998876	0.0611301	0.012908	1
1603	INTS12	12	35.8772	25.4906	-0.807559	0.00266018	0.000350189	0.978441	0.0246461	0.0134225	1
210	CDH1	12	50.5551	40.4576	-0.406838	0.00202589	0.000355031	0.895841	0.0211053	0.0134225	1
1543	HNRNPU	12	14.1369	6.55178	-1.15816	0.0034202	0.000364728	0.968158	0.028632	0.0135702	1
1848	P2RX7	12	56.9902	53.072	-0.224213	0.000389238	0.000374927	0.713882	0.00685996	0.0137317	1
2237	TMEM156	12	52.9591	36.0659	-0.638638	0.0378828	0.000393714	1	0.103735	0.0138158	1
271	CNTN1	12	54.6935	43.6064	-0.287917	0.00180565	0.000400799	0.918328	0.0198706	0.0138158	1
1374	ENTPD7	12	57.3965	43.3215	-0.462634	0.0306991	0.000396793	0.999944	0.0922273	0.0138158	1
1823	NRP2	12	61.3766	50.0484	-0.32314	0.00405321	0.00038922	0.973713	0.0313213	0.0138158	1
1960	PTPRB	12	53.0769	41.8113	-0.388425	0.00240544	0.000421952	0.925055	0.023299	0.0143341	1
2035	SELP	12	45.8576	37.2644	-0.339138	0.00234983	0.000453267	0.949514	0.0228817	0.0148073	1
2227	TMED7	12	58.5704	48.4898	-0.315707	0.00183522	0.000454832	0.911102	0.0201017	0.0148073	1
1519	HEPACAM	12	62.4106	55.1783	-0.178773	0.00139005	0.000451415	0.88014	0.0175176	0.0148073	1
2081	SLC12A7	12	39.6597	28.6603	-0.532397	0.046815	0.000521529	0.999988	0.118376	0.0149081	1
2111	SLC38A9	12	47.9465	36.2964	-0.495867	0.0432919	0.000469838	0.999581	0.11282	0.0149081	1
1362	EMILIN2	12	54.7459	45.2623	-0.313313	0.0175606	0.00051466	0.996665	0.0679243	0.0149081	1
1599	IL7R	12	55.8446	43.3043	-0.382002	0.0168112	0.000519521	0.998091	0.0664512	0.0149081	1
1630	ITGB8	12	56.4602	54.3739	-0.107815	0.00011708	0.000501343	0.428043	0.00347388	0.0149081	1
179	CD3D	12	56.774	53.8602	-0.137753	0.000211972	0.000504012	0.531557	0.00497532	0.0149081	1
1652	KIRREL	12	57.4089	46.7599	-0.343374	0.00120198	0.000505049	0.817579	0.0158283	0.0149081	1
93	ATRN	12	57.782	43.5096	-0.542196	9.98e-05	0.000481721	0.411592	0.00322586	0.0149081	1
121	C1QTNF2	12	58.9985	43.6094	-0.483808	0.023869	0.000486849	0.999719	0.0792949	0.0149081	1
1868	PCDHA10	12	69.6443	50.6734	-0.452225	0.00637367	0.000490716	0.987674	0.040161	0.0149081	1
2143	SLCO2A1	12	54.014	46.8255	-0.234879	0.00441659	0.000532218	0.937289	0.0327611	0.0150304	1
321	DAG1	12	51.804	39.4966	-0.449673	0.00564087	0.000540722	0.951632	0.0369335	0.0150887	1
2077	SLC11A2	12	52.2076	44.2945	-0.255046	0.0138281	0.000576346	0.993576	0.0596925	0.0155568	1
1869	PCDHA11	12	57.5662	50.9717	-0.39765	0.000526047	0.000580572	0.591123	0.00843547	0.0155568	1
1605	ITFG1	12	59.7792	50.952	-0.278936	0.00145725	0.000580699	0.821041	0.0179778	0.0155568	1
1544	HP	12	69.0647	54.4464	-0.357797	0.0504818	0.000584045	0.99956	0.123153	0.0155568	1
1753	MGAT5	12	47.6467	33.0881	-0.533893	0.0327646	0.000649233	0.999862	0.0960221	0.0165122	1
1700	LRP10	12	51.6675	40.7099	-0.307774	0.00446745	0.000648712	0.908742	0.0329299	0.0165122	1
2246	TMEM30B	12	57.0458	51.4522	-0.236355	0.00755575	0.000643192	0.97835	0.0431968	0.0165122	1
1807	NMUR1	12	60.2781	51.1361	-0.240207	0.0284037	0.000655134	0.997949	0.0872585	0.0165122	1
1918	PLXNA3	12	62.1709	52.2827	-0.293159	0.0347741	0.000634939	0.999564	0.0988005	0.0165122	1
1503	GPR132	12	54.9109	45.6278	-0.341541	0.00417912	0.00068119	0.925401	0.0319083	0.0168616	1
2132	SLC6A2	12	56.5467	47.7397	-0.323005	0.000353794	0.000685951	0.587445	0.00663771	0.0168616	1
175	CD34	12	59.2179	47.4724	-0.375888	0.0169044	0.00069058	0.989996	0.0665949	0.0168616	1
1894	PIGN	12	41.8452	36.0255	-0.397332	0.00167443	0.000767642	0.796059	0.0191457	0.0181753	1
1627	ITGB5	12	47.2171	34.1742	-0.40757	0.0166594	0.000764759	0.996036	0.066316	0.0181753	1
2274	TOR3A	12	51.5377	43.0993	-0.261063	0.00405753	0.000766049	0.93899	0.0313213	0.0181753	1
1526	HHLA2	12	52.9853	45.474	-0.28132	0.00545152	0.000776419	0.961599	0.0364056	0.0181993	1
247	CLCN2	12	61.2763	55.6904	-0.228182	0.00446046	0.000819292	0.905887	0.0329299	0.0190141	1
1854	PA2G4	3	58.8994	40.125	-0.794571	0.00467549	0.000840296	0.999561	0.0334537	0.0193103	1
1734	MAN2B2	12	58.1522	46.4466	-0.291697	0.00451749	0.000849756	0.952283	0.0331533	0.0193381	1
1366	ENG	12	58.5117	53.7081	-0.220295	0.000131533	0.000858596	0.408025	0.00369268	0.0193514	1
2253	TMEM9	12	57.4979	44.1503	-0.307525	0.0254068	0.000878911	0.993086	0.0823341	0.0194356	1
2133	SLC6A6	12	70.5041	63.8238	-0.245234	0.00728787	0.000874989	0.950599	0.0427727	0.0194356	1
1816	NPR3	12	48.5277	41.7805	-0.282334	0.0284767	0.000898746	0.993576	0.0873683	0.0196884	1
2344	ZP4	12	60.0946	52.2675	-0.244204	0.00330504	0.000919728	0.87575	0.0277671	0.0199615	1
1418	FBLN2	12	62.4786	56.9113	-0.145952	0.0276393	0.000947561	0.995688	0.0860516	0.0203769	1
1828	NTRK1	12	48.1578	35.95	-0.526289	0.0354333	0.000975941	0.998394	0.0997068	0.0207964	1
1413	FAM20B	12	38.082	26.8683	-0.552855	0.00997733	0.00100043	0.980855	0.0495484	0.0209376	1
1917	PLXNA2	12	65.2769	55.493	-0.201096	0.000243941	0.00100009	0.451829	0.00532462	0.0209376	1
2176	STS	12	57.1281	47.187	-0.2958	0.00389153	0.00105159	0.827297	0.0308167	0.0216223	1
1870	PCDHA6	12	60.3604	44.5318	-0.46358	0.0048238	0.00104491	0.940713	0.0339549	0.0216223	1
2045	SEMA5A	12	55.7571	42.8076	-0.488882	0.0747458	0.00110853	0.999673	0.157833	0.0223999	1
2070	SIL1	12	58.9998	53.4542	-0.0865029	0.00114167	0.00110816	0.623611	0.0152919	0.0223999	1
1879	PCDHGC5	12	50.7273	38.2214	-0.462157	0.0457015	0.00111909	0.998993	0.116948	0.02242	1
1989	RNF13	12	51.3477	46.5995	-0.230564	0.000228189	0.00113701	0.426019	0.00514303	0.0224498	1
1834	OGFOD1	12	60.467	47.7997	-0.365913	0.000483195	0.00113973	0.589983	0.00792035	0.0224498	1
258	CLEC5A	12	66.9678	51.6136	-0.372393	0.0714718	0.0011636	0.999926	0.152995	0.0227289	1
1621	ITGAV	12	34.2634	26.587	-0.455049	0.0511892	0.00119199	0.999483	0.124123	0.0229018	1
1692	LMF2	12	56.2347	46.625	-0.276493	0.0113333	0.00119019	0.967615	0.0540017	0.0229018	1
2032	SEL1L	12	41.4018	31.7357	-0.453245	0.0719107	0.00121805	0.999703	0.153794	0.0232123	1
1616	ITGA8	12	68.5816	57.0796	-0.326865	0.00157798	0.00128736	0.758082	0.0185861	0.0241405	1
2060	SGCE	12	54.8317	47.5167	-0.245041	0.0550687	0.00131413	0.999036	0.12973	0.024447	1
172	CD28	12	64.8162	50.8483	-0.318133	0.0151442	0.00134978	0.972997	0.0631635	0.0249125	1
249	CLDN1	12	59.7747	54.2063	-0.225269	0.00379856	0.00136253	0.778676	0.0301825	0.0249513	1
1577	IGSF8	12	49.6845	45.3268	-0.271102	0.00047652	0.00138061	0.460094	0.00786593	0.0250864	1
2309	UGGT1	12	45.8028	36.4019	-0.37554	0.0282984	0.00144667	0.98965	0.087049	0.0258855	1
2275	TPBG	12	57.9943	47.6543	-0.207026	0.000469185	0.00153803	0.492159	0.00779978	0.0269041	1
2078	SLC12A2	12	50.3859	42.1846	-0.367859	0.00122982	0.001561	0.620833	0.015839	0.0269649	1
280	COL2A1	12	53.207	42.088	-0.354395	0.0359529	0.00157233	0.996577	0.100093	0.0269649	1
2312	UGT8	12	50.8184	45.8143	-0.211434	0.0110231	0.00160848	0.91898	0.0529471	0.0271242	1
32	ADAM9	12	65.337	62.6743	-0.160575	0.00169598	0.00160275	0.613629	0.0191529	0.0271242	1
2213	TLL1	12	55.6375	52.7497	-0.0893399	0.000621374	0.00164731	0.52675	0.00951962	0.0275807	1
2293	TSPAN33	12	49.9742	42.2623	-0.304494	0.000972998	0.00167209	0.634448	0.0139934	0.0277969	1
481	DummyGuide_1140	1	275.988	189.823	-0.537592	0.00348947	0.00174474	0.998255	0.0289854	0.0288004	1
1467	GALNT1	12	61.1138	61.7651	-0.0289487	0.000323637	0.00177002	0.362248	0.0063217	0.0290134	1
1346	EEF1D	12	62.0471	56.6316	-0.181539	0.00437129	0.00178374	0.834228	0.0326657	0.0290353	1
1836	OLFM1	12	61.8608	53.2375	-0.207235	0.00261165	0.00184341	0.588328	0.0242925	0.0297997	1
590	DummyGuide_1249	1	206.144	138.814	-0.567125	0.00372063	0.00186031	0.99814	0.0301627	0.0298669	1
1452	FLT1	12	54.4304	47.3868	-0.305554	0.0182669	0.00190336	0.950392	0.0691215	0.0299716	1
1780	MXRA8	12	57.3749	54.0218	-0.228378	0.00657101	0.00191798	0.863017	0.0407472	0.0299716	1
67	APLF	12	61.6142	53.2589	-0.30477	0.000354892	0.00191273	0.371558	0.00663771	0.0299716	1
2228	TMED9	12	68.8608	50.9874	-0.51381	0.0489594	0.00191077	0.996011	0.12147	0.0299716	1
152	CD109	12	40.3395	34.6965	-0.258629	0.00129018	0.00195732	0.613488	0.0164358	0.0303839	1
1785	NAAA	12	48.9066	44.1559	-0.238236	0.00787815	0.00198213	0.842742	0.0440034	0.0304084	1
66	APCDD1	12	58.736	45.6772	-0.375537	0.0942286	0.00199121	0.999019	0.183341	0.0304084	1
2206	THSD1	12	59.3541	48.2952	-0.341737	0.0168581	0.00199981	0.945137	0.0665241	0.0304084	1
1956	PTGIR	12	64.241	59.6741	-0.125666	0.00164909	0.00201079	0.569528	0.019015	0.0304084	1
1388	ERAP2	12	52.1635	40.4226	-0.467299	0.0170763	0.00205891	0.974257	0.0667114	0.0304683	1
1433	FGA	12	53.031	39.7305	-0.483992	0.0882566	0.00214387	0.999512	0.176212	0.0304683	1
1476	GFRA1	12	54.1188	45.4817	-0.259884	0.0098503	0.00209739	0.918042	0.0495484	0.0304683	1
5	ABCA2	12	54.2428	45.4977	-0.443526	0.0161781	0.00214144	0.964343	0.0652692	0.0304683	1
1791	NCAM1	12	54.3307	45.1577	-0.290145	0.0132936	0.00211904	0.949855	0.0588925	0.0304683	1
1740	MDGA1	12	61.3471	55.9827	-0.114971	0.00277309	0.00214474	0.671574	0.0252923	0.0304683	1
1612	ITGA4	12	62.6212	56.9005	-0.253087	0.00122097	0.0021089	0.497275	0.015839	0.0304683	1
2242	TMEM206	12	64.9721	51.5047	-0.341237	0.0519574	0.00210373	0.993002	0.125426	0.0304683	1
310	CTSC	12	66.4736	57.7427	-0.255499	0.0811812	0.00213186	0.99832	0.167047	0.0304683	1
551	DummyGuide_1210	1	175.499	110.413	-0.663734	0.00406209	0.00203104	0.997969	0.0313213	0.0304683	1
1832	NUP210	12	47.7708	38.6954	-0.421907	0.00677123	0.00221333	0.853378	0.0412254	0.030676	1
2145	SLCO4A1	12	49.2403	43.1538	-0.359342	0.00965257	0.00222001	0.873994	0.0492933	0.030676	1
107	BMPR2	12	53.0779	40.6752	-0.456402	0.0267346	0.00220672	0.982501	0.0842285	0.030676	1
1434	FGB	12	59.3513	50.383	-0.258919	0.00122459	0.00222479	0.47671	0.015839	0.030676	1
1661	L1CAM	12	58.1988	49.3677	-0.323319	0.0873971	0.00224367	0.999621	0.175219	0.0307553	1
1487	GLT8D2	12	55.1946	48.7426	-0.23291	0.0812428	0.00228735	0.998373	0.167047	0.0311718	1
1137	DummyGuide_1796	1	120.196	67.8502	-0.815812	0.00465697	0.00232848	0.997672	0.0334537	0.031549	1
2315	UNC5A	12	53.6816	49.6675	-0.21657	0.0161139	0.00235758	0.887624	0.0652347	0.0315781	1
350	DummyGuide_1009	1	200.229	137.979	-0.533969	0.00470897	0.00235449	0.997646	0.0334537	0.0315781	1
1695	LOX	12	62.5713	54.4063	-0.239565	0.0115572	0.0023894	0.889022	0.054507	0.0318225	1
1352	EFNB2	12	52.4118	45.0556	-0.254807	0.0625877	0.00251481	0.998295	0.139986	0.0325856	1
177	CD37	12	58.4424	51.84	-0.204001	0.0095154	0.00252684	0.866071	0.0489125	0.0325856	1
1707	LRPAP1	12	64.2815	55.1583	-0.301862	0.07635	0.00248231	0.99762	0.159647	0.0325856	1
670	DummyGuide_1329	1	163.795	110.403	-0.564882	0.00506022	0.00253011	0.99747	0.0348165	0.0325856	1
2292	TSPAN31	12	53.1058	45.3944	-0.203826	0.0224633	0.00256571	0.97538	0.0768672	0.0328635	1
865	DummyGuide_1524	1	169.121	120.45	-0.486201	0.00524185	0.00262093	0.997379	0.0355731	0.0333883	1
1493	GOLIM4	12	50.2592	38.9871	-0.396028	0.0548483	0.00269957	0.987892	0.129621	0.0342043	1
869	DummyGuide_1528	1	162.612	109.74	-0.563111	0.00548383	0.00274192	0.997258	0.0365173	0.034554	1
2319	UST	12	76.3615	71.0138	-0.0556465	0.00144889	0.00279151	0.547029	0.0179694	0.0349909	1
1558	HTR2B	12	57.0042	48.1917	-0.29192	0.00294788	0.00285101	0.694283	0.0260749	0.0350968	1
50	ALCAM	12	59.7836	53.5968	-0.232796	0.00454112	0.0028598	0.751708	0.0331533	0.0350968	1
2166	ST14	12	61.147	50.6463	-0.31578	0.00470978	0.00286846	0.779395	0.0334537	0.0350968	1
327	DCT	12	72.3295	66.0499	-0.163431	0.058012	0.00288608	0.994676	0.133925	0.0350968	1
544	DummyGuide_1203	1	199.94	144.871	-0.462065	0.00565755	0.00282877	0.997171	0.0369395	0.0350968	1
597	DummyGuide_1256	1	163.764	113.463	-0.525512	0.00583587	0.00291793	0.997082	0.0375804	0.0352559	1
1768	MPZL2	12	68.7252	58.4166	-0.249724	0.101994	0.00294868	0.998499	0.192753	0.0354447	1
55	AMIGO2	12	47.6149	40.8834	-0.459751	0.0127227	0.00304322	0.905484	0.0575919	0.0362096	1
2212	TIMP1	12	62.005	55.2788	-0.134693	0.00790867	0.00304155	0.834679	0.0440331	0.0362096	1
1651	KIR3DL1	12	63.953	50.8971	-0.392954	0.119413	0.00310453	0.99799	0.212824	0.0365679	1
662	DummyGuide_1321	1	181.815	131.111	-0.468634	0.00618644	0.00309322	0.996907	0.0392981	0.0365679	1
1482	GLA	12	68.5707	59.0054	-0.221533	0.0628087	0.00314193	0.995907	0.140161	0.0366846	1
1245	DummyGuide_1904	1	180.439	134.318	-0.423137	0.00629147	0.00314574	0.996854	0.0398573	0.0366846	1
565	DummyGuide_1224	1	219.711	167.173	-0.392212	0.00636104	0.00318052	0.996819	0.040161	0.0367531	1
83	ATG9A	12	33.7767	25.6176	-0.58034	0.0196686	0.00327401	0.919034	0.0711201	0.0373673	1
785	DummyGuide_1444	1	150.111	104.848	-0.513609	0.00656797	0.00328399	0.996716	0.0407472	0.0373673	1
2260	TNFRSF11B	12	61.7007	48.1621	-0.495433	0.0234054	0.0033525	0.946872	0.0783747	0.037605	1
1042	DummyGuide_1701	1	206.55	158.206	-0.382569	0.00669005	0.00334502	0.996655	0.0412195	0.037605	1
2232	TMEM106C	12	47.4509	40.3103	-0.28067	0.00868022	0.00338627	0.760377	0.0464531	0.0376181	1
526	DummyGuide_1185	1	254.453	194.503	-0.385869	0.00675003	0.00337501	0.996625	0.0412254	0.0376181	1
2209	THY1	12	61.8421	56.0148	-0.22365	0.00104702	0.00341153	0.406042	0.0146085	0.0377199	1
1972	PVR	12	61.0375	57.7018	-0.163872	0.00284471	0.0034687	0.52537	0.0255479	0.0379936	1
809	DummyGuide_1468	1	216.762	170.083	-0.348055	0.00692191	0.00346096	0.996539	0.0417094	0.0379936	1
1038	DummyGuide_1697	1	194.557	146.453	-0.407329	0.00697635	0.00348818	0.996512	0.0419297	0.0380292	1
1725	LY6K	12	60.8333	49.5147	-0.34849	0.0866525	0.00352536	0.997909	0.174048	0.0382227	1
256	CLEC2B	12	63.1899	54.1502	-0.165216	0.0416977	0.00353853	0.971745	0.110067	0.0382227	1
1122	DummyGuide_1781	1	172.087	128.705	-0.416267	0.00717146	0.00358573	0.996414	0.0424492	0.0385548	1
2295	TSPAN6	12	54.4704	46.6284	-0.311018	0.0521998	0.00362053	0.991186	0.125494	0.0385783	1
2158	SORCS2	12	55.9596	48.425	-0.228491	0.00364097	0.00362551	0.61603	0.0297367	0.0385783	1
360	DummyGuide_1019	1	193.907	155.701	-0.314772	0.00727457	0.00363729	0.996363	0.0427727	0.0385783	1
58	ANGPTL2	12	58.6101	47.9975	-0.288146	0.115363	0.00374514	0.99778	0.208169	0.039085	1
2284	TSHR	12	63.1832	50.7192	-0.413717	0.00972064	0.00374291	0.840423	0.049533	0.039085	1
1439	FGFRL1	12	70.7688	54.8935	-0.416	0.026403	0.00374856	0.955777	0.0837464	0.039085	1
924	DummyGuide_1583	1	95.6908	62.7813	-0.600245	0.00750352	0.00375176	0.996248	0.0431085	0.039085	1
240	CHST11	12	58.8736	48.7912	-0.352269	0.0198241	0.00381327	0.911402	0.0711201	0.0395501	1
1859	PCBP3	12	65.3177	56.1307	-0.268689	0.0256397	0.00386704	0.948863	0.0826659	0.0398707	1
855	DummyGuide_1514	1	146.12	105.464	-0.466627	0.00775642	0.00387821	0.996122	0.0437045	0.0398707	1
1609	ITGA2	12	50.1784	39.8139	-0.451151	0.0583464	0.00390227	0.98979	0.134082	0.0398948	1
1672	LAMC2	12	54.4517	44.9637	-0.251847	0.00674502	0.00391459	0.734993	0.0412254	0.0398948	1
1025	DummyGuide_1684	1	174.997	135.119	-0.370678	0.0078786	0.0039393	0.996061	0.0440034	0.0399728	1
429	DummyGuide_1088	1	154.319	99.695	-0.62524	0.00794941	0.00397471	0.996025	0.044155	0.0401582	1
1803	NKTR	12	44.2065	34.4481	-0.454476	0.0088461	0.00425321	0.779798	0.0470187	0.0404624	1
1269	DummyGuide_1928	1	47.6684	21.1252	-1.13729	0.00816879	0.0040844	0.995916	0.0450533	0.0404624	1
1377	EPHA1	12	47.7781	42.1215	-0.231536	0.0118198	0.00407826	0.85341	0.0550807	0.0404624	1
1724	LUM	12	47.8845	38.3896	-0.412805	0.0385746	0.00413623	0.971164	0.104616	0.0404624	1
2021	SCARB1	12	56.082	46.4537	-0.299469	0.0774614	0.00406496	0.994471	0.161395	0.0404624	1
2123	SLC45A4	12	56.9032	40.6586	-0.575683	0.0131935	0.00419077	0.859617	0.0588925	0.0404624	1
2129	SLC6A11	12	58.6098	55.3295	-0.070881	0.00149732	0.00425999	0.476033	0.0181397	0.0404624	1
1384	EPHB3	12	60.1043	51.7955	-0.260266	0.00987784	0.00413477	0.761612	0.0495484	0.0404624	1
245	CHSY3	12	60.1745	50.615	-0.417368	0.077791	0.00429826	0.991983	0.161794	0.0404624	1
1390	ERBB3	12	64.7835	52.54	-0.361538	0.0452007	0.00428408	0.980935	0.115919	0.0404624	1
124	C4BPA	12	66.8374	57.6575	-0.239669	0.0121606	0.00422938	0.829208	0.056001	0.0404624	1
893	DummyGuide_1552	1	92.5332	61.6385	-0.57843	0.00828471	0.00414236	0.995858	0.0452666	0.0404624	1
951	DummyGuide_1610	1	108.814	75.3398	-0.524559	0.00812688	0.00406344	0.995937	0.044955	0.0404624	1
617	DummyGuide_1276	1	137.214	102.512	-0.417106	0.00831127	0.00415564	0.995844	0.0453061	0.0404624	1
800	DummyGuide_1459	1	172.51	130.91	-0.39547	0.00850546	0.00425273	0.995747	0.0459373	0.0404624	1
1006	DummyGuide_1665	1	240.733	195.405	-0.299581	0.00853838	0.00426919	0.995731	0.0460091	0.0404624	1
699	DummyGuide_1358	1	262.535	217.484	-0.270472	0.00881665	0.00440833	0.995592	0.0469687	0.0413325	1
2258	TNC	12	51.3794	46.9076	-0.355161	0.00737208	0.00446408	0.697138	0.0427727	0.0416885	1
2034	SELL	12	56.2966	50.9853	-0.167652	0.0895924	0.0045345	0.990656	0.17797	0.0421781	1
2159	SORL1	12	62.7649	56.1065	-0.271086	0.0217773	0.0045525	0.920407	0.0751783	0.0421781	1
1966	PTPRK	12	57.2232	46.4332	-0.335083	0.00165489	0.00458782	0.503856	0.019015	0.0422004	1
1153	DummyGuide_1812	1	74.9292	49.1867	-0.59735	0.00921783	0.00460892	0.995391	0.0483803	0.0422004	1
1596	IL4R	12	45.5403	39.5753	-0.248462	0.0236425	0.00468348	0.885774	0.0787918	0.0422194	1
288	COL6A6	12	46.0836	39.2859	-0.2361	0.0210602	0.00470106	0.90297	0.0733507	0.0422194	1
108	BRI3BP	12	55.78	51.9307	-0.141909	0.018283	0.0047008	0.805713	0.0691215	0.0422194	1
1223	DummyGuide_1882	1	78.8072	50.8849	-0.621204	0.00929308	0.00464654	0.995353	0.0483988	0.0422194	1
454	DummyGuide_1113	1	155.053	125.019	-0.308388	0.00931222	0.00465611	0.995344	0.0483988	0.0422194	1
136	CALCRL	12	67.8861	57.1085	-0.237089	0.117972	0.00474642	0.99681	0.211735	0.042322	1
840	DummyGuide_1499	1	136.224	101.441	-0.421737	0.00949718	0.00474859	0.995251	0.0489125	0.042322	1
105	BIRC6	12	31.016	25.4893	-0.394023	0.0559327	0.00488475	0.953135	0.131348	0.0423736	1
1404	F2R	12	47.4801	39.308	-0.445781	0.0203725	0.00486201	0.897315	0.0721346	0.0423736	1
1930	POMT1	12	48.1196	42.8503	-0.355866	0.00907861	0.0048681	0.698501	0.0479285	0.0423736	1
2107	SLC2A9	12	56.7501	51.7593	-0.136041	0.00501547	0.00479647	0.603231	0.0348165	0.0423736	1
2211	TIGIT	12	65.2506	60.7148	-0.18196	0.0328479	0.0048921	0.912597	0.0960221	0.0423736	1
1421	FCAR	12	68.9174	70.3851	0.0394912	0.00404173	0.00482944	0.61214	0.0313213	0.0423736	1
466	DummyGuide_1125	1	141.199	107.149	-0.394897	0.00979799	0.00489899	0.995101	0.0495484	0.0423736	1
1013	DummyGuide_1672	1	201.568	160.903	-0.32328	0.00958467	0.00479233	0.995208	0.0490534	0.0423736	1
486	DummyGuide_1145	1	122.954	90.9615	-0.430708	0.00988221	0.0049411	0.995059	0.0495484	0.0425807	1
874	DummyGuide_1533	1	143.41	114.8	-0.318537	0.00994104	0.00497052	0.995029	0.0495484	0.0426773	1
1310	DummyGuide_1969	1	111.966	80.8125	-0.46549	0.0100611	0.00503054	0.994969	0.0496488	0.0428069	1
2050	SERPINA3	12	58.4776	54.5983	-0.117459	0.0196201	0.00508307	0.895493	0.071081	0.0430134	1
1867	PCDH9	12	43.5786	37.1193	-0.285469	0.0236644	0.00529435	0.922762	0.0787918	0.0431536	1
1847	P2RX4	12	51.5276	42.6463	-0.343807	0.105429	0.00515785	0.989966	0.196906	0.0431536	1
332	DMTF1	12	54.5727	45.1414	-0.286581	0.101159	0.00531426	0.978165	0.191914	0.0431536	1
1931	POMT2	12	60.0383	52.5382	-0.204833	0.0185477	0.00512071	0.894823	0.0691276	0.0431536	1
1667	LAMA5	12	63.9326	54.7253	-0.288029	0.0357848	0.00531341	0.910688	0.100093	0.0431536	1
2010	RTN4R	12	66.1604	59.1749	-0.207704	0.00680983	0.00524846	0.652125	0.041353	0.0431536	1
315	CXCR1	12	66.5421	55.5569	-0.275992	0.0359977	0.00532056	0.912786	0.100093	0.0431536	1
2073	SIRPG	12	70.758	61.8799	-0.202556	0.00701889	0.00532015	0.693937	0.0420775	0.0431536	1
1746	MFAP3L	12	74.0896	67.985	-0.183288	0.0134093	0.00523098	0.78205	0.0589705	0.0431536	1
878	DummyGuide_1537	1	116.482	88.1695	-0.397813	0.0104098	0.0052049	0.994795	0.050797	0.0431536	1
733	DummyGuide_1392	1	208.332	168.32	-0.306041	0.0103023	0.00515117	0.994849	0.0504148	0.0431536	1
1158	DummyGuide_1817	1	241.79	198.534	-0.283071	0.0104822	0.00524109	0.994759	0.050797	0.0431536	1
392	DummyGuide_1051	1	172.187	136.813	-0.329615	0.0108732	0.00543659	0.994563	0.0523341	0.0437916	1
1614	ITGA6	12	45.5706	39.5986	-0.218949	0.0223179	0.00555715	0.900948	0.0765933	0.0441558	1
1969	PTPRS	12	49.8002	47.2882	-0.16779	0.0531395	0.00553357	0.972943	0.126842	0.0441558	1
1517	GZMH	12	53.067	48.9326	-0.194463	0.0165238	0.00554756	0.876608	0.0661832	0.0441558	1
1	A2M	12	65.0267	58.2182	-0.204883	0.00227706	0.00551219	0.48473	0.0225208	0.0441558	1
1762	MMRN1	12	47.9643	45.4937	-0.0534047	0.00644467	0.00565072	0.649213	0.0402835	0.0445749	1
1919	PLXNA4	12	56.6311	48.5236	-0.321584	0.00363442	0.00563769	0.496601	0.0297367	0.0445749	1
26	ADAM12	12	63.8795	53.3064	-0.365124	0.0562128	0.00572399	0.965958	0.1315	0.0445749	1
759	DummyGuide_1418	1	92.022	66.6318	-0.459871	0.0114115	0.00570575	0.994294	0.0540375	0.0445749	1
937	DummyGuide_1596	1	138.676	111.169	-0.316401	0.0113579	0.00567894	0.994321	0.0540017	0.0445749	1
423	DummyGuide_1082	1	197.062	160.68	-0.292807	0.0114076	0.00570379	0.994296	0.0540375	0.0445749	1
491	DummyGuide_1150	1	164.429	139.17	-0.239032	0.0118744	0.00593722	0.994063	0.0552022	0.0459302	1
2012	RYR3	12	50.5595	43.5591	-0.25785	0.0521148	0.00608672	0.933387	0.125494	0.0469318	1
2316	UNC5B	12	50.0523	45.9372	-0.182121	0.00292532	0.00617046	0.502195	0.0259733	0.0472665	1
734	DummyGuide_1393	1	121.259	93.0645	-0.378222	0.0123404	0.00617021	0.99383	0.0561668	0.0472665	1
1708	LRRC15	12	48.2933	42.3474	-0.15388	0.026469	0.00623439	0.816757	0.0838424	0.0473548	1
1496	GPC1	12	59.0025	55.0716	-0.135979	0.0131343	0.00624259	0.783233	0.0588088	0.0473548	1
2153	SMO	12	58.2307	54.8735	-0.338246	0.00525098	0.00628462	0.621863	0.0355731	0.0475198	1
1495	GP5	12	52.9776	46.1416	-0.216849	0.0279853	0.00632949	0.912534	0.0864263	0.0476559	1
1083	DummyGuide_1742	1	113.732	84.714	-0.420666	0.0127169	0.00635845	0.993642	0.0575919	0.0476559	1
559	DummyGuide_1218	1	130.031	101.546	-0.353639	0.0127272	0.00636361	0.993636	0.0575919	0.0476559	1
221	CDH6	12	58.7047	50.1383	-0.241837	0.0341795	0.00639848	0.929327	0.0975842	0.0477645	1
1670	LAMB3	12	57.9845	50.3443	-0.207639	0.0395586	0.00662769	0.932304	0.106336	0.0490623	1
1831	NTSR1	12	63.9878	56.4258	-0.249057	0.00437587	0.00660121	0.564724	0.0326657	0.0490623	1
868	DummyGuide_1527	1	221.238	183.611	-0.267616	0.0133121	0.00665606	0.993344	0.0588925	0.0490623	1
2027	SCN7A	12	52.5438	46.6936	-0.181981	0.0287093	0.00682815	0.885432	0.087852	0.0493987	1
1739	MCOLN1	12	54.2152	53.2225	-0.0885381	0.0253744	0.0067519	0.847461	0.0823341	0.0493987	1
209	CDCP1	12	56.3094	52.7453	-0.163831	0.00224717	0.00678569	0.466372	0.0224143	0.0493987	1
253	CLEC14A	12	67.4713	64.0974	-0.155241	0.0239172	0.00677577	0.850501	0.0792956	0.0493987	1
386	DummyGuide_1045	1	104.748	79.3654	-0.395982	0.0136226	0.00681132	0.993189	0.0591323	0.0493987	1
849	DummyGuide_1508	1	119.539	92.2319	-0.370603	0.0136098	0.00680491	0.993195	0.0591323	0.0493987	1
1382	EPHB1	12	49.1661	37.9121	-0.436474	0.246656	0.00691722	0.999006	0.350826	0.0498891	1
1680	LGMN	12	62.7544	55.3791	-0.194364	0.00736676	0.00707363	0.61522	0.0427727	0.0507051	1
1301	DummyGuide_1960	1	98.8055	78.9627	-0.319792	0.0141068	0.00705342	0.992947	0.0602303	0.0507051	1
2244	TMEM26	12	45.6241	42.2734	-0.108134	0.0154699	0.00717262	0.706357	0.0640661	0.0507373	1
2	A4GALT	12	51.5808	45.2345	-0.230886	0.052481	0.00716645	0.939264	0.125783	0.0507373	1
1569	IFNGR1	12	57.3095	47.8706	-0.20453	0.114482	0.00718634	0.995343	0.206919	0.0507373	1
2333	VWF	12	58.4968	49.4968	-0.148716	0.00223724	0.00717683	0.431359	0.0224143	0.0507373	1
1653	KIT	12	58.6351	53.9183	-0.13178	0.0312837	0.00711382	0.792713	0.0928134	0.0507373	1
2167	ST3GAL1	12	56.7889	42.3471	-0.441155	0.0543236	0.00733384	0.967641	0.128881	0.0516232	1
1992	ROBO1	12	36.4829	30.5468	-0.372829	0.025466	0.00739896	0.851778	0.0823341	0.0517706	1
1455	FN1	12	62.8448	56.8481	-0.207786	0.0199038	0.00738556	0.732201	0.0711201	0.0517706	1
1761	MMP13	12	47.1351	49.0834	-0.111432	0.05293	0.00752306	0.960759	0.126471	0.0520543	1
395	DummyGuide_1054	1	129.653	103.607	-0.32076	0.0150567	0.00752833	0.992472	0.0629105	0.0520543	1
550	DummyGuide_1209	1	154.017	129.196	-0.251746	0.0149904	0.0074952	0.992505	0.0627455	0.0520543	1
1037	DummyGuide_1696	1	184.985	155.617	-0.247942	0.0149538	0.00747689	0.992523	0.0627042	0.0520543	1
847	DummyGuide_1506	1	175.6	116.53	-0.587452	0.0152461	0.00762307	0.992377	0.063476	0.0525544	1
1447	FKTN	12	42.6391	37.167	-0.282971	0.139475	0.00764928	0.997263	0.235228	0.0525804	1
101	BCAN	12	49.5099	42.7216	-0.233745	0.0185686	0.00767609	0.826036	0.0691276	0.0526104	1
1430	FCRL3	12	48.9506	40.6832	-0.299739	0.0106549	0.00772328	0.67588	0.0513963	0.0526542	1
2125	SLC4A2	12	54.8456	51.5068	-0.0618883	0.00941866	0.00776475	0.625868	0.0488437	0.0526542	1
285	COL6A1	12	56.664	48.3573	-0.231524	0.005729	0.00777234	0.575784	0.0373022	0.0526542	1
2152	SLITRK6	12	58.1958	50.3191	-0.254499	0.151391	0.00776539	0.989754	0.249726	0.0526542	1
139	CALU	12	56.3658	45.7915	-0.436961	0.140447	0.00780508	0.994659	0.2365	0.0527236	1
1183	DummyGuide_1842	1	122.123	96.7869	-0.332385	0.0159342	0.0079671	0.992033	0.0650693	0.0536635	1
534	DummyGuide_1193	1	135.035	110.229	-0.290443	0.016171	0.00808551	0.991914	0.0652692	0.0541498	1
690	DummyGuide_1349	1	175.09	141.935	-0.300957	0.0162373	0.00811865	0.991881	0.0653956	0.0542168	1
203	CD80	12	58.5872	43.1622	-0.451425	0.0558322	0.00817041	0.965757	0.131348	0.0542674	1
187	CD48	12	61.8297	56.3778	-0.127859	0.0111432	0.00819567	0.562094	0.0534143	0.0542674	1
1071	DummyGuide_1730	1	225.564	196.345	-0.199202	0.0163882	0.00819409	0.991806	0.0658282	0.0542674	1
232	CERCAM	12	47.3112	41.5192	-0.26399	0.0274889	0.00833043	0.852056	0.0860267	0.0549468	1
1744	METTL9	12	58.192	53.0197	-0.151941	0.0308436	0.0083463	0.915426	0.0922273	0.0549468	1
490	DummyGuide_1149	1	155.188	127.643	-0.279911	0.0167372	0.0083686	0.991631	0.0663824	0.0549468	1
1585	IL17RD	12	44.1123	40.3625	-0.210746	0.0117933	0.00871194	0.737801	0.0550667	0.0559675	1
1451	FLRT2	12	47.9722	39.5575	-0.349759	0.0433998	0.00873272	0.912113	0.112876	0.0559675	1
1645	KIAA0319L	12	52.2244	49.5768	-0.103481	0.131103	0.00860384	0.980899	0.225793	0.0559675	1
1361	EMILIN1	12	59.4503	51.1447	-0.194487	0.104918	0.00864498	0.971391	0.196428	0.0559675	1
2118	SLC43A3	12	66.3423	57.4338	-0.292447	0.0404284	0.00873895	0.909135	0.107782	0.0559675	1
1537	HLA-DRB1	12	67.5094	57.1578	-0.263071	0.0315025	0.00867442	0.864809	0.0931171	0.0559675	1
1538	HLA-DRB5	12	81.1723	73.0563	-0.158167	0.196844	0.00869153	0.997845	0.29893	0.0559675	1
1199	DummyGuide_1858	1	133.263	108.073	-0.299769	0.0174057	0.00870286	0.991297	0.0675397	0.0559675	1
401	DummyGuide_1060	1	174.768	146.301	-0.254914	0.0174324	0.00871619	0.991284	0.0675397	0.0559675	1
592	DummyGuide_1251	1	101.106	83.9779	-0.264906	0.0176046	0.0088023	0.991198	0.0679822	0.0562196	1
420	DummyGuide_1079	1	171.099	150.363	-0.185228	0.0176996	0.00884978	0.99115	0.0681483	0.0563693	1
2110	SLC38A6	12	49.0393	35.8426	-0.533065	0.314306	0.00888929	0.999916	0.417176	0.0564675	1
1360	EMB	12	49.4798	44.3732	-0.155781	0.0102631	0.0090003	0.633034	0.0503276	0.0566591	1
1974	PXDN	12	55.8612	46.0123	-0.28914	0.0802178	0.00901614	0.973672	0.16552	0.0566591	1
1940	PRF1	12	57.1397	49.6109	-0.224616	0.0411085	0.00898087	0.890008	0.108879	0.0566591	1
787	DummyGuide_1446	1	117.058	97.0162	-0.268401	0.0179677	0.00898383	0.991016	0.0688173	0.0566591	1
851	DummyGuide_1510	1	131.78	106.321	-0.307107	0.0181313	0.00906563	0.990934	0.0689375	0.0567469	1
791	DummyGuide_1450	1	196.24	167.606	-0.226294	0.0181571	0.00907854	0.990921	0.0689375	0.0567469	1
1841	OPCML	12	63.3169	58.6473	-0.107312	0.0613143	0.00922409	0.911227	0.138193	0.0573937	1
528	DummyGuide_1187	1	49.889	36.0314	-0.458605	0.0187069	0.00935344	0.990647	0.0691623	0.0578482	1
728	DummyGuide_1387	1	201.952	173.276	-0.219763	0.0186871	0.00934356	0.990656	0.0691623	0.0578482	1
493	DummyGuide_1152	1	241.655	210.661	-0.19715	0.0188284	0.0094142	0.990586	0.0693927	0.0580708	1
1552	HSP90B1	12	45.1933	42.3995	-0.199647	0.0514262	0.00953412	0.913285	0.124528	0.0582707	1
2015	S1PR3	12	47.9383	42.1054	-0.358109	0.0253123	0.00955177	0.821516	0.0822913	0.0582707	1
286	COL6A2	12	62.1863	54.1913	-0.177797	0.136125	0.0095029	0.976185	0.231382	0.0582707	1
393	DummyGuide_1052	1	128.899	104.511	-0.299993	0.0192366	0.00961828	0.990382	0.0703236	0.0582707	1
1104	DummyGuide_1763	1	133.476	110.87	-0.265521	0.0191969	0.00959843	0.990402	0.0703236	0.0582707	1
905	DummyGuide_1564	1	194.956	167.084	-0.221347	0.0192564	0.00962821	0.990372	0.0703236	0.0582707	1
649	DummyGuide_1308	1	234.84	204.625	-0.197792	0.019291	0.00964549	0.990355	0.0703236	0.0582707	1
494	DummyGuide_1153	1	240.577	158.558	-0.598398	0.0194583	0.00972915	0.990271	0.0706613	0.058625	1
1964	PTPRG	12	47.0037	41.8904	-0.315935	0.0368381	0.00987942	0.852891	0.101449	0.0593778	1
1105	DummyGuide_1764	1	270.929	235.777	-0.1997	0.0198251	0.00991256	0.990087	0.0711201	0.0594247	1
1822	NRP1	12	43.6474	39.4313	-0.148979	0.0061491	0.010034	0.463958	0.0391671	0.0599992	1
39	ADORA1	12	55.6184	48.1103	-0.181786	0.0137928	0.0101495	0.72362	0.0596516	0.0602672	1
1134	DummyGuide_1793	1	110.17	51.6374	-1.0786	0.0202455	0.0101227	0.989877	0.071902	0.0602672	1
186	CD47	12	50.7318	46.807	-0.185061	0.00468396	0.0102011	0.476847	0.0334537	0.060382	1
1466	GALNS	12	58.0097	57.1739	-0.104729	0.0091733	0.0103665	0.504305	0.0483196	0.0611372	1
706	DummyGuide_1365	1	179.597	153.245	-0.227548	0.0207616	0.0103808	0.989619	0.0726346	0.0611372	1
1970	PTPRZ1	12	60.395	47.9065	-0.443093	0.0816952	0.0104109	0.946129	0.167685	0.0611609	1
337	DPP4	12	46.8604	45.2408	-0.217058	0.0207115	0.0104527	0.689768	0.0726326	0.0612408	1
1615	ITGA7	12	54.2582	47.7702	-0.261219	0.219042	0.0105039	0.9931	0.323729	0.0612408	1
112	BST2	12	64.0241	60.4974	-0.109463	0.0073411	0.010529	0.545441	0.0427727	0.0612408	1
591	DummyGuide_1250	1	185.328	90.7542	-1.022	0.0210434	0.0105217	0.989478	0.0733507	0.0612408	1
2251	TMEM87B	12	42.8516	38.4603	-0.229029	0.0276141	0.0107197	0.790991	0.0860516	0.0617799	1
153	CD14	12	48.6156	43.6303	-0.111604	0.0123082	0.0107271	0.634943	0.056129	0.0617799	1
217	CDH2	12	54.7726	48.2769	-0.235633	0.103869	0.0106984	0.977012	0.195088	0.0617799	1
1446	FKRP	12	53.9587	51.1346	-0.154566	0.00513588	0.0108093	0.513531	0.0350977	0.0621002	1
1453	FLT3	12	49.1171	40.6955	-0.294616	0.134234	0.0109139	0.980008	0.228665	0.0623957	1
859	DummyGuide_1518	1	142.862	121.097	-0.236658	0.0218269	0.0109134	0.989087	0.0752385	0.0623957	1
94	ATRX	12	42.1603	39.258	-0.147804	0.018527	0.0109814	0.66101	0.0691276	0.0624766	1
2278	TPTE	12	51.5917	44.0828	-0.281788	0.121332	0.0109666	0.979075	0.214967	0.0624766	1
141	CANX	12	47.7184	44.9744	-0.21788	0.0131467	0.0110801	0.68429	0.0588088	0.0626113	1
1450	FLRT1	12	59.9209	53.2796	-0.198064	0.111113	0.0111119	0.980974	0.203158	0.0626113	1
1378	EPHA2	12	64.4775	56.0947	-0.2817	0.0263844	0.011069	0.766012	0.0837464	0.0626113	1
965	DummyGuide_1624	1	77.2205	61.6686	-0.319803	0.0222044	0.0111022	0.988898	0.0763155	0.0626113	1
2324	VDAC1	3	66.2279	48.6949	-0.482827	0.0542055	0.0111799	0.957551	0.128731	0.0628318	1
1206	DummyGuide_1865	1	178.042	150.014	-0.24562	0.0224093	0.0112046	0.988795	0.0767944	0.0628318	1
1764	MPHOSPH9	12	47.4006	40.5849	-0.26984	0.0797697	0.0115562	0.916233	0.16474	0.0637512	1
1691	LMBRD2	12	49.2261	45.2686	-0.167864	0.13372	0.0116467	0.967438	0.228288	0.0637512	1
20	ACTN1	12	51.0952	45.9962	-0.157146	0.00305838	0.0115117	0.419716	0.0263561	0.0637512	1
2330	VNN2	12	52.2847	47.608	-0.13932	0.0160215	0.0117222	0.697332	0.0651942	0.0637512	1
1548	HSD11B1	12	53.4419	47.8859	-0.312533	0.00979746	0.0115534	0.625862	0.0495484	0.0637512	1
1408	FAM171A1	12	53.789	50.6505	-0.134614	0.073536	0.0116879	0.929898	0.156272	0.0637512	1
2094	SLC22A4	12	55.4633	49.8768	-0.257854	0.0352999	0.0116252	0.861441	0.0994845	0.0637512	1
1719	LTB4R	12	58.2791	49.3082	-0.248912	0.0385462	0.0116134	0.840905	0.104616	0.0637512	1
1464	GABRA2	12	58.4428	52.368	-0.147026	0.00303339	0.0117073	0.374174	0.0262785	0.0637512	1
1236	DummyGuide_1895	1	71.2125	58.8268	-0.271455	0.0231899	0.011595	0.988405	0.0777643	0.0637512	1
1961	PTPRC	11	74.44	66.8665	-0.274854	0.107115	0.0114686	0.963313	0.198324	0.0637512	1
935	DummyGuide_1594	1	145.252	126.723	-0.195435	0.0228145	0.0114073	0.988593	0.077391	0.0637512	1
1078	DummyGuide_1737	1	137.533	116.716	-0.234921	0.0236129	0.0118064	0.988194	0.0787918	0.0640608	1
2063	SIGLEC1	12	56.5936	56.2254	-0.163984	0.201104	0.0119709	0.990587	0.302754	0.0648035	1
1116	DummyGuide_1775	1	108.29	91.6597	-0.238151	0.0241249	0.0120625	0.987938	0.0798712	0.0651484	1
1416	FAT1	12	61.5735	45.9651	-0.527489	0.192087	0.0122622	0.994901	0.294414	0.0660738	1
877	DummyGuide_1536	1	180.664	159.595	-0.177852	0.0245803	0.0122902	0.98771	0.0806303	0.0660738	1
1830	NTRK3	12	50.7003	43.2794	-0.35119	0.0772061	0.0123537	0.94924	0.161006	0.0662634	1
115	BTN2A1	12	60.1202	50.4969	-0.27853	0.165659	0.0124941	0.989309	0.265597	0.0668632	1
2195	TFPI	12	50.1637	43.8953	-0.171759	0.0667323	0.0127247	0.910995	0.146051	0.0676866	1
1342	DYNC2H1	12	56.5324	50.7925	-0.268724	0.0328553	0.0127345	0.830745	0.0960221	0.0676866	1
2161	SPANXB1	12	67.5164	60.7785	-0.141842	0.034987	0.0127266	0.777128	0.0990067	0.0676866	1
296	CR1	12	57.1183	49.1233	-0.439738	0.111584	0.0128036	0.952024	0.20325	0.0678997	1
1893	PIGG	12	57.5992	50.5713	-0.167482	0.0597299	0.0128536	0.881598	0.135929	0.067974	1
688	DummyGuide_1347	1	153.456	102.964	-0.57111	0.0257512	0.0128756	0.987124	0.0826861	0.067974	1
1853	P4HA2	12	53.2107	49.3629	-0.278634	0.0256933	0.0129511	0.757886	0.0826659	0.0680659	1
718	DummyGuide_1377	1	143.802	120.94	-0.247912	0.025861	0.0129305	0.987069	0.0829251	0.0680659	1
2115	SLC39A8	12	58.0888	52.5631	-0.147235	0.00429612	0.013028	0.362782	0.0323798	0.0682734	1
374	DummyGuide_1033	1	223.551	197.753	-0.176067	0.0260977	0.0130488	0.986951	0.0835696	0.0682734	1
1239	DummyGuide_1898	1	119.235	102.349	-0.218332	0.0263762	0.0131881	0.986812	0.0837464	0.0688485	1
1428	FCGRT	12	50.6216	45.9719	-0.207673	0.0134089	0.0133058	0.582097	0.0589705	0.069112	1
36	ADCY6	12	50.7946	39.9103	-0.421553	0.0127978	0.0133565	0.69562	0.0577996	0.069112	1
178	CD38	12	55.6213	49.3159	-0.286715	0.00785207	0.0133189	0.542904	0.0440034	0.069112	1
2147	SLIT2	12	60.2425	54.0055	-0.201769	0.194915	0.0133395	0.979114	0.297062	0.069112	1
2308	UBA1	12	14.3442	10.8566	-0.536257	0.0931154	0.0135201	0.954127	0.181814	0.0695641	1
117	BVES	12	36.1956	30.745	-0.323252	0.0605967	0.013533	0.898799	0.137304	0.0695641	1
1368	ENPEP	12	39.0127	32.5974	-0.170608	0.0883844	0.0137978	0.922	0.176317	0.0707319	1
1624	ITGB2	12	55.8326	48.3624	-0.196859	0.168924	0.0138205	0.987509	0.268811	0.0707319	1
1151	DummyGuide_1810	1	66.3257	53.0577	-0.316657	0.0277439	0.013872	0.986128	0.0860516	0.0707958	1
294	CPVL	12	67.0037	57.4032	-0.200059	0.220103	0.0138934	0.987311	0.324683	0.0707958	1
1636	JAG1	12	68.9133	54.5313	-0.369415	0.32841	0.0141096	0.99909	0.429333	0.0714316	1
891	DummyGuide_1550	1	159.12	140.151	-0.181913	0.0282066	0.0141033	0.985897	0.0869103	0.0714316	1
1900	PLA2G3	12	64.2797	55.4681	-0.218041	0.12306	0.0141481	0.963309	0.215969	0.0714723	1
212	CDH11	12	46.1886	37.9347	-0.356721	0.0505434	0.0141817	0.835367	0.123153	0.0714878	1
1584	IL17RB	12	47.311	41.9991	-0.223821	0.190958	0.0142328	0.980525	0.293704	0.0715914	1
2303	TUBB6	12	62.7583	52.1532	-0.32236	0.0194741	0.0142964	0.667504	0.0706613	0.0717576	1
711	DummyGuide_1370	1	247.62	233.101	-0.086812	0.0287026	0.0143513	0.985649	0.087852	0.0718792	1
1737	MCAM	12	48.6773	43.9793	-0.146162	0.0160482	0.0145573	0.670383	0.0651942	0.0726007	1
1240	DummyGuide_1899	1	100.739	79.6172	-0.335717	0.0291081	0.0145541	0.985446	0.0887249	0.0726007	1
1963	PTPRF	12	36.7154	34.7336	-0.0372756	0.01849	0.0146012	0.738088	0.0691276	0.0726651	1
1968	PTPRQ	12	54.2668	42.9856	-0.440632	0.237542	0.014733	0.996052	0.341384	0.0726915	1
1962	PTPRD	12	64.0754	54.9746	-0.207952	0.249747	0.0147502	0.993023	0.354556	0.0726915	1
1936	PPM1L	12	66.2773	61.5212	-0.137549	0.0312272	0.0147616	0.784598	0.0928134	0.0726915	1
347	DummyGuide_1006	1	154.688	130.369	-0.245034	0.029474	0.014737	0.985263	0.0895031	0.0726915	1
409	DummyGuide_1068	1	264.32	203.917	-0.372693	0.029478	0.014739	0.985261	0.0895031	0.0726915	1
1635	ITPRIP	12	53.7849	44.0213	-0.289746	0.0898185	0.0148757	0.937342	0.178117	0.0730998	1
1232	DummyGuide_1891	1	164.874	154.149	-0.0964348	0.0300068	0.0150034	0.984997	0.090639	0.073573	1
2112	SLC39A10	12	44.5933	37.5692	-0.296937	0.208103	0.0150915	0.992792	0.311594	0.0738508	1
2071	SIRPA	12	61.3871	50.1794	-0.288704	0.374818	0.0151292	0.999175	0.468789	0.073881	1
1492	GNS	12	58.5725	49.6024	-0.27459	0.142745	0.0152721	0.970101	0.23951	0.0744019	1
2187	SYPL1	12	61.0858	59.4462	-0.0631263	0.0140035	0.0152994	0.554728	0.0598983	0.0744019	1
458	DummyGuide_1117	1	158.937	144.945	-0.132084	0.0308213	0.0154106	0.984589	0.0922273	0.0747879	1
1426	FCGR3A	12	47.0143	44.0698	-0.0942371	0.00455434	0.0154844	0.405876	0.0331533	0.0748815	1
668	DummyGuide_1327	1	151.89	131.28	-0.208905	0.0310029	0.0155014	0.984499	0.0925742	0.0748815	1
1138	DummyGuide_1797	1	210.089	186.467	-0.171218	0.0310515	0.0155258	0.984474	0.0925918	0.0748815	1
2247	TMEM63A	12	61.3086	53.8131	-0.230444	0.34503	0.0158187	0.999748	0.443102	0.0761374	1
483	DummyGuide_1142	1	157.814	126.106	-0.321304	0.0317791	0.0158895	0.98411	0.0938164	0.0763219	1
1386	EPX	12	52.9457	51.9166	-0.0480081	0.0992143	0.016274	0.911224	0.190008	0.077691	1
1607	ITGA10	12	43.3069	35.6195	-0.337859	0.00503346	0.0164303	0.360587	0.0348165	0.0782779	1
479	DummyGuide_1138	1	170.915	156.928	-0.122423	0.0333538	0.0166769	0.983323	0.0967591	0.0792914	1
92	ATP6V0A2	12	48.4819	42.269	-0.217849	0.0991911	0.0168364	0.925529	0.190008	0.0794664	1
2271	TOR1AIP1	12	53.066	46.2937	-0.247191	0.0449247	0.0168199	0.831208	0.115448	0.0794664	1
2072	SIRPB1	12	64.9695	61.8606	-0.0354531	0.0783366	0.0168822	0.852126	0.162353	0.0794664	1
914	DummyGuide_1573	1	119.536	79.5172	-0.582089	0.0337664	0.0168832	0.983117	0.0973165	0.0794664	1
930	DummyGuide_1589	1	145.336	129.734	-0.16265	0.0336627	0.0168313	0.983169	0.0971741	0.0794664	1
1646	KIAA1161	12	63.1219	54.1072	-0.269005	0.00322282	0.0169674	0.360212	0.0272718	0.0797026	1
923	DummyGuide_1582	1	90.2522	75.4619	-0.255118	0.0340409	0.0170205	0.98298	0.0975451	0.0797919	1
1010	DummyGuide_1669	1	109.774	89.1313	-0.297516	0.0345627	0.0172813	0.982719	0.0983548	0.0807215	1
566	DummyGuide_1225	1	157.029	105.436	-0.570195	0.0345752	0.0172876	0.982712	0.0983548	0.0807215	1
1424	FCGR2A	12	67.0678	62.9425	-0.0980687	0.0365894	0.0173484	0.71994	0.101019	0.0808442	1
2239	TMEM181	12	41.3155	37.9356	-0.250217	0.0816965	0.0174642	0.898933	0.167685	0.0812226	1
1787	NAGA	12	59.6388	51.4574	-0.298993	0.230037	0.0175396	0.984125	0.333461	0.0814114	1
496	DummyGuide_1155	1	114.802	100.5	-0.190175	0.0353119	0.017656	0.982344	0.0994845	0.0817897	1
34	ADAMTSL4	12	44.3617	40.1817	-0.218091	0.00742984	0.017698	0.409817	0.0428955	0.0818228	1
1319	DummyGuide_1978	1	93.1856	65.7561	-0.496607	0.0356999	0.0178499	0.98215	0.100093	0.0823626	1
433	DummyGuide_1092	1	165.584	147.197	-0.168737	0.0359045	0.0179523	0.982048	0.100093	0.0826721	1
2325	VDAC2	4	39.0077	28.7293	-0.895683	0.0314301	0.0180203	0.803557	0.0930203	0.0828228	1
2022	SCARB2	12	43.9611	37.4534	-0.248736	0.0328219	0.0181789	0.740804	0.0960221	0.0833884	1
2139	SLC8A1	12	50.8396	47.181	-0.139214	0.0436046	0.0182397	0.776818	0.112876	0.0835036	1
971	DummyGuide_1630	1	165.28	147.662	-0.161573	0.0368748	0.0184374	0.981563	0.101449	0.0842441	1
484	DummyGuide_1143	1	36.1012	24.4299	-0.544941	0.0375733	0.0187866	0.981213	0.103008	0.085673	1
639	DummyGuide_1298	1	127.984	112.634	-0.1828	0.0379781	0.0189891	0.981011	0.103831	0.0864254	1
724	DummyGuide_1383	1	165.84	98.0574	-0.752124	0.0380508	0.0190254	0.980975	0.103831	0.0864254	1
1589	IL1RAP	12	58.7603	52.6656	-0.21561	0.0187703	0.019209	0.523811	0.0692876	0.0867553	1
580	DummyGuide_1239	1	154.761	146.469	-0.0789245	0.0383852	0.0191926	0.980807	0.104379	0.0867553	1
1623	ITGB1	12	53.508	47.2389	-0.20483	0.137414	0.0193576	0.956264	0.232856	0.0872582	1
1674	LAMP2	12	46.8383	41.8776	-0.0908248	0.107864	0.019549	0.915085	0.198925	0.0876156	1
1578	IL10RA	12	66.3229	53.136	-0.355274	0.181952	0.0195362	0.978894	0.283952	0.0876156	1
449	DummyGuide_1108	1	123.159	107.3	-0.197157	0.0390455	0.0195227	0.980477	0.105441	0.0876156	1
182	CD40	12	60.8046	53.5022	-0.192278	0.0820555	0.0196682	0.913486	0.168102	0.087838	1
628	DummyGuide_1287	1	146.91	120.349	-0.285563	0.0393472	0.0196736	0.980326	0.10589	0.087838	1
1420	FBN2	12	66.3606	58.0247	-0.234422	0.129046	0.0199301	0.895897	0.223235	0.0888142	1
180	CD3G	12	53.9778	54.3976	0.0247784	0.00641199	0.0200117	0.37993	0.0402835	0.0890086	1
1194	DummyGuide_1853	1	80.6263	52.1877	-0.617941	0.0403808	0.0201904	0.97981	0.107782	0.0893451	1
645	DummyGuide_1304	1	162.626	146.047	-0.154124	0.0404035	0.0202018	0.979798	0.107782	0.0893451	1
586	DummyGuide_1245	1	166.074	157.547	-0.0755712	0.0403879	0.020194	0.979806	0.107782	0.0893451	1
2049	SERPINA1	12	57.0348	51.6562	-0.165642	0.0279834	0.0203724	0.654105	0.0864263	0.0897609	1
2137	SLC7A2	12	64.7725	63.8686	-0.0254193	0.128154	0.020366	0.902861	0.222184	0.0897609	1
1871	PCDHGA12	12	51.6769	43.6904	-0.410686	0.106329	0.0204128	0.907524	0.197336	0.0897703	1
806	DummyGuide_1465	1	196.837	141.583	-0.472511	0.0409963	0.0204982	0.979502	0.108765	0.0899769	1
1864	PCDH19	12	44.431	40.0399	-0.203324	0.281607	0.020785	0.988169	0.38556	0.0908956	1
1835	OGN	12	53.4317	50.501	-0.115094	0.229275	0.0208616	0.986114	0.33318	0.0910606	1
1696	LOXL4	12	53.6174	47.5967	-0.130372	0.0106564	0.0211836	0.398941	0.0513963	0.0921232	1
1249	DummyGuide_1908	1	141.711	129.892	-0.124718	0.042364	0.021182	0.978818	0.1112	0.0921232	1
1472	GBA	12	62.467	56.0307	-0.213022	0.0115188	0.0212716	0.442887	0.0544358	0.0923345	1
2122	SLC45A2	12	58.6433	46.4332	-0.489619	0.176089	0.0218017	0.980791	0.277015	0.093994	1
1062	DummyGuide_1721	1	144.9	128.76	-0.169132	0.0436286	0.0218143	0.978186	0.112876	0.093994	1
780	DummyGuide_1439	1	244.543	179.723	-0.442195	0.0435944	0.0217972	0.978203	0.112876	0.093994	1
223	CDH9	12	48.3993	45.685	-0.211241	0.0500451	0.0222112	0.728232	0.122833	0.0952996	1
2100	SLC29A1	12	48.473	44.0451	-0.140318	0.178208	0.0222493	0.972147	0.279411	0.0952996	1
1380	EPHA4	12	55.6336	57.8065	-0.0183374	0.0132569	0.022232	0.397088	0.0588925	0.0952996	1
778	DummyGuide_1437	1	203.28	185.477	-0.131547	0.0445599	0.0222799	0.97772	0.115031	0.0952996	1
1899	PKHD1L1	12	45.744	38.0603	-0.430618	0.0419852	0.0224337	0.786848	0.110577	0.0957537	1
1775	MSR1	12	49.6488	49.5841	-0.0561771	0.0254419	0.0224678	0.641711	0.0823341	0.0957537	1
338	DPP7	12	58.9833	53.9751	-0.121286	0.0104888	0.0225285	0.419582	0.050797	0.0958382	1
1937	PPT1	12	39.888	39.452	-0.233724	0.040155	0.0229012	0.666189	0.107569	0.0970539	1
1473	GDF15	12	47.4767	48.8413	0.0166851	0.0711914	0.0230819	0.763944	0.152915	0.0970539	1
1675	LAMP3	12	50.5808	48.4326	-0.0823263	0.15878	0.0230801	0.919354	0.258278	0.0970539	1
2109	SLC38A1	12	56.3365	52.3435	-0.209222	0.0135885	0.0231049	0.472654	0.0591323	0.0970539	1
383	DummyGuide_1042	1	104.219	93.735	-0.151431	0.0463661	0.023183	0.976817	0.117641	0.0970539	1
897	DummyGuide_1556	1	127.696	119.166	-0.098933	0.0463739	0.0231869	0.976813	0.117641	0.0970539	1
408	DummyGuide_1067	1	152.198	106.231	-0.51468	0.0458847	0.0229424	0.977058	0.117211	0.0970539	1
443	DummyGuide_1102	1	197.685	186.056	-0.0870159	0.0460118	0.0230059	0.976994	0.117211	0.0970539	1
480	DummyGuide_1139	1	153.99	109.114	-0.493179	0.0467867	0.0233933	0.976607	0.118376	0.0977433	1
2314	ULBP3	12	60.6718	53.6143	-0.238264	0.347273	0.0235382	0.991257	0.445056	0.0981737	1
1583	IL17RA	12	49.6904	51.0379	-0.129123	0.0242805	0.0237266	0.658943	0.0801599	0.0984339	1
1525	HHIP	12	56.6646	52.3294	-0.192239	0.0573882	0.0236893	0.790226	0.133186	0.0984339	1
799	DummyGuide_1458	1	155.208	130.862	-0.244445	0.0473463	0.0236732	0.976327	0.119177	0.0984339	1
125	C4BPB	12	51.3497	43.9412	-0.236616	0.0942515	0.0237815	0.893834	0.183341	0.0984875	1
158	CD180	12	49.9638	44.3324	-0.24843	0.056323	0.0238923	0.800441	0.131626	0.0985978	1
539	DummyGuide_1198	1	132.237	92.7979	-0.50637	0.0477328	0.0238664	0.976134	0.11992	0.0985978	1
535	DummyGuide_1194	1	108.893	91.7602	-0.244515	0.0479336	0.0239668	0.976033	0.120273	0.098705	1
620	DummyGuide_1279	1	134.781	121.135	-0.152809	0.048005	0.0240025	0.975997	0.120273	0.098705	1
1874	PCDHGB1	12	51.0415	44.927	-0.214112	0.107242	0.0241603	0.900249	0.198402	0.0990064	1
1373	ENTPD2	12	51.751	49.252	-0.123823	0.0170165	0.0244448	0.523555	0.0667001	0.0997511	1
287	COL6A3	12	63.5204	61.6676	-0.0361388	0.00951314	0.0244626	0.37253	0.0489125	0.0997511	1
156	CD163	12	63.4907	57.2652	-0.162681	0.0121075	0.0245292	0.391717	0.0559761	0.0998202	1
1654	KITLG	12	46.165	40.9625	-0.137768	0.32329	0.0245746	0.983445	0.425726	0.0998319	1
2343	ZNF844	12	44.4953	39.1505	-0.254176	0.120186	0.024748	0.893233	0.213507	0.100362	1
2216	TLR2	12	64.7476	57.387	-0.317931	0.203276	0.0248122	0.94067	0.30524	0.100449	1
396	DummyGuide_1055	1	118.17	106.917	-0.143108	0.0498156	0.0249078	0.975092	0.122784	0.100662	1
2134	SLC6A8	12	66.0636	60.9501	-0.122456	0.0655844	0.0249999	0.77416	0.143807	0.100687	1
1701	LRP11	12	66.8754	68.0328	0.00680698	0.0306052	0.0249724	0.634693	0.0922091	0.100687	1
193	CD6	12	53.8557	50.9224	-0.183774	0.00901793	0.0252251	0.440285	0.0477156	0.101073	1
1274	DummyGuide_1933	1	275.474	214.884	-0.356888	0.0503746	0.0251873	0.974813	0.123126	0.101073	1
1502	GPR107	12	53.7439	50.2531	-0.170616	0.0351177	0.0253312	0.645028	0.0991759	0.101325	1
1147	DummyGuide_1806	1	156.85	104.047	-0.587519	0.0508595	0.0254298	0.97457	0.123728	0.101546	1
1986	RET	12	55.5158	52.1461	-0.0480372	0.0178222	0.025581	0.511061	0.0684839	0.101976	1
796	DummyGuide_1455	1	53.2457	44.1973	-0.263273	0.0516596	0.0258298	0.97417	0.124835	0.102445	1
446	DummyGuide_1105	1	230.288	218.543	-0.0751879	0.0515843	0.0257921	0.974208	0.124782	0.102445	1
910	DummyGuide_1569	1	17.8097	13.3287	-0.392572	0.0521631	0.0260815	0.973918	0.125494	0.102748	1
862	DummyGuide_1521	1	126.094	113.493	-0.15063	0.0520526	0.0260263	0.973974	0.125494	0.102748	1
959	DummyGuide_1618	1	127.4	120.424	-0.0805993	0.0526652	0.0263326	0.973667	0.125967	0.10336	1
1164	DummyGuide_1823	1	210.883	170.26	-0.307075	0.0525973	0.0262986	0.973701	0.125933	0.10336	1
416	DummyGuide_1075	1	292.039	246.756	-0.242174	0.0535179	0.0267589	0.973241	0.127486	0.104713	1
52	ALPP	12	70.3996	62.688	-0.196428	0.107005	0.0268348	0.866448	0.198277	0.104835	1
1815	NPR2	12	44.8218	40.6557	-0.139316	0.0359217	0.0271315	0.639956	0.100093	0.10532	1
1606	ITGA1	12	47.7567	42.5284	-0.218144	0.293031	0.0273185	0.985587	0.39517	0.10532	1
1474	GDPD5	12	51.2681	46.5994	-0.166935	0.101734	0.0271563	0.852268	0.192485	0.10532	1
114	BTLA	12	54.6081	46.113	-0.295488	0.316533	0.0273031	0.98983	0.419657	0.10532	1
61	ANO6	12	55.782	48.5329	-0.209697	0.029923	0.0273021	0.618307	0.0905026	0.10532	1
1631	ITIH2	12	59.1013	51.9262	-0.221336	0.119078	0.0272817	0.871982	0.212743	0.10532	1
1224	DummyGuide_1883	1	65.2996	38.2623	-0.755854	0.054508	0.027254	0.972746	0.129188	0.10532	1
1983	RECK	12	56.6748	55.4939	-0.0254735	0.0146511	0.0279036	0.402388	0.0619896	0.107223	1
1258	DummyGuide_1917	1	199.239	151.585	-0.392107	0.0559222	0.0279611	0.972039	0.131348	0.107268	1
447	DummyGuide_1106	1	124.389	111.135	-0.161177	0.0561338	0.0280669	0.971933	0.1315	0.107425	1
1557	HTR1D	12	41.828	33.9629	-0.280607	0.123187	0.0283617	0.918138	0.215969	0.108273	1
1001	DummyGuide_1660	1	139.765	106.242	-0.392423	0.05688	0.02844	0.97156	0.132269	0.108396	1
1343	ECE1	12	44.6836	41.0813	-0.180733	0.0750597	0.02859	0.847261	0.157935	0.10879	1
1009	DummyGuide_1668	1	156.157	142.796	-0.128177	0.0576022	0.0288011	0.971199	0.133551	0.109239	1
726	DummyGuide_1385	1	131.175	102.516	-0.352598	0.0578011	0.0289005	0.971099	0.133879	0.109373	1
1082	DummyGuide_1741	1	224.027	212.735	-0.0742716	0.0579529	0.0289765	0.971024	0.133925	0.109373	1
478	DummyGuide_1137	1	227.823	165.664	-0.457289	0.0579448	0.0289724	0.971028	0.133925	0.109373	1
385	DummyGuide_1044	1	226.175	150.782	-0.581799	0.0580789	0.0290395	0.970961	0.133925	0.109435	1
594	DummyGuide_1253	1	110.986	96.265	-0.203325	0.0582402	0.0291201	0.97088	0.13397	0.109563	1
131	CACNG6	12	56.0251	52.3814	-0.129054	0.0336409	0.0291922	0.663251	0.0971741	0.109642	1
2170	ST3GAL6	12	49.0056	42.5311	-0.238218	0.264021	0.0294855	0.977645	0.370539	0.110084	1
1326	DummyGuide_1985	1	111.15	98.7169	-0.169516	0.058987	0.0294935	0.970506	0.135025	0.110084	1
830	DummyGuide_1489	1	234.69	216.882	-0.113346	0.0592651	0.0296326	0.970367	0.135265	0.110427	1
773	DummyGuide_1432	1	211.519	176.305	-0.261353	0.0594279	0.0297139	0.970286	0.135505	0.110555	1
1655	KLRB1	12	51.1234	42.7854	-0.38787	0.0779417	0.0299867	0.79665	0.16182	0.111131	1
1632	ITM2B	12	67.2623	65.2512	-0.0968166	0.0242388	0.029937	0.562894	0.0801349	0.111131	1
169	CD27	12	69.1036	55.1738	-0.36239	0.114191	0.0300533	0.864721	0.20669	0.111131	1
2144	SLCO3A1	12	54.6911	46.9189	-0.182188	0.0827546	0.0304302	0.797996	0.168969	0.112152	1
561	DummyGuide_1220	1	202.153	153.41	-0.395805	0.0612842	0.0306421	0.969358	0.138193	0.112755	1
1080	DummyGuide_1739	1	111.576	100.183	-0.153937	0.0615118	0.0307559	0.969244	0.138239	0.11282	1
712	DummyGuide_1371	1	200.532	187.112	-0.0994182	0.0614394	0.0307197	0.96928	0.138239	0.11282	1
700	DummyGuide_1359	1	118.244	102.209	-0.208343	0.061735	0.0308675	0.969132	0.138476	0.112876	1
1115	DummyGuide_1774	1	161.139	100.414	-0.67697	0.0616901	0.0308451	0.969155	0.138476	0.112876	1
2043	SEMA4F	12	52.3519	46.2743	-0.167603	0.210498	0.0309802	0.907096	0.314874	0.113111	1
748	DummyGuide_1407	1	125.604	69.8681	-0.83711	0.0628454	0.0314227	0.968577	0.140161	0.114549	1
282	COL5A1	12	49.4292	47.1116	-0.0984958	0.0592077	0.0315724	0.650441	0.135265	0.114811	1
2079	SLC12A5	12	56.0201	53.3519	-0.146516	0.0386061	0.0316415	0.576161	0.104616	0.114811	1
989	DummyGuide_1648	1	159.066	150.513	-0.0792236	0.0631986	0.0315993	0.968401	0.140548	0.114811	1
1582	IL17D	12	50.8212	50.1193	0.185059	0.0925016	0.0316985	0.876018	0.180988	0.11484	1
206	CD84	12	59.423	51.4802	-0.283936	0.16452	0.0317994	0.928195	0.264157	0.115027	1
1532	HLA-DQA1	12	66.269	63.0754	-0.0945803	0.122469	0.0320226	0.857551	0.215626	0.115124	1
964	DummyGuide_1623	1	141.231	131.529	-0.101925	0.0638721	0.0319361	0.968064	0.141375	0.115124	1
1425	FCGR2B	12	82.4008	72.2069	-0.229848	0.0339246	0.0326345	0.566945	0.0975451	0.117144	1
1293	DummyGuide_1952	1	155.308	110.068	-0.492943	0.0654158	0.0327079	0.967292	0.143734	0.117228	1
1957	PTGS2	12	51.4083	45.8369	-0.205004	0.0435209	0.0328263	0.5599	0.112876	0.117473	1
1806	NLGN4X	12	57.3313	50.0414	-0.22644	0.0410188	0.0329169	0.684448	0.108765	0.117618	1
1726	LY75	12	45.0021	38.742	-0.223327	0.112902	0.032981	0.882818	0.204832	0.117667	1
1541	HMCN1	12	46.7775	39.4665	-0.329424	0.0895536	0.033092	0.827582	0.17797	0.117884	1
2150	SLITRK3	12	46.6499	43.1116	-0.184798	0.0729143	0.0334794	0.793638	0.155374	0.118543	1
1862	PCDH17	12	61.7675	61.1412	-0.143182	0.0262967	0.0333572	0.587361	0.0837464	0.118543	1
170	CD274	12	69.1082	56.0188	-0.326589	0.178997	0.0334204	0.923866	0.28046	0.118543	1
1133	DummyGuide_1792	1	87.3222	48.7174	-0.829026	0.0669188	0.0334594	0.966541	0.146323	0.118543	1
250	CLDN12	12	56.9777	49.1141	-0.26648	0.0421667	0.0340697	0.624864	0.110806	0.120452	1
1163	DummyGuide_1822	1	133.986	109.36	-0.290594	0.0683228	0.0341614	0.965839	0.148423	0.120594	1
226	CEACAM1	12	66.6135	61.052	-0.123956	0.21962	0.0342345	0.943015	0.324175	0.12067	1
729	DummyGuide_1388	1	178.858	158.437	-0.173874	0.0688929	0.0344465	0.965554	0.149523	0.121105	1
1975	QSOX1	12	56.9166	52.3591	-0.116229	0.262317	0.0346563	0.947398	0.369071	0.121561	1
922	DummyGuide_1581	1	134.208	116.631	-0.200921	0.0696445	0.0348223	0.965178	0.150736	0.121826	1
1047	DummyGuide_1706	1	89.9181	66.2493	-0.435048	0.0699151	0.0349575	0.965042	0.150929	0.122117	1
1330	DummyGuide_1989	1	76.3356	47.4886	-0.673487	0.0700797	0.0350398	0.96496	0.151119	0.122222	1
1187	DummyGuide_1846	1	196.403	131.541	-0.57471	0.0713689	0.0356845	0.964316	0.152915	0.124126	1
835	DummyGuide_1494	1	143.51	115.004	-0.317001	0.07215	0.036075	0.963925	0.154025	0.125274	1
1365	EMP3	12	47.757	46.0702	-0.117281	0.0263818	0.0364017	0.549605	0.0837464	0.126035	1
1727	LY9	12	59.1587	49.7162	-0.233064	0.0509807	0.0364755	0.663188	0.123833	0.126048	1
1018	DummyGuide_1677	1	146.488	113.04	-0.371047	0.0731338	0.0365669	0.963433	0.155559	0.126048	1
2042	SEMA4D	12	52.9567	45.0491	-0.257556	0.0591196	0.036783	0.689765	0.135197	0.126566	1
523	DummyGuide_1182	1	160.769	135.965	-0.240121	0.0736499	0.036825	0.963175	0.156314	0.126566	1
1817	NPTN	12	47.0685	46.1364	-0.0955322	0.0225996	0.037068	0.430941	0.0769963	0.127214	1
682	DummyGuide_1341	1	201.255	141.721	-0.50298	0.0747531	0.0373766	0.962623	0.157833	0.127712	1
1272	DummyGuide_1931	1	137.156	101.462	-0.431216	0.0749431	0.0374716	0.962528	0.157833	0.127851	1
1906	PLBD2	12	52.1145	51.0696	-0.0623888	0.0228727	0.0375359	0.448149	0.0773947	0.127884	1
340	DSC2	12	52.8498	49.9181	-0.132573	0.0565679	0.0376063	0.607349	0.131927	0.127938	1
1703	LRP1B	12	47.8009	42.0448	-0.219019	0.429955	0.0377451	0.992798	0.521104	0.128038	1
2059	SGCD	12	58.5072	55.0896	-0.141872	0.0566691	0.0376973	0.732024	0.131927	0.128038	1
2114	SLC39A6	12	54.9078	51.2156	-0.0927492	0.0637076	0.0379594	0.67159	0.141361	0.128209	1
887	DummyGuide_1546	1	210.145	194.059	-0.114324	0.0762052	0.0381026	0.961897	0.159487	0.128507	1
1829	NTRK2	12	50.841	43.4899	-0.236633	0.436519	0.0387145	0.990096	0.525797	0.129815	1
1861	PCDH15	12	52.0059	47.1928	-0.20601	0.032978	0.0388228	0.627117	0.0961449	0.129815	1
1844	OSMR	12	54.4331	43.7152	-0.337149	0.328727	0.0386541	0.981666	0.429449	0.129815	1
822	DummyGuide_1481	1	230.864	209.88	-0.136854	0.0775977	0.0387988	0.961201	0.161535	0.129815	1
1291	DummyGuide_1950	1	176.704	159.69	-0.145195	0.0778766	0.0389383	0.961062	0.16182	0.130016	1
1897	PILRA	12	59.5833	58.9143	-0.0897114	0.0611066	0.039293	0.682995	0.138099	0.130828	1
525	DummyGuide_1184	1	136.29	110.009	-0.30655	0.0785094	0.0392547	0.960745	0.162567	0.130828	1
608	DummyGuide_1267	1	193.895	143.454	-0.43209	0.0792525	0.0396263	0.960374	0.163817	0.13175	1
1461	FUT11	12	47.5247	40.6282	-0.323074	0.194133	0.0401629	0.922487	0.296255	0.133345	1
1924	PLXND1	12	47.0569	39.2404	-0.27514	0.392015	0.0403364	0.993058	0.485924	0.133543	1
53	AMBP	12	65.0078	56.2164	-0.214205	0.208173	0.0408555	0.888239	0.311594	0.134881	1
2191	TCTN2	12	55.1491	53.1623	-0.0797967	0.0679339	0.0411181	0.671452	0.14799	0.134987	1
1592	IL2RA	12	55.9832	49.4688	-0.176049	0.336001	0.0410405	0.972013	0.435765	0.134987	1
2281	TRHR	12	56.6981	57.4592	-0.0713312	0.0600157	0.0410617	0.678804	0.136315	0.134987	1
2029	SDK1	12	65.3882	61.5294	-0.227663	0.0186553	0.0411834	0.457457	0.0691623	0.135012	1
774	DummyGuide_1433	1	183.826	177.173	-0.0528918	0.0828387	0.0414193	0.958581	0.168994	0.135596	1
1702	LRP12	12	46.1335	43.7392	-0.0595339	0.018609	0.0415749	0.360851	0.0691276	0.13567	1
1438	FGFR4	12	55.304	53.0532	-0.262333	0.35215	0.0415651	0.969616	0.447878	0.13567	1
2130	SLC6A14	12	55.8536	49.0346	-0.221101	0.544833	0.0416154	0.996432	0.623578	0.13567	1
1784	MYOF	12	42.972	42.5984	-0.102998	0.416364	0.041686	0.966025	0.508046	0.135701	1
185	CD46	12	61.0464	55.5233	-0.193775	0.0983926	0.0417924	0.800636	0.189198	0.135701	1
826	DummyGuide_1485	1	108.763	98.1567	-0.146604	0.0835975	0.0417987	0.958201	0.170238	0.135701	1
857	DummyGuide_1516	1	138.886	95.364	-0.537686	0.0838008	0.0419004	0.9581	0.170363	0.135843	1
1715	LRRN1	12	59.976	55.7957	-0.176048	0.0267891	0.0420828	0.532253	0.0842867	0.135888	1
1498	GPC5	12	60.0672	49.4314	-0.381305	0.431689	0.0421321	0.984954	0.52203	0.135888	1
1458	FRAS1	12	63.0352	56.5385	-0.189918	0.135225	0.0420236	0.814576	0.230186	0.135888	1
872	DummyGuide_1531	1	159.302	115.496	-0.460514	0.0842925	0.0421463	0.957854	0.170788	0.135888	1
2093	SLC22A23	12	43.9825	43.37	-0.143442	0.218562	0.0428102	0.875226	0.32326	0.137462	1
2215	TLR1	12	55.6405	44.8301	-0.356089	0.584926	0.0427214	0.997356	0.656641	0.137462	1
1076	DummyGuide_1735	1	228.521	220.321	-0.0524846	0.0855816	0.0427908	0.957209	0.172934	0.137462	1
1317	DummyGuide_1976	1	122.46	112.389	-0.122758	0.0858822	0.0429411	0.957059	0.173294	0.137694	1
1228	DummyGuide_1887	1	170.915	99.073	-0.780643	0.0862062	0.0431031	0.956897	0.173448	0.138024	1
274	CNTNAP2	12	50.587	42.3822	-0.275413	0.29595	0.0431665	0.967422	0.39753	0.138027	1
1770	MRC1	12	54.7063	46.1805	-0.366675	0.0996466	0.0432217	0.820598	0.190291	0.138027	1
363	DummyGuide_1022	1	147.717	133.46	-0.145391	0.0865987	0.0432994	0.956701	0.174048	0.138087	1
295	CPZ	12	52.0609	45.8319	-0.20241	0.0918016	0.0436748	0.75456	0.180484	0.139095	1
218	CDH3	12	49.4676	39.3859	-0.442528	0.054619	0.0438976	0.684074	0.12932	0.139146	1
1778	MUC4	12	53.4757	50.0086	-0.151271	0.0404644	0.0438768	0.595638	0.107782	0.139146	1
2179	SUCNR1	12	55.5254	50.6356	-0.173069	0.101745	0.0439284	0.686653	0.192485	0.139146	1
611	DummyGuide_1270	1	220.921	196.339	-0.169369	0.0876328	0.0438164	0.956184	0.175219	0.139146	1
42	ADRB2	12	50.7089	45.54	-0.165968	0.153439	0.044152	0.860698	0.252394	0.139666	1
1928	PODXL2	12	54.8097	51.8954	-0.121748	0.132384	0.0446763	0.85489	0.227332	0.140944	1
1059	DummyGuide_1718	1	163.285	112.709	-0.530852	0.0896762	0.0448381	0.955162	0.177986	0.141264	1
915	DummyGuide_1574	1	140.284	121.359	-0.207473	0.0900284	0.0450142	0.954986	0.178383	0.141601	1
618	DummyGuide_1277	1	262.612	241.583	-0.119939	0.0901316	0.0450658	0.954934	0.178436	0.141601	1
257	CLEC2D	12	73.8857	62.6519	-0.362111	0.0627892	0.0453143	0.693383	0.140161	0.142191	1
1759	MME	12	51.2574	46.539	-0.234924	0.319937	0.0455034	0.954187	0.423213	0.142403	1
2151	SLITRK4	12	54.8954	50.1196	-0.165276	0.0741777	0.0454652	0.746888	0.156999	0.142403	1
11	ABCC2	12	48.1333	51.9255	0.0155314	0.0215318	0.0457181	0.427388	0.074771	0.142504	1
1139	DummyGuide_1798	1	115.335	77.1062	-0.574777	0.091324	0.045662	0.954338	0.180037	0.142504	1
1167	DummyGuide_1826	1	119.535	87.1258	-0.451817	0.0912722	0.0456361	0.954364	0.180037	0.142504	1
1524	HGSNAT	12	63.3387	56.1671	-0.120608	0.197776	0.0459622	0.865175	0.299669	0.142944	1
632	DummyGuide_1291	1	162.652	154.502	-0.0736933	0.0920841	0.0460421	0.953958	0.180624	0.142944	1
1005	DummyGuide_1664	1	164.601	126.312	-0.379337	0.091989	0.0459945	0.954005	0.180588	0.142944	1
879	DummyGuide_1538	1	28.7291	14.9129	-0.901678	0.0923521	0.046176	0.953824	0.180988	0.14317	1
1401	F11R	12	54.6624	50.5539	-0.186113	0.260599	0.0464211	0.933957	0.367094	0.14374	1
2058	SGCB	12	57.6555	52.5234	-0.145114	0.25983	0.0465608	0.938846	0.366438	0.143982	1
781	DummyGuide_1440	1	179.141	155.478	-0.203163	0.0939929	0.0469964	0.953004	0.183294	0.144947	1
658	DummyGuide_1317	1	232.921	134.94	-0.783051	0.0945923	0.0472962	0.952704	0.183699	0.14568	1
1091	DummyGuide_1750	1	56.3384	47.7158	-0.235113	0.0951155	0.0475578	0.952442	0.184105	0.146293	1
616	DummyGuide_1275	1	112.217	81.4896	-0.456804	0.0956381	0.047819	0.952181	0.184811	0.146904	1
2174	STEAP4	12	56.3932	45.7212	-0.265177	0.415021	0.0481225	0.986031	0.506936	0.147643	1
1597	IL5RA	12	69.1712	62.2921	-0.284273	0.37398	0.0487005	0.962098	0.468789	0.149064	1
1884	PDGFRA	12	44.4966	43.1231	-0.0499135	0.15293	0.0493042	0.769578	0.251903	0.15048	1
798	DummyGuide_1457	1	91.1424	59.3719	-0.609989	0.0986008	0.0493004	0.9507	0.189443	0.15048	1
674	DummyGuide_1333	1	160.101	113.027	-0.498587	0.0992192	0.0496096	0.95039	0.190008	0.151019	1
863	DummyGuide_1522	1	152.265	132.623	-0.197862	0.0996444	0.0498222	0.950178	0.190291	0.15147	1
2036	SELPLG	12	63.7211	57.7486	-0.207316	0.0852177	0.0500169	0.748568	0.172347	0.151668	1
1412	FAM189B	12	51.6895	43.814	-0.217507	0.417592	0.0502673	0.955896	0.509279	0.152231	1
1296	DummyGuide_1955	1	91.0873	87.0347	-0.0649299	0.10077	0.0503851	0.949615	0.191856	0.152391	1
2088	SLC19A2	12	48.6092	44.388	-0.160043	0.0639993	0.0504587	0.589252	0.14139	0.152417	1
697	DummyGuide_1356	1	174.257	147.812	-0.235983	0.101197	0.0505984	0.949402	0.191914	0.152642	1
831	DummyGuide_1490	1	106.524	79.6405	-0.415086	0.102417	0.0512084	0.948792	0.193287	0.154283	1
1988	RHBDF2	12	53.5111	51.1159	-0.0877067	0.0460543	0.0519491	0.521925	0.117211	0.156114	1
2334	WDR13	12	62.4828	60.0952	-0.0515678	0.051206	0.0524133	0.522736	0.124123	0.157307	1
1809	NOMO3	5	109.803	84.0761	-0.414535	0.130554	0.0525256	0.857887	0.225345	0.157442	1
444	DummyGuide_1103	1	168.072	115.561	-0.536556	0.105382	0.0526908	0.947309	0.196906	0.157524	1
1202	DummyGuide_1861	1	169.374	128.166	-0.399487	0.105509	0.0527545	0.947245	0.196906	0.157524	1
603	DummyGuide_1262	1	240.729	234.896	-0.0352388	0.105282	0.0526408	0.947359	0.196906	0.157524	1
834	DummyGuide_1493	1	168.383	119.275	-0.493954	0.105733	0.0528667	0.947133	0.197098	0.157658	1
384	DummyGuide_1043	1	136.454	127.066	-0.102058	0.106037	0.0530185	0.946981	0.197098	0.15791	1
319	CYSLTR1	12	70.1601	60.915	-0.277182	0.477805	0.0531073	0.976756	0.563651	0.157974	1
261	CLPTM1	12	53.4905	49.9919	-0.04768	0.193429	0.0534726	0.803999	0.295565	0.158658	1
932	DummyGuide_1591	1	94.994	82.5635	-0.200071	0.10682	0.0534099	0.94659	0.19809	0.158658	1
2268	TNFRSF9	12	58.9506	57.9162	-0.0381471	0.137416	0.0537748	0.782074	0.232856	0.159152	1
717	DummyGuide_1376	1	163.962	148.012	-0.146709	0.107482	0.053741	0.946259	0.198484	0.159152	1
194	CD63	12	43.092	35.9691	-0.363127	0.367854	0.0541601	0.972998	0.463825	0.159687	1
59	ANGPTL4	12	45.1042	43.3522	-0.102569	0.0991957	0.0540748	0.677218	0.190008	0.159687	1
837	DummyGuide_1496	1	142.721	137.069	-0.0578872	0.108266	0.0541331	0.945867	0.199509	0.159687	1
644	DummyGuide_1303	1	195.376	182.64	-0.0967387	0.108885	0.0544425	0.945558	0.200492	0.160318	1
1508	GPR65	12	58.0906	49.8989	-0.259507	0.0860555	0.0546269	0.656865	0.173294	0.160659	1
1095	DummyGuide_1754	1	151.958	114.718	-0.402519	0.109401	0.0547007	0.945299	0.200969	0.160675	1
1414	FAP	12	49.397	43.9314	-0.11161	0.572095	0.0548865	0.994872	0.646884	0.161019	1
201	CD79A	12	60.4835	58.7627	-0.0850302	0.0359802	0.0551089	0.499978	0.100093	0.161469	1
1808	NOCT	12	41.5221	40.0174	-0.145308	0.0508849	0.0552536	0.538076	0.123728	0.161691	1
1012	DummyGuide_1671	1	116.536	84.1888	-0.464372	0.110955	0.0554774	0.944523	0.203027	0.162143	1
1022	DummyGuide_1681	1	53.1396	44.8891	-0.238533	0.111597	0.0557983	0.944202	0.20325	0.162474	1
1213	DummyGuide_1872	1	153.014	149.275	-0.0354485	0.111489	0.0557447	0.944255	0.20325	0.162474	1
666	DummyGuide_1325	1	187.372	160.833	-0.21908	0.111347	0.0556733	0.944327	0.20325	0.162474	1
222	CDH8	12	47.3359	39.5415	-0.392411	0.657518	0.0561428	0.996999	0.720534	0.162507	1
1792	NCAM2	12	57.0219	50.8979	-0.163535	0.199317	0.0561003	0.887067	0.301031	0.162507	1
1982	RCN3	12	73.949	66.4053	-0.204123	0.322889	0.0560826	0.914441	0.4256	0.162507	1
854	DummyGuide_1513	1	145.999	139.909	-0.0610438	0.11176	0.05588	0.94412	0.203389	0.162507	1
860	DummyGuide_1519	1	282.044	260.905	-0.111983	0.112313	0.0561563	0.943844	0.204151	0.162507	1
732	DummyGuide_1391	1	216.51	189.777	-0.189194	0.112659	0.0563297	0.94367	0.20455	0.162807	1
640	DummyGuide_1299	1	38.9406	33.0528	-0.230082	0.113955	0.0569774	0.943023	0.206422	0.163871	1
1689	LMAN2L	12	44.5924	39.7461	-0.23894	0.122166	0.0569321	0.719056	0.215626	0.163871	1
2207	THSD4	12	45.8393	42.0879	-0.118304	0.170071	0.0568008	0.834656	0.270086	0.163871	1
1802	NID2	12	60.5854	54.9386	-0.1532	0.156439	0.0568523	0.836119	0.255892	0.163871	1
254	CLEC1A	12	48.2775	47.5458	-0.156987	0.0492043	0.0570943	0.58573	0.12179	0.163958	1
1322	DummyGuide_1981	1	86.1341	40.3314	-1.076	0.114679	0.0573397	0.94266	0.207095	0.164309	1
2185	SUSD5	12	54.1844	47.7974	-0.221904	0.338308	0.0574156	0.947329	0.437152	0.164325	1
2249	TMEM63C	12	47.0063	43.4776	-0.176591	0.120852	0.0578432	0.739531	0.214279	0.165146	1
1857	PBXIP1	12	57.6822	54.4828	-0.143075	0.239881	0.0580737	0.853422	0.343273	0.165602	1
1110	DummyGuide_1769	1	153.295	128.607	-0.251547	0.117283	0.0586417	0.941358	0.210984	0.167019	1
2146	SLCO4C1	12	40.5702	39.5709	-0.174638	0.0449677	0.0593508	0.52113	0.115448	0.167284	1
2131	SLC6A15	12	53.221	44.3483	-0.270599	0.697617	0.0594466	0.994908	0.754947	0.167284	1
197	CD7	12	63.4519	61.8741	-0.0245839	0.0495089	0.0595062	0.524483	0.122285	0.167284	1
816	DummyGuide_1475	1	95.7816	63.9662	-0.575044	0.118134	0.0590669	0.940933	0.211864	0.167284	1
801	DummyGuide_1460	1	111.894	61.446	-0.854285	0.118396	0.0591982	0.940802	0.212018	0.167284	1
651	DummyGuide_1310	1	117.239	77.378	-0.59319	0.117957	0.0589787	0.941021	0.211735	0.167284	1
614	DummyGuide_1273	1	122.658	116.65	-0.0718545	0.118401	0.0592005	0.940799	0.212018	0.167284	1
743	DummyGuide_1402	1	157.567	116.959	-0.426803	0.117958	0.0589791	0.941021	0.211735	0.167284	1
764	DummyGuide_1423	1	181.135	154.894	-0.224442	0.118734	0.059367	0.940633	0.212452	0.167284	1
366	DummyGuide_1025	1	205.126	182.858	-0.164934	0.11904	0.0595199	0.94048	0.212743	0.167284	1
356	DummyGuide_1015	1	217.562	204.912	-0.0860124	0.119576	0.0597878	0.940212	0.212824	0.167835	1
583	DummyGuide_1242	1	206.938	183	-0.176443	0.120079	0.0600396	0.93996	0.213507	0.168341	1
137	CALML5	12	59.6074	54.1622	-0.2319	0.036424	0.0606218	0.444217	0.100853	0.16977	1
506	DummyGuide_1165	1	245.809	205.914	-0.254368	0.121723	0.0608613	0.939139	0.215497	0.170237	1
403	DummyGuide_1062	1	153.731	123.107	-0.318174	0.123099	0.0615495	0.93845	0.215969	0.171957	1
1985	RERG	12	51.3017	47.0943	-0.121071	0.0277684	0.0620336	0.453599	0.0860516	0.173103	1
2194	TF	12	50.3061	47.0318	-0.187917	0.0931564	0.0625511	0.713997	0.181814	0.174133	1
537	DummyGuide_1196	1	209.091	199.239	-0.0692971	0.125087	0.0625433	0.937457	0.218645	0.174133	1
461	DummyGuide_1120	1	138.306	114.611	-0.268975	0.125725	0.0628627	0.937137	0.219158	0.174793	1
913	DummyGuide_1572	1	158.488	123.726	-0.354683	0.127022	0.0635109	0.936489	0.220711	0.176386	1
1782	MYH9	12	35.4839	32.443	-0.22697	0.0581067	0.0640848	0.498354	0.133925	0.176723	1
15	ACAA1	12	56.4968	50.6694	-0.135386	0.148108	0.0637759	0.738888	0.246207	0.176723	1
1201	DummyGuide_1860	1	114.248	64.3655	-0.818139	0.128069	0.0640347	0.935965	0.222184	0.176723	1
972	DummyGuide_1631	1	195.242	190.409	-0.0359822	0.127971	0.0639854	0.936015	0.222184	0.176723	1
164	CD200	12	38.2632	37.196	-0.119901	0.255421	0.0642775	0.854403	0.361102	0.177046	1
1887	PECAM1	12	58.989	58.4439	-0.0144298	0.0713588	0.0648089	0.581903	0.152915	0.178092	1
1381	EPHA5	12	63.6892	61.6503	-0.0519195	0.19701	0.0647879	0.860891	0.29893	0.178092	1
119	C12orf49	12	68.8871	61.6286	-0.242676	0.239452	0.0648908	0.874446	0.343273	0.178108	1
1721	LTBP3	12	44.6283	44.4952	-0.0804338	0.096853	0.0659542	0.651319	0.186544	0.180603	1
199	CD72	12	54.3674	52.9698	-0.0656089	0.189218	0.0659514	0.817881	0.292006	0.180603	1
2272	TOR1AIP2	12	47.8552	47.6262	0.0460418	0.161708	0.0666851	0.734692	0.261049	0.181081	1
2056	SERPINI1	12	49.8585	47.8531	-0.0941106	0.0387416	0.0668237	0.443955	0.104862	0.181081	1
1324	DummyGuide_1983	1	90.182	28.1568	-1.64492	0.133403	0.0667014	0.933299	0.228288	0.181081	1
1220	DummyGuide_1879	1	142.486	108.653	-0.387966	0.132533	0.0662667	0.933733	0.227422	0.181081	1
967	DummyGuide_1626	1	164.641	159.632	-0.0443	0.133469	0.0667345	0.933265	0.228288	0.181081	1
783	DummyGuide_1442	1	184.253	180.732	-0.0276894	0.133647	0.0668236	0.933176	0.228288	0.181081	1
593	DummyGuide_1252	1	220.939	195.006	-0.179264	0.132775	0.0663877	0.933612	0.227504	0.181081	1
772	DummyGuide_1431	1	110.775	99.9035	-0.147625	0.134033	0.0670167	0.932983	0.22849	0.181185	1
361	DummyGuide_1020	1	169.602	119.892	-0.496917	0.133929	0.0669643	0.933036	0.228478	0.181185	1
2323	VCAN	12	50.8314	45.2742	-0.139506	0.264309	0.067497	0.864494	0.370539	0.182273	1
2172	ST8SIA4	12	58.4	49.4693	-0.20689	0.106	0.0679158	0.693257	0.197098	0.182982	1
987	DummyGuide_1646	1	176.947	126.36	-0.482536	0.135788	0.0678939	0.932106	0.230977	0.182982	1
1181	DummyGuide_1840	1	187.172	152.971	-0.289401	0.13687	0.0684348	0.931565	0.23248	0.184169	1
1085	DummyGuide_1744	1	212.662	165.875	-0.356559	0.137196	0.0685982	0.931402	0.232856	0.184397	1
784	DummyGuide_1443	1	94.3692	66.9441	-0.489175	0.137489	0.0687443	0.931256	0.232856	0.184578	1
505	DummyGuide_1164	1	117.93	88.7824	-0.405606	0.138612	0.0693058	0.930694	0.23442	0.185873	1
410	DummyGuide_1069	1	134.942	110.334	-0.288102	0.139491	0.0697455	0.930254	0.235228	0.186578	1
1732	MAN2A2	12	49.8508	44.3609	-0.194347	0.220525	0.0703582	0.855401	0.3251	0.187376	1
1395	ERO1B	12	53.3351	48.9787	-0.140202	0.374201	0.0704257	0.945887	0.468789	0.187376	1
996	DummyGuide_1655	1	75.4492	59.0669	-0.34793	0.142169	0.0710846	0.928915	0.238873	0.1887	1
2090	SLC1A4	12	47.3125	42.3814	-0.246795	0.0820984	0.0717449	0.610115	0.168102	0.190023	1
1457	FOLR1	12	62.624	59.468	-0.0996409	0.342303	0.0723431	0.92814	0.440614	0.191175	1
2225	TMCO3	12	64.4461	52.1059	-0.380276	0.0364432	0.0722761	0.453455	0.100853	0.191175	1
1387	ERAP1	12	49.776	47.0247	-0.157837	0.0360992	0.0730203	0.446667	0.100257	0.192462	1
1459	FREM2	12	51.7348	46.9382	-0.16694	0.0481298	0.0732128	0.447517	0.120273	0.192462	1
980	DummyGuide_1639	1	142.677	134.202	-0.0877084	0.146481	0.0732407	0.926759	0.243858	0.192462	1
683	DummyGuide_1342	1	149.472	131.73	-0.180999	0.146116	0.0730579	0.926942	0.243656	0.192462	1
702	DummyGuide_1361	1	213.09	207.268	-0.0397751	0.146212	0.0731058	0.926894	0.243656	0.192462	1
2340	ZC3HAV1	12	53.6538	48.8533	-0.128448	0.0712794	0.0738001	0.526845	0.152915	0.193715	1
441	DummyGuide_1100	1	156.95	87.9225	-0.828845	0.148234	0.0741168	0.925883	0.246207	0.194111	1
548	DummyGuide_1207	1	135.986	80.5731	-0.747861	0.148748	0.0743741	0.925626	0.246756	0.194568	1
1568	IFNAR2	12	47.0763	44.8985	-0.135996	0.562604	0.0744727	0.953392	0.638308	0.194609	1
545	DummyGuide_1204	1	169.881	130.491	-0.378023	0.149383	0.0746915	0.925309	0.247038	0.194746	1
1231	DummyGuide_1890	1	217.633	175.972	-0.30499	0.149285	0.0746427	0.925357	0.247038	0.194746	1
1507	GPR39	12	61.5883	61.8128	-0.0139839	0.03351	0.0748731	0.36514	0.0969722	0.195003	1
2300	TTYH3	12	52.0984	48.5529	-0.156826	0.0427826	0.0755195	0.468484	0.11213	0.19625	1
1668	LAMB1	12	59.3446	51.5861	-0.209983	0.189123	0.0759853	0.749249	0.292006	0.197024	1
1157	DummyGuide_1816	1	163.846	158.576	-0.0468824	0.153033	0.0765166	0.923483	0.251903	0.198182	1
2169	ST3GAL5	12	49.846	45.3599	-0.343819	0.0739939	0.0766079	0.563759	0.156819	0.1982	1
99	BACE1	12	63.0632	61.3204	-0.0719213	0.0566768	0.0769094	0.405808	0.131927	0.19876	1
372	DummyGuide_1031	1	138.303	116.357	-0.247329	0.154215	0.0771075	0.922893	0.253492	0.199053	1
587	DummyGuide_1246	1	85.4368	47.2141	-0.84219	0.154484	0.077242	0.922758	0.253579	0.199181	1
2069	SIGLEC9	12	59.0057	54.2292	-0.22325	0.0304192	0.0773798	0.459484	0.0917667	0.1993	1
1849	P2RY10	12	67.1322	60.8461	-0.135425	0.0681492	0.0774928	0.477505	0.148261	0.1993	1
841	DummyGuide_1500	1	125.772	86.5507	-0.534046	0.155087	0.0775434	0.922457	0.254035	0.1993	1
2156	SNRPD2	12	39.1068	30.7734	-0.265677	0.472833	0.0778702	0.969512	0.559534	0.199921	1
1259	DummyGuide_1918	1	85.6735	70.1939	-0.283838	0.156369	0.0781847	0.921815	0.255892	0.200509	1
1273	DummyGuide_1932	1	73.9741	48.5595	-0.59723	0.156868	0.0784338	0.921566	0.256235	0.200928	1
767	DummyGuide_1426	1	145.751	116.209	-0.32429	0.15826	0.0791298	0.92087	0.257791	0.202269	1
560	DummyGuide_1219	1	133.083	87.6903	-0.596273	0.1586	0.0793	0.9207	0.258166	0.202483	1
1256	DummyGuide_1915	1	74.7987	70.1298	-0.0917193	0.159465	0.0797326	0.920267	0.258692	0.203366	1
1339	DummyGuide_1998	1	142.768	113.86	-0.32387	0.159822	0.079911	0.920089	0.259075	0.203378	1
1312	DummyGuide_1971	1	154.375	97.8371	-0.652625	0.160159	0.0800793	0.919921	0.259442	0.203586	1
23	ACVR2A	12	57.4199	52.6075	-0.192562	0.0758723	0.0806983	0.541234	0.158932	0.204937	1
1743	MET	12	60.255	53.7155	-0.17833	0.430662	0.0812112	0.961349	0.521691	0.20535	1
811	DummyGuide_1470	1	118.37	112.175	-0.0768869	0.162218	0.0811091	0.918891	0.261693	0.20535	1
981	DummyGuide_1640	1	142.897	109.917	-0.375555	0.163273	0.0816367	0.918363	0.263032	0.205901	1
571	DummyGuide_1230	1	143.878	97.0261	-0.563601	0.163385	0.0816927	0.918307	0.263032	0.205901	1
722	DummyGuide_1381	1	155.843	116.439	-0.417414	0.163124	0.0815621	0.918438	0.262973	0.205901	1
1332	DummyGuide_1991	1	177.271	149.486	-0.244444	0.163721	0.0818605	0.918139	0.263392	0.206102	1
100	BCAM	12	58.2156	54.132	-0.0411125	0.120234	0.0823376	0.554916	0.213507	0.206434	1
378	DummyGuide_1037	1	133.844	109.528	-0.286882	0.164219	0.0821097	0.91789	0.264013	0.206434	1
1050	DummyGuide_1709	1	148.846	107.293	-0.46854	0.164535	0.0822673	0.917733	0.264157	0.206434	1
456	DummyGuide_1115	1	178.924	122.969	-0.537413	0.165832	0.0829162	0.917084	0.265694	0.206981	1
2317	UNC5C	12	50.3526	45.1728	-0.252017	0.0915745	0.0830381	0.614788	0.180227	0.207065	1
1026	DummyGuide_1685	1	55.5554	24.518	-1.14815	0.166789	0.0833943	0.916606	0.266802	0.207607	1
547	DummyGuide_1206	1	63.7604	45.3148	-0.48364	0.166865	0.0834326	0.916567	0.266802	0.207607	1
1251	DummyGuide_1910	1	158.772	130.13	-0.285019	0.167443	0.0837214	0.916279	0.267543	0.208105	1
35	ADCY3	12	57.556	52.708	-0.165135	0.324731	0.083868	0.898372	0.426665	0.208248	1
1518	HEG1	12	42.6016	38.9875	-0.156678	0.473726	0.0845627	0.941467	0.559967	0.209358	1
782	DummyGuide_1441	1	56.1667	52.7868	-0.087922	0.169292	0.084646	0.915354	0.269213	0.209358	1
1411	FAM174B	12	65.5002	61.7401	-0.16362	0.488615	0.0846721	0.96888	0.573517	0.209358	1
715	DummyGuide_1374	1	166.772	114.362	-0.540337	0.168835	0.0844177	0.915582	0.268811	0.209358	1
224	CDON	12	52.5055	47.8106	-0.204921	0.0658516	0.0849416	0.442437	0.144258	0.209803	1
406	DummyGuide_1065	1	259.045	204.267	-0.341262	0.170623	0.0853117	0.914688	0.270779	0.210495	1
721	DummyGuide_1380	1	41.6657	14.7572	-1.43707	0.171413	0.0857064	0.914294	0.271297	0.210834	1
1590	IL1RL2	12	56.3699	53.6721	-0.168681	0.293174	0.0857186	0.840002	0.39517	0.210834	1
947	DummyGuide_1606	1	123.253	118.67	-0.0542151	0.171384	0.0856921	0.914308	0.271297	0.210834	1
2024	SCN2A	12	37.7819	34.5652	-0.16899	0.201683	0.0860884	0.781493	0.30343	0.2113	1
1916	PLXNA1	12	52.1467	45.2729	-0.435623	0.0860071	0.086278	0.578662	0.173294	0.211325	1
2062	SIDT2	12	63.2393	63.1829	-0.0978234	0.19211	0.0862792	0.772838	0.294414	0.211325	1
1079	DummyGuide_1738	1	112.134	98.3782	-0.187031	0.172757	0.0863784	0.913622	0.273056	0.211348	1
2084	SLC15A2	12	53.5474	50.2925	-0.11521	0.246618	0.0865737	0.812328	0.350826	0.211604	1
1209	DummyGuide_1868	1	117.943	79.8295	-0.557319	0.173895	0.0869475	0.913052	0.27467	0.212266	1
1024	DummyGuide_1683	1	232.828	206.576	-0.171814	0.174294	0.087147	0.912853	0.275115	0.212342	1
1276	DummyGuide_1935	1	203.253	138.388	-0.551257	0.174565	0.0872826	0.912717	0.275357	0.212451	1
1856	PARM1	12	63.8864	59.7303	-0.128788	0.104818	0.0876053	0.582328	0.196397	0.213015	1
1229	DummyGuide_1888	1	60.366	34.4189	-0.792919	0.175715	0.0878575	0.912143	0.276984	0.213407	1
431	DummyGuide_1090	1	133.422	68.6142	-0.949318	0.175969	0.0879846	0.912015	0.277013	0.213495	1
56	ANGPT1	12	62.4798	54.0282	-0.19548	0.087291	0.0881293	0.542986	0.17518	0.213625	1
154	CD151	12	47.7651	42.5839	-0.176482	0.18833	0.0886044	0.775604	0.291192	0.214437	1
387	DummyGuide_1046	1	73.3961	51.1338	-0.513009	0.17766	0.0888302	0.91117	0.278739	0.214437	1
355	DummyGuide_1014	1	104.93	76.1758	-0.456895	0.177461	0.0887303	0.91127	0.278739	0.214437	1
432	DummyGuide_1091	1	124.446	123.432	-0.0117109	0.177553	0.0887764	0.911224	0.278739	0.214437	1
2342	ZDHHC5	12	41.7686	35.2055	-0.446915	0.177119	0.0894079	0.688028	0.278448	0.215387	1
2182	SUMF1	12	55.3391	48.0358	-0.219372	0.741945	0.0897528	0.984254	0.790149	0.215997	1
437	DummyGuide_1096	1	93.9059	69.676	-0.425277	0.180565	0.0902824	0.909718	0.282512	0.216949	1
1261	DummyGuide_1920	1	127.469	125.837	-0.0184359	0.180668	0.0903339	0.909666	0.282512	0.216949	1
265	CMKLR1	12	50.8967	48.6576	-0.0380794	0.198115	0.0906118	0.740682	0.299989	0.217172	1
903	DummyGuide_1562	1	106.138	65.2888	-0.692633	0.181151	0.0905753	0.909425	0.283078	0.217172	1
2014	S1PR2	12	54.5344	53.658	-0.125129	0.12652	0.0907556	0.579597	0.220166	0.217294	1
1821	NRCAM	12	46.2322	37.2916	-0.25001	0.670817	0.0916015	0.995197	0.733051	0.218872	1
754	DummyGuide_1413	1	164.592	162.915	-0.0146895	0.183169	0.0915844	0.908416	0.285471	0.218872	1
1148	DummyGuide_1807	1	103.493	75.5553	-0.448828	0.183552	0.0917758	0.908224	0.285877	0.219066	1
1100	DummyGuide_1759	1	301.113	193.857	-0.63267	0.183765	0.0918824	0.908118	0.286019	0.219097	1
415	DummyGuide_1074	1	205.522	148.962	-0.461697	0.184281	0.0921406	0.907859	0.286632	0.219489	1
2269	TNFSF18	12	65.8602	52.7587	-0.328592	0.494858	0.0923906	0.962875	0.577951	0.219862	1
684	DummyGuide_1343	1	106.399	101.696	-0.0646045	0.186367	0.0931836	0.906816	0.288918	0.221075	1
2028	SCNN1D	12	52.9063	54.2167	0.0430971	0.160677	0.0934782	0.695612	0.259896	0.221547	1
1112	DummyGuide_1771	1	93.8735	73.5102	-0.348567	0.187332	0.0936659	0.906334	0.29003	0.221547	1
1742	MERTK	12	44.3964	39.4137	-0.171535	0.392693	0.0940819	0.87823	0.486507	0.222238	1
627	DummyGuide_1286	1	121.675	91.1487	-0.412809	0.188296	0.0941479	0.905852	0.291192	0.222238	1
1898	PKD2	12	56.584	53.657	-0.127738	0.184944	0.0948269	0.692183	0.287215	0.223391	1
647	DummyGuide_1306	1	211.524	177.703	-0.250061	0.189524	0.0947618	0.905238	0.292073	0.223391	1
744	DummyGuide_1403	1	122.846	102.324	-0.26137	0.190697	0.0953485	0.904652	0.293496	0.224394	1
870	DummyGuide_1529	1	168.44	116.575	-0.527195	0.191247	0.0956236	0.904376	0.293956	0.224816	1
1860	PCDH1	12	58.1921	56.6231	-0.0487321	0.578776	0.0959166	0.970281	0.652236	0.225061	1
2222	TM9SF1	12	53.7757	46.1181	-0.197313	0.234776	0.0961991	0.821391	0.338447	0.225491	1
455	DummyGuide_1114	1	112.992	93.3339	-0.273087	0.192865	0.0964325	0.903568	0.295281	0.225812	1
436	DummyGuide_1095	1	256.027	174.304	-0.55206	0.195766	0.0978828	0.902117	0.298164	0.228979	1
1208	DummyGuide_1867	1	127.931	109.574	-0.221586	0.196641	0.0983205	0.90168	0.29893	0.22937	1
260	CLN5	12	40.48	38.6551	-0.0397864	0.181398	0.0986532	0.782746	0.283275	0.229408	1
698	DummyGuide_1357	1	205.307	179.462	-0.193096	0.197034	0.0985168	0.901483	0.29893	0.229408	1
2205	THRB	12	47.7371	39.9718	-0.218671	0.22646	0.0993261	0.754154	0.331102	0.230346	1
605	DummyGuide_1264	1	101.816	76.8259	-0.401749	0.198703	0.0993515	0.900649	0.30049	0.230346	1
949	DummyGuide_1608	1	217.719	138.221	-0.651705	0.198689	0.0993444	0.900656	0.30049	0.230346	1
1336	DummyGuide_1995	1	168.407	111.41	-0.591731	0.199533	0.0997665	0.900234	0.301041	0.23108	1
1990	RNF130	12	49.8322	47.6011	-0.222144	0.145734	0.10017	0.713447	0.243479	0.231785	1
236	CHGA	12	56.6946	50.9714	-0.164321	0.356567	0.10114	0.850628	0.452024	0.233611	1
1866	PCDH7	12	57.6594	50.2435	-0.257006	0.438246	0.101158	0.928679	0.527606	0.233611	1
990	DummyGuide_1649	1	173.646	117.771	-0.556251	0.202825	0.101412	0.898588	0.304953	0.233967	1
24	ACVR2B	12	65.4807	58.5437	-0.179975	0.32608	0.101559	0.879445	0.427234	0.234014	1
624	DummyGuide_1283	1	151.531	103.851	-0.540764	0.203264	0.101632	0.898368	0.30524	0.234014	1
2219	TLR9	12	53.8308	48.7415	-0.129162	0.381223	0.10221	0.910026	0.475312	0.234882	1
252	CLEC12A	12	69.7279	62.9445	-0.183759	0.326258	0.102329	0.901025	0.427234	0.234926	1
1427	FCGR3B	7	71.6131	59.7993	-0.295966	0.28284	0.102557	0.84587	0.38635	0.235219	1
48	AHSG	12	61.6542	55.6306	-0.141617	0.0997034	0.103483	0.551646	0.190291	0.236878	1
1781	MYH11	12	59.9002	53.85	-0.203531	0.461608	0.104701	0.90763	0.550361	0.239432	1
1840	OLR1	12	58.9917	51.3479	-0.244506	0.197711	0.10568	0.782334	0.299669	0.240569	1
742	DummyGuide_1401	1	126.269	78.8126	-0.673196	0.211197	0.105599	0.894401	0.31525	0.240569	1
364	DummyGuide_1023	1	196.631	175.364	-0.164254	0.211035	0.105517	0.894483	0.31525	0.240569	1
469	DummyGuide_1128	1	203.482	187.627	-0.116439	0.211389	0.105695	0.894305	0.31525	0.240569	1
995	DummyGuide_1654	1	237.527	208.166	-0.189505	0.211422	0.105711	0.894289	0.31525	0.240569	1
1594	IL2RG	12	52.5212	54.0172	-0.0419081	0.154326	0.106298	0.610073	0.253497	0.241436	1
1880	PCYOX1	12	45.7629	41.8746	-0.234663	0.204547	0.10657	0.766913	0.306755	0.24182	1
1031	DummyGuide_1690	1	89.034	67.4537	-0.395341	0.214716	0.107358	0.892642	0.319349	0.243122	1
426	DummyGuide_1085	1	237.059	175.785	-0.429328	0.216395	0.108197	0.891803	0.320626	0.244566	1
813	DummyGuide_1472	1	125.795	111.903	-0.167412	0.21778	0.10889	0.89111	0.322475	0.245895	1
1567	IFNAR1	12	68.5607	64.5475	-0.154313	0.0681847	0.109747	0.469341	0.148261	0.247353	1
673	DummyGuide_1332	1	116.259	83.8635	-0.466476	0.219479	0.109739	0.890261	0.32417	0.247353	1
1285	DummyGuide_1944	1	237.111	178.378	-0.408631	0.221303	0.110652	0.889348	0.326043	0.248913	1
1574	IGLON5	12	65.025	58.2272	-0.230503	0.279691	0.110933	0.762974	0.383838	0.249306	1
518	DummyGuide_1177	1	146.496	85.0173	-0.77798	0.222113	0.111057	0.888943	0.327031	0.249345	1
775	DummyGuide_1434	1	127.466	80.8475	-0.650371	0.222385	0.111192	0.888808	0.327225	0.249354	1
98	B4GALT5	12	42.3239	38.4444	-0.106536	0.157283	0.111858	0.553044	0.256734	0.249709	1
2095	SLC22A5	12	53.6501	46.7573	-0.248549	0.0942442	0.11166	0.498444	0.183341	0.249709	1
574	DummyGuide_1233	1	258.536	206.709	-0.321367	0.223623	0.111812	0.888188	0.328635	0.249709	1
2066	SIGLEC5	12	61.6028	57.5325	-0.138185	0.310236	0.112175	0.84668	0.412709	0.249754	1
70	APLP2	12	64.2351	63.3848	-0.0199855	0.227595	0.112599	0.757533	0.331537	0.249754	1
1313	DummyGuide_1972	1	165.739	161.954	-0.0331286	0.225346	0.112673	0.887327	0.330214	0.249754	1
768	DummyGuide_1427	1	179.963	140.124	-0.358732	0.225017	0.112509	0.887491	0.330063	0.249754	1
1191	DummyGuide_1850	1	199.325	165.108	-0.270216	0.224631	0.112315	0.887685	0.329703	0.249754	1
419	DummyGuide_1078	1	98.3768	81.1239	-0.275107	0.226651	0.113325	0.886675	0.331102	0.250353	1
696	DummyGuide_1355	1	113.971	99.8147	-0.189571	0.226856	0.113428	0.886572	0.331102	0.250353	1
1136	DummyGuide_1795	1	135.557	116.797	-0.213198	0.226799	0.113399	0.886601	0.331102	0.250353	1
1093	DummyGuide_1752	1	153.551	115.349	-0.40962	0.22664	0.11332	0.88668	0.331102	0.250353	1
1036	DummyGuide_1695	1	59.8525	49.6207	-0.26559	0.227613	0.113807	0.886193	0.331537	0.250569	1
939	DummyGuide_1598	1	129.073	82.4214	-0.640829	0.227692	0.113846	0.886154	0.331537	0.250569	1
573	DummyGuide_1232	1	161.9	105.772	-0.609459	0.228822	0.114411	0.885589	0.332729	0.251352	1
749	DummyGuide_1408	1	105.094	94.0043	-0.15928	0.229594	0.114797	0.885203	0.333437	0.251951	1
1920	PLXNB1	12	50.947	46.8584	-0.21436	0.154824	0.115032	0.664025	0.253959	0.252232	1
1255	DummyGuide_1914	1	100.598	77.3995	-0.373952	0.230703	0.115351	0.884649	0.33422	0.252695	1
126	C6orf120	12	59.7081	55.3405	-0.0996862	0.289628	0.115746	0.779146	0.392194	0.253323	1
933	DummyGuide_1592	1	165.522	164.273	-0.0108608	0.231716	0.115858	0.884142	0.33548	0.253331	1
1359	ELOVL6	12	50.6984	50.0033	-0.111351	0.313288	0.116292	0.813685	0.416297	0.253922	1
786	DummyGuide_1445	1	75.6417	51.3713	-0.549353	0.232709	0.116355	0.883645	0.33671	0.253922	1
856	DummyGuide_1515	1	173.09	114.905	-0.586884	0.233123	0.116561	0.883439	0.336893	0.253922	1
1265	DummyGuide_1924	1	90.5173	66.7291	-0.434268	0.23363	0.116815	0.883185	0.337417	0.254238	1
1119	DummyGuide_1778	1	140.712	121.645	-0.208469	0.234196	0.117098	0.882902	0.338027	0.254617	1
407	DummyGuide_1066	1	174.556	145.916	-0.25694	0.234454	0.117227	0.882773	0.338191	0.254662	1
1935	PPIB	12	40.0099	37.2908	-0.18998	0.149446	0.117581	0.630503	0.247038	0.254824	1
944	DummyGuide_1603	1	204.295	157.445	-0.373715	0.235134	0.117567	0.882433	0.338722	0.254824	1
638	DummyGuide_1297	1	216.87	186.994	-0.212786	0.235256	0.117628	0.882372	0.338722	0.254824	1
140	CANT1	12	56.1725	52.9523	-0.0827261	0.275932	0.118047	0.752066	0.380545	0.255495	1
1423	FCGR1A	1	37.0514	30.2706	-0.283146	0.237482	0.118741	0.881259	0.341384	0.256697	1
165	CD200R1	12	58.3666	49.8951	-0.210158	0.411753	0.119954	0.894301	0.503731	0.258906	1
2033	SEL1L3	12	47.6969	40.7233	-0.242625	0.484444	0.120491	0.915272	0.570621	0.259587	1
1814	NPR1	12	41.1019	43.3257	0.0157577	0.295948	0.120783	0.740118	0.39753	0.259977	1
1752	MGAT4B	12	50.1331	40.4593	-0.371676	0.69254	0.12175	0.979506	0.750491	0.261579	1
323	DCBLD1	12	47.0157	45.9998	-0.130677	0.504738	0.122153	0.890158	0.585696	0.261747	1
1348	EFNA1	12	59.7127	59.3599	-0.0755429	0.273399	0.122199	0.773513	0.379187	0.261747	1
517	DummyGuide_1176	1	170.411	131.136	-0.375438	0.243959	0.121979	0.878021	0.348258	0.261747	1
747	DummyGuide_1406	1	199.03	192.654	-0.0467348	0.24455	0.122275	0.877725	0.348889	0.261747	1
899	DummyGuide_1558	1	166.319	146.854	-0.178432	0.244926	0.122463	0.877537	0.349214	0.261757	1
2101	SLC29A2	12	46.0489	43.7711	-0.200209	0.359819	0.123779	0.864487	0.455409	0.264243	1
1200	DummyGuide_1859	1	185.663	161.344	-0.201381	0.248097	0.124048	0.875952	0.352448	0.264487	1
1664	LAMA2	12	51.9802	47.0397	-0.263494	0.336895	0.124489	0.861305	0.436048	0.265034	1
529	DummyGuide_1188	1	81.8158	66.9043	-0.286403	0.249884	0.124942	0.875058	0.354556	0.265756	1
2180	SULF1	12	57.0992	60.2197	0.034792	0.0846403	0.126278	0.450899	0.171327	0.267646	1
541	DummyGuide_1200	1	138.239	102.837	-0.423243	0.252802	0.126401	0.873599	0.357831	0.267646	1
739	DummyGuide_1398	1	189.952	156.279	-0.279883	0.252649	0.126325	0.873675	0.357831	0.267646	1
358	DummyGuide_1017	1	187.107	144.623	-0.369323	0.253328	0.126664	0.873336	0.358359	0.267961	1
229	CELSR1	12	46.1781	43.2441	-0.119935	0.236713	0.128295	0.740696	0.340611	0.270435	1
1087	DummyGuide_1746	1	103.969	79.8122	-0.377324	0.258625	0.129312	0.870688	0.365191	0.272334	1
1766	MPZ	12	54.8149	56.1299	-0.0545636	0.124543	0.129605	0.498918	0.217857	0.272706	1
1283	DummyGuide_1942	1	104.645	63.339	-0.715458	0.259977	0.129989	0.870011	0.366438	0.272778	1
1679	LGALS3BP	12	58.6631	56.5351	-0.0724492	0.0755827	0.130234	0.409834	0.158609	0.273048	1
2313	ULBP2	12	55.0614	51.4689	-0.122892	0.35297	0.130763	0.800097	0.448078	0.273615	1
953	DummyGuide_1612	1	152.432	146.251	-0.0593248	0.261709	0.130854	0.869146	0.368435	0.273615	1
531	DummyGuide_1190	1	171.884	141.504	-0.2788	0.263641	0.13182	0.86818	0.370488	0.275144	1
641	DummyGuide_1300	1	123.158	113.666	-0.114746	0.264233	0.132117	0.867883	0.370539	0.27536	1
1329	DummyGuide_1988	1	220.726	153.425	-0.521874	0.264553	0.132276	0.867724	0.370658	0.27536	1
825	DummyGuide_1484	1	200.313	121.241	-0.719712	0.265572	0.132786	0.867214	0.371199	0.275796	1
1058	DummyGuide_1717	1	228.228	190.778	-0.257344	0.26531	0.132655	0.867345	0.371199	0.275796	1
1303	DummyGuide_1962	1	166.106	159.042	-0.0623149	0.26623	0.133115	0.866885	0.371897	0.276125	1
1580	IL13RA1	12	52.5177	43.8823	-0.308476	0.345626	0.133852	0.842052	0.443188	0.277408	1
324	DCBLD2	12	67.6872	62.0852	-0.120274	0.289115	0.134173	0.777915	0.392002	0.277828	1
242	CHST3	12	58.6683	57.9904	-0.0316441	0.102498	0.134588	0.376962	0.193287	0.278441	1
578	DummyGuide_1237	1	33.9481	33.3806	-0.02362	0.269836	0.134918	0.865082	0.3759	0.278655	1
846	DummyGuide_1505	1	130.92	87.2637	-0.579776	0.270096	0.135048	0.864952	0.375953	0.278655	1
1182	DummyGuide_1841	1	171.274	128.253	-0.41451	0.269897	0.134949	0.865051	0.3759	0.278655	1
1233	DummyGuide_1892	1	43.0395	41.9522	-0.0360665	0.274037	0.137018	0.862982	0.379187	0.282224	1
462	DummyGuide_1121	1	102.045	99.0656	-0.0423247	0.274485	0.137243	0.862757	0.379583	0.282233	1
760	DummyGuide_1419	1	91.3316	58.9898	-0.622107	0.275094	0.137547	0.862453	0.380201	0.282568	1
1131	DummyGuide_1790	1	60.9492	32.0987	-0.904312	0.276193	0.138097	0.861903	0.380545	0.282833	1
468	DummyGuide_1127	1	137.173	121.162	-0.177681	0.276317	0.138158	0.861842	0.380545	0.282833	1
770	DummyGuide_1429	1	191.423	185.283	-0.0467901	0.275991	0.137995	0.862005	0.380545	0.282833	1
2023	SCARF2	12	50.6228	46.3309	-0.161564	0.149702	0.138648	0.518569	0.247287	0.282847	1
2117	SLC43A1	12	58.0396	55.0338	-0.119356	0.342546	0.13863	0.771361	0.440685	0.282847	1
919	DummyGuide_1578	1	144.967	119.63	-0.275045	0.276978	0.138489	0.861511	0.381231	0.282847	1
985	DummyGuide_1644	1	188.007	129.391	-0.535598	0.277153	0.138576	0.861424	0.381248	0.282847	1
1250	DummyGuide_1909	1	60.147	32.69	-0.85996	0.278365	0.139182	0.860818	0.382618	0.28368	1
842	DummyGuide_1501	1	160.975	148.999	-0.110815	0.278597	0.139299	0.860701	0.382618	0.28368	1
976	DummyGuide_1635	1	36.0491	35.1515	-0.0353827	0.279945	0.139973	0.860027	0.383962	0.284558	1
365	DummyGuide_1024	1	142.442	85.5424	-0.728987	0.281768	0.140884	0.859116	0.38556	0.286163	1
720	DummyGuide_1379	1	149.98	116.678	-0.359516	0.282161	0.141081	0.858919	0.385873	0.286314	1
60	ANO5	12	53.126	47.619	-0.244345	0.159268	0.142361	0.62268	0.258692	0.287759	1
1757	MICB	12	54.8552	50.4089	-0.157273	0.139755	0.142167	0.542361	0.235503	0.287759	1
1659	KNG1	12	61.5268	57.2921	-0.188518	0.0888616	0.142406	0.427384	0.177119	0.287759	1
988	DummyGuide_1647	1	146.701	111.897	-0.387669	0.283833	0.141916	0.858084	0.38748	0.287759	1
1179	DummyGuide_1838	1	90.1118	58.7581	-0.608502	0.286119	0.143059	0.856941	0.389693	0.288581	1
549	DummyGuide_1208	1	91.9187	76.0223	-0.270691	0.287239	0.14362	0.85638	0.390766	0.289214	1
585	DummyGuide_1244	1	132.227	121.664	-0.119175	0.287594	0.143797	0.856203	0.390806	0.289322	1
1226	DummyGuide_1885	1	113.751	107.009	-0.0873452	0.288365	0.144182	0.855818	0.391615	0.289849	1
569	DummyGuide_1228	1	307.151	282.253	-0.121545	0.288854	0.144427	0.855573	0.392002	0.290092	1
1053	DummyGuide_1712	1	94.0917	88.8686	-0.081503	0.289316	0.144658	0.855342	0.392002	0.290307	1
1345	EDNRA	12	49.5392	43.6161	-0.192357	0.847661	0.145015	0.986648	0.878389	0.290525	1
1023	DummyGuide_1682	1	114.547	72.8101	-0.646588	0.291687	0.145843	0.854157	0.394299	0.291936	1
1686	LIPE	12	53.775	47.383	-0.164396	0.226226	0.14653	0.672897	0.331102	0.29262	1
563	DummyGuide_1222	1	91.0174	77.297	-0.232951	0.29312	0.14656	0.85344	0.39517	0.29262	1
1159	DummyGuide_1818	1	197.819	170.176	-0.215973	0.294178	0.147089	0.852911	0.396295	0.293427	1
1877	PCDHGB7	12	61.6277	58.8419	-0.109593	0.0707788	0.147542	0.368146	0.152347	0.293433	1
510	DummyGuide_1169	1	79.5809	78.3949	-0.0213898	0.295185	0.147593	0.852407	0.396967	0.293433	1
1142	DummyGuide_1801	1	136.601	135.595	-0.0105903	0.294944	0.147472	0.852528	0.396932	0.293433	1
1178	DummyGuide_1837	1	169.78	129.24	-0.390968	0.294989	0.147495	0.852505	0.396932	0.293433	1
405	DummyGuide_1064	1	183.215	129.705	-0.495074	0.297178	0.148589	0.851411	0.398504	0.295163	1
2307	TYRP1	12	48.6947	47.7601	-0.0932846	0.172391	0.148726	0.58106	0.272662	0.295185	1
1941	PRG2	12	47.6438	40.1962	-0.236143	0.707714	0.14989	0.969191	0.762354	0.296993	1
1751	MFSD8	12	54.5129	53.4637	-0.0363722	0.292826	0.150468	0.782459	0.39517	0.297383	1
1617	ITGA9	12	50.0528	56.1119	0.0447214	0.100252	0.15091	0.418585	0.19105	0.298005	1
216	CDH19	12	53.9828	58.7725	0.0247014	0.143625	0.1514	0.450079	0.240469	0.298722	1
680	DummyGuide_1339	1	117.327	83.9318	-0.478408	0.303194	0.151597	0.848403	0.405643	0.298859	1
681	DummyGuide_1340	1	150.162	112.095	-0.418554	0.304669	0.152334	0.847666	0.407152	0.299306	1
509	DummyGuide_1168	1	112.501	81.895	-0.453344	0.304937	0.152469	0.847531	0.407278	0.299319	1
1671	LAMC1	12	52.7311	52.1278	-0.0854541	0.142264	0.152987	0.39226	0.238873	0.300085	1
459	DummyGuide_1118	1	189.905	182.08	-0.060382	0.307224	0.153612	0.846388	0.409865	0.301059	1
1804	NLGN1	12	50.518	49.0651	-0.0493357	0.0995735	0.154185	0.469254	0.190291	0.301487	1
281	COL3A1	12	55.0432	52.4902	-0.142423	0.325984	0.154043	0.721381	0.427234	0.301487	1
1282	DummyGuide_1941	1	89.4108	69.5046	-0.358778	0.308433	0.154216	0.845784	0.41101	0.301487	1
635	DummyGuide_1294	1	75.379	61.8434	-0.281413	0.309118	0.154559	0.845441	0.411455	0.301653	1
159	CD19	12	58.3519	52.1414	-0.218884	0.654293	0.154938	0.936948	0.71868	0.302142	1
1673	LAMP1	12	59.4429	50.4395	-0.218888	0.765168	0.155511	0.97742	0.808271	0.303007	1
7	ABCA7	12	54.5595	51.2093	-0.175779	0.320906	0.156638	0.796412	0.424015	0.304444	1
1971	PTTG1IP	12	59.2713	54.1221	-0.0917851	0.222853	0.156401	0.591416	0.327709	0.304444	1
255	CLEC1B	12	72.6827	65.8391	-0.152742	0.273454	0.156628	0.722383	0.379187	0.304444	1
753	DummyGuide_1412	1	147.602	114.702	-0.361032	0.314011	0.157005	0.842995	0.417021	0.304905	1
1203	DummyGuide_1862	1	115.146	101.33	-0.182705	0.316482	0.158241	0.841759	0.419657	0.306345	1
435	DummyGuide_1094	1	186.56	156.843	-0.248861	0.3168	0.1584	0.8416	0.419774	0.306345	1
1176	DummyGuide_1835	1	64.6449	62.8763	-0.0394023	0.317436	0.158718	0.841282	0.420378	0.306706	1
2263	TNFRSF17	12	53.9854	48.9358	-0.122047	0.291378	0.159126	0.741653	0.394108	0.307241	1
584	DummyGuide_1243	1	140.002	137.406	-0.0268116	0.320901	0.160451	0.839549	0.424015	0.309544	1
838	DummyGuide_1497	1	162.861	157.301	-0.0498025	0.321309	0.160654	0.839346	0.424309	0.309683	1
1045	DummyGuide_1704	1	227.6	169.026	-0.427073	0.322218	0.161109	0.838891	0.42503	0.310303	1
657	DummyGuide_1316	1	110.963	98.3792	-0.172	0.323013	0.161507	0.838493	0.4256	0.310559	1
2214	TLL2	12	42.8529	45.4055	0.0214221	0.37207	0.162097	0.77344	0.467631	0.310958	1
997	DummyGuide_1656	1	94.1494	67.3087	-0.478124	0.324224	0.162112	0.837888	0.426237	0.310958	1
814	DummyGuide_1473	1	99.0239	74.1254	-0.412972	0.323858	0.161929	0.838071	0.425995	0.310958	1
476	DummyGuide_1135	1	141.155	141.147	-7.56e-05	0.324917	0.162459	0.837541	0.42667	0.311114	1
504	DummyGuide_1163	1	197.062	165.138	-0.253566	0.325556	0.162778	0.837222	0.427234	0.311403	1
810	DummyGuide_1469	1	273.104	229.625	-0.249171	0.326189	0.163095	0.836905	0.427234	0.311568	1
920	DummyGuide_1579	1	212.848	162.655	-0.385929	0.326625	0.163312	0.836688	0.427475	0.31173	1
14	ABI3BP	12	50.1872	48.2355	-0.075941	0.350123	0.163508	0.740369	0.446512	0.311849	1
693	DummyGuide_1352	1	197.211	183.899	-0.100294	0.327464	0.163732	0.836268	0.428335	0.312023	1
190	CD55	12	49.2482	51.0138	-0.0915093	0.228211	0.164639	0.628438	0.332046	0.312987	1
598	DummyGuide_1257	1	71.1857	61.0353	-0.218624	0.328865	0.164433	0.835567	0.429449	0.312987	1
1128	DummyGuide_1787	1	124.304	101.841	-0.285022	0.329929	0.164965	0.835035	0.430359	0.313099	1
301	CRIM1	12	52.5147	44.3704	-0.235524	0.0950569	0.165311	0.421488	0.184105	0.313503	1
181	CD4	12	52.3585	46.9002	-0.222293	0.139098	0.166285	0.455589	0.235072	0.314878	1
451	DummyGuide_1110	1	174.712	123.98	-0.491513	0.33261	0.166305	0.833695	0.433373	0.314878	1
1350	EFNA5	12	50.891	45.1462	-0.164882	0.896282	0.166536	0.987131	0.919425	0.31506	1
1166	DummyGuide_1825	1	83.1093	73.8236	-0.168771	0.334206	0.167103	0.832897	0.434728	0.31537	1
973	DummyGuide_1632	1	162.547	147.124	-0.142899	0.334014	0.167007	0.832993	0.434719	0.31537	1
2326	VEGFC	12	68.491	59.8028	-0.267631	0.549035	0.16752	0.892715	0.626552	0.315903	1
895	DummyGuide_1554	1	33.9292	22.6213	-0.564349	0.335647	0.167824	0.832176	0.435765	0.316221	1
794	DummyGuide_1453	1	97.4318	90.2407	-0.109446	0.336491	0.168246	0.831754	0.435765	0.316507	1
414	DummyGuide_1073	1	221.368	189.921	-0.219974	0.336381	0.168191	0.831809	0.435765	0.316507	1
1755	MIA3	12	36.0607	35.1531	-0.168793	0.33601	0.168791	0.782052	0.435765	0.316517	1
328	DDR2	12	51.8921	47.3364	-0.22439	0.435582	0.168756	0.795023	0.525207	0.316517	1
845	DummyGuide_1504	1	105.662	81.1204	-0.377228	0.337461	0.16873	0.83127	0.436298	0.316517	1
685	DummyGuide_1344	1	112.845	72.4118	-0.632981	0.338835	0.169417	0.830583	0.437177	0.316979	1
707	DummyGuide_1366	1	153.005	133.183	-0.198775	0.338887	0.169443	0.830557	0.437177	0.316979	1
1372	ENTPD1	12	51.1656	51.0091	-0.0785338	0.0875856	0.170356	0.386166	0.175219	0.318094	1
948	DummyGuide_1607	1	65.1995	57.8214	-0.170479	0.340893	0.170446	0.829554	0.439523	0.318094	1
512	DummyGuide_1171	1	159.266	117.783	-0.432144	0.341556	0.170778	0.829222	0.439895	0.318207	1
969	DummyGuide_1628	1	168.945	144.33	-0.22574	0.341338	0.170669	0.829331	0.439856	0.318207	1
291	CP	12	46.3314	41.0817	-0.215448	0.587111	0.171515	0.915756	0.658463	0.319326	1
2068	SIGLEC7	12	63.1785	59.5556	-0.0811156	0.687872	0.172709	0.941107	0.746814	0.321038	1
595	DummyGuide_1254	1	168.942	170.932	0.0167886	0.34537	0.172685	0.827315	0.443102	0.321038	1
1124	DummyGuide_1783	1	27.0317	23.7008	-0.182501	0.347995	0.173997	0.826003	0.445251	0.322666	1
536	DummyGuide_1195	1	124.626	77.6947	-0.674802	0.347635	0.173818	0.826182	0.445237	0.322666	1
675	DummyGuide_1334	1	168.561	151.458	-0.153386	0.347794	0.173897	0.826103	0.445237	0.322666	1
411	DummyGuide_1070	1	143.685	133.748	-0.102652	0.348649	0.174324	0.825676	0.445467	0.32284	1
871	DummyGuide_1530	1	168.121	121.121	-0.469735	0.348734	0.174367	0.825633	0.445467	0.32284	1
889	DummyGuide_1548	1	156.306	140.74	-0.150323	0.349974	0.174987	0.825013	0.446512	0.323589	1
926	DummyGuide_1585	1	180.146	144.696	-0.31419	0.350104	0.175052	0.824948	0.446512	0.323589	1
1243	DummyGuide_1902	1	188.85	147.764	-0.351833	0.350646	0.175323	0.824677	0.446936	0.323589	1
464	DummyGuide_1123	1	193.593	138.676	-0.478373	0.351721	0.17586	0.82414	0.447749	0.323941	1
602	DummyGuide_1261	1	257.572	195.937	-0.392835	0.351858	0.175929	0.824071	0.447749	0.323941	1
741	DummyGuide_1400	1	144.012	106.934	-0.426014	0.352374	0.176187	0.823813	0.447921	0.324162	1
703	DummyGuide_1362	1	163.505	133.248	-0.293227	0.353072	0.176536	0.823464	0.448078	0.324549	1
1235	DummyGuide_1894	1	170.451	127.059	-0.420983	0.356086	0.178043	0.821957	0.451659	0.326807	1
205	CD83	12	50.7534	54.3413	0.00978224	0.12074	0.17907	0.389158	0.214242	0.328179	1
1193	DummyGuide_1852	1	23.4222	12.8475	-0.818564	0.359071	0.179535	0.820465	0.454952	0.328518	1
499	DummyGuide_1158	1	219.548	177.338	-0.30648	0.361237	0.180618	0.819382	0.456463	0.329727	1
652	DummyGuide_1311	1	217.69	188.308	-0.208154	0.361868	0.180934	0.819066	0.457014	0.330046	1
1227	DummyGuide_1886	1	129.21	94.4005	-0.448772	0.364983	0.182491	0.817509	0.4607	0.331597	1
568	DummyGuide_1227	1	89.7478	62.3048	-0.519547	0.365472	0.182736	0.817264	0.46107	0.331784	1
76	AREG	12	55.0779	52.385	-0.142271	0.194483	0.1845	0.555446	0.296596	0.333695	1
1072	DummyGuide_1731	1	102.584	71.7719	-0.509352	0.368937	0.184468	0.815532	0.46469	0.333695	1
1014	DummyGuide_1673	1	145.932	126.128	-0.208857	0.368388	0.184194	0.815806	0.464248	0.333695	1
394	DummyGuide_1053	1	153.201	107.753	-0.503757	0.369718	0.184859	0.815141	0.465424	0.333829	1
1593	IL2RB	12	43.8151	48.0508	0.0286816	0.344654	0.185525	0.684305	0.44291	0.334682	1
31	ADAM8	12	57.3759	58.1557	0.00812577	0.523643	0.18567	0.838563	0.603748	0.334682	1
1247	DummyGuide_1906	1	164.79	140.232	-0.231298	0.371519	0.18576	0.81424	0.46719	0.334682	1
844	DummyGuide_1503	1	170.834	170.933	0.00083196	0.372976	0.186488	0.813512	0.468267	0.335736	1
2039	SEMA4A	12	51.6324	49.6487	-0.0793718	0.12602	0.186635	0.481863	0.219458	0.335743	1
533	DummyGuide_1192	1	68.3497	46.0531	-0.559599	0.374625	0.187312	0.812688	0.468789	0.336259	1
655	DummyGuide_1314	1	96.2285	88.1404	-0.125301	0.374992	0.187496	0.812504	0.468789	0.336259	1
911	DummyGuide_1570	1	128.613	77.8118	-0.717725	0.374952	0.187476	0.812524	0.468789	0.336259	1
516	DummyGuide_1175	1	159.245	105.785	-0.585576	0.374519	0.187259	0.812741	0.468789	0.336259	1
1639	JAM3	12	75.3508	66.8714	-0.196114	0.323607	0.188053	0.758702	0.425903	0.336742	1
1214	DummyGuide_1873	1	118.634	103.154	-0.199915	0.376087	0.188044	0.811956	0.469658	0.336742	1
2250	TMEM87A	12	58.58	52.7798	-0.155558	0.122415	0.188382	0.464381	0.215626	0.336817	1
804	DummyGuide_1463	1	186.019	172.633	-0.107142	0.385131	0.192566	0.807434	0.479232	0.343037	1
660	DummyGuide_1319	1	188.142	164.488	-0.192744	0.385185	0.192592	0.807408	0.479232	0.343037	1
1718	LTB	12	61.2895	61.6979	0.00434427	0.348544	0.193061	0.716521	0.445467	0.343243	1
1826	NTN3	12	65.8864	64.4278	-0.0285117	0.427823	0.193147	0.736932	0.519595	0.343243	1
916	DummyGuide_1575	1	190.059	181.291	-0.0677786	0.385764	0.192882	0.807118	0.479697	0.343243	1
962	DummyGuide_1621	1	126.958	111.882	-0.180853	0.388904	0.194452	0.805548	0.482834	0.344777	1
952	DummyGuide_1611	1	189.865	157.125	-0.271486	0.390857	0.195429	0.804571	0.484746	0.346247	1
49	AKAP11	12	53.926	48.2765	-0.184269	0.30887	0.19666	0.702288	0.411359	0.347979	1
999	DummyGuide_1658	1	146.955	105.598	-0.472976	0.393703	0.196852	0.803148	0.487144	0.347979	1
467	DummyGuide_1126	1	175.535	168.581	-0.0579799	0.393618	0.196809	0.803191	0.487144	0.347979	1
1177	DummyGuide_1836	1	29.5676	28.0883	-0.0715644	0.39432	0.19716	0.80284	0.487493	0.348003	1
970	DummyGuide_1629	1	172.611	126.707	-0.443015	0.394989	0.197495	0.802505	0.488063	0.348328	1
633	DummyGuide_1292	1	128.797	104.851	-0.294224	0.401073	0.200537	0.799463	0.494756	0.352791	1
982	DummyGuide_1641	1	132.435	103.197	-0.356834	0.401255	0.200627	0.799373	0.494756	0.352791	1
1903	PLAU	12	46.4629	42.6488	-0.130054	0.658349	0.200809	0.893641	0.721107	0.352845	1
2311	UGT1A9	12	60.5989	52.4051	-0.186516	0.263861	0.201888	0.659378	0.370539	0.354476	1
317	CXCR5	12	46.0932	55.3363	0.073868	0.444925	0.202243	0.758445	0.533728	0.354569	1
1021	DummyGuide_1680	1	103.098	97.5571	-0.0789131	0.405152	0.202576	0.797424	0.498401	0.354886	1
445	DummyGuide_1104	1	166.623	141.166	-0.237641	0.406767	0.203384	0.796616	0.49934	0.356025	1
457	DummyGuide_1116	1	188.362	138.175	-0.444248	0.407225	0.203613	0.796387	0.499496	0.356025	1
978	DummyGuide_1637	1	236.834	221.685	-0.0949542	0.409991	0.204995	0.795005	0.5021	0.358055	1
502	DummyGuide_1161	1	246.637	229.628	-0.102658	0.410793	0.205397	0.794603	0.50282	0.358488	1
1145	DummyGuide_1804	1	175.322	129.306	-0.436314	0.413632	0.206816	0.793184	0.505766	0.360697	1
1162	DummyGuide_1821	1	97.958	70.1278	-0.476404	0.414114	0.207057	0.792943	0.506091	0.360848	1
2259	TNFRSF11A	12	58.7238	54.2047	-0.100305	0.443126	0.209385	0.748138	0.532387	0.364364	1
993	DummyGuide_1652	1	66.7115	53.5592	-0.311579	0.419189	0.209595	0.790405	0.510962	0.364458	1
1302	DummyGuide_1961	1	115.191	105.426	-0.126645	0.420794	0.210397	0.789603	0.512651	0.365399	1
1355	ELANE	12	65.6866	64.1127	-0.0881429	0.109012	0.210771	0.408533	0.200569	0.365689	1
1663	LAMA1	12	48.9104	44.1119	-0.100776	0.329706	0.211473	0.667099	0.430306	0.366035	1
701	DummyGuide_1360	1	136.558	115.419	-0.240714	0.422661	0.211331	0.788669	0.514391	0.366035	1
1278	DummyGuide_1937	1	151.931	121.077	-0.325087	0.42363	0.211815	0.788185	0.515303	0.366146	1
1052	DummyGuide_1711	1	130.731	127.565	-0.0350909	0.424497	0.212249	0.787751	0.51609	0.366567	1
[truncated: 345 more rows]
