# Supplementary material for: Surfaceome CRISPR screen identifies OLFML3 as a rhinovirus-inducible IFN antagonist
Source: Genome Biol. 2021 Oct 22;22:297. doi: 10.1186/s13059-021-02513-w (PMC8532573; doi:10.1186/s13059-021-02513-w)
Supplement: Supplementary file 11 — Additional file 11. Raw data of Sanger sequencing chromatography. [file 13059_2021_2513_MOESM11_ESM.xlsx]

## Sheet: Genome-wide screen
	ICAM1-1
	ICAM-2
	ATP6VOC-1
	ATP6VOC-2
	ATP6V1H-1
	ATP6V1H-2
	ATP6AP2-1
	ATP6AP2-2
	EXOSC10-1
	EXOSC10-2
	DHX33-1
	DHX33-2
	DIEXF-1
	DIEXF-2
	VTP23-1
	VTP23-2
	WDR7-1
	WDR7-2
	TMEM199-1

## Sheet: Surfaceome screen
	ICAM1-1
	ICAM-2
	NOP56-1
	NOP56-2
	IGSF3-1
	IGSF3-2
	SLC4A7-1
	SLC4A7-2
	ATP6AP1-1
	ATP6AP1-2
	TFRC-1
	TFRC-2
	RAB5C-1
	RAB5C-2
	PGS1-1
	PGS1-2
	PCBP2-1
	PCBP2-2
	OLFML3-1
	OLFML3-2
