# Supplementary material for: Surfaceome CRISPR screen identifies OLFML3 as a rhinovirus-inducible IFN antagonist
Source: Genome Biol. 2021 Oct 22;22:297. doi: 10.1186/s13059-021-02513-w (PMC8532573; doi:10.1186/s13059-021-02513-w)
Supplement: Supplementary file 12 — Additional file 12. Uncropped WB images. [file 13059_2021_2513_MOESM12_ESM.xlsx]

## Sheet: Sheet1
ICAM1
		IB：ICAM1						IB：Myc			IB: b-actin
RAB5C
		IB：RAB5C			IB-Myc			IB: b-actin
OLFML3
		IB: OLFML3				IB: Myc		IB: b-actin
